# Supplementary material for: Molecular and metabolic insights into purplish leaf coloration through the investigation of two mulberry (Morus alba) genotypes
Source: BMC Plant Biol. 2024 Jan 23;24:61. doi: 10.1186/s12870-024-04737-x (PMC10804552; doi:10.1186/s12870-024-04737-x)
Supplement: Supplementary file 5 — Supplementary Material 5: Table S1. All components detected by metabolic analysis. ID, The unique data number of this substance in this qualitative analysis; KEGG_ID, Substance number in KEGG database; EXACT_MASS, Exact molecular weight; NAME_EN, English name of substance; NAME_CH, Chinese name of substance; CLASS_EN, Substance Classification-English; CLASS_CH, Substance Classification-Chinese; ion mode positive and negative ion mode, - is negative, + is positive; rt, sample quantitative value; QC, Quality control samples, After the sample extraction, all samples of equal volume are taken and then mixed [file 12870_2024_4737_MOESM5_ESM.xlsx]

## Sheet: Sheet1
Table S1：All components detected by metabolic analysis. ID, The unique data number of this substance in this qualitative analysis; KEGG_ID, Substance number in KEGG database; EXACT_MASS, Exact molecular weight; NAME_EN, English name of substance; CLASS_EN, Substance Classification-English; ion mode positive and negative ion mode, - is negative, + is positive; rt, sample quantitative value; QC, Qu…
ID	KEGG_ID	EXACT_MASS	NAME_EN	CLASS_EN	ionmode	rt	EP2	EP2	EP2	Mean EP2	EP5	EP5	EP5	Mean EP5	EW2	EW2	EW2	Mean EW2	EW5	EW5	EW5	Mean EW5	QC	QC	QC	Mean QC
308	C09339	265.110279	(-)-Anonaine	Alkaloids	+	7.4233	435.092	1522.8425	909.57	955.834833333333	677.393	880.702	1769.383	1109.15933333333	1761.7095	879.125	929.5929999	1190.14249996667	1504.494	1368.99	880.131	1251.205	2379.614	875.0629999	1627.3385	1627.33849996667
605	C01766	154.135765	(-)-Borneol	Monoterpenoids	+	3.423966667	7663.277	7871.7305	6309.668	7281.5585	12120.635	6586.433	9756.7525	9487.94016666667	6087.847	5401.108	10941.6395	7476.86483333333	12355.0855	8919.9435	7623.134	9632.721	5728.9615	4811.235	5270.09825	5270.09825
168	C11379	294.173213	(-)-Cinchonidine	Alkaloids	+	11.99408333	40549.37749	40828.83548	102920.933	61433.0486566667	57613.92348	116969.7494	96379.71946	90321.13078	30138.414	59857.20797	46189.9825	45395.20149	172368.0854	39916.45801	40597.89748	84294.1469633333	34115.34297	69109.15249	51612.24773	51612.24773
149		242.141913	(-)-Huperzine A	Alkaloids	+	10.75605	1784.499999	3805.495002	3069.779499	2886.5915	4718.256005	2117.351498	584.7479997	2473.45183423333	593.0729993	17869.43799	600.2324997	6354.24782966667	2374.073001	11624.134	55424.5355	23140.914167	39680.01998	2281.4295	20980.72474	20980.72474
473	C04118	341.162709	(-)-Isocorypalmine	Alkaloids	+	6.76375	9482.568	9540.079499	2585.028	7202.55849966667	16395.524	17197.4065	10304.4405	14632.457	19173.106	9289.683	6631.0035	11697.9308333333	2722.215	23.907	7634.1275	3460.08316666667	14003.027	23.907	7013.466999	7013.46699966667
554	C10502	284.068475	(-)-Maackiain	Flavonoids	+	8.475616667	3389.9335	16909.292	14342.22	11547.1485	4999.6975	7217.862	8280.541	6832.70016666667	7650.8255	11335.3925	7804.63	8930.28266666667	13126.42	7444.1955	3036.4875	7869.03433333333	10337.463	17523.935	13930.699	13930.699
305	C09640	193.110279	(-)-Salsoline	Tetrahydroisoquinolines	+	4.251083333	3627.3175	3068.4895	2091.5775	2929.12816666667	1695.8505	3424.7865	1426.4695	2182.36883333333	1687.67	3379.6605	3262.3865	2776.57233333333	2800.403	2846.707	2419.083	2688.731	1815.232	2441.3265	2128.27925	2128.27925
1	C06082	264.1362	(+)-Abscisic acid	phytohormone	-	7.86	1146.7005	5615.7425	428.128	2396.857	20837.177	23.907	23.907	6961.66366666667	8644.417	23.907	7384.257	5350.86033333333	23.907	23.907	23.907	23.907	23.907	7120.572501	3572.23975	3572.23975033333
273	C08763	494.2152	(+)-Glaucarubinone	Diterpenoids	+	5.79035	86190.421	120327.826	106922.4695	104480.238833333	116419.838	64233.0985	93808.964	91487.3001666667	73595.9255	93777.8695	84651.0625	84008.2858333333	38995.0565	117030.252	40912.342	65645.8835	96177.16799	98992.671	97584.9195	97584.9194966667
484		582.231245	(+)-Lyoniresinol 9'-O-glucoside	Lignans	+	12.79633333	5077.5375	2530.35	3871.679504	3826.52233466667	4048.305502	1146.2265	9507.402494	4900.644832	8135.144498	5013.068498	3305.329998	5484.51433133333	4370.489502	2296.221501	9345.08799	5337.266331	21150.61699	22279.29951	21714.95825	21714.95825
362	C09307	386.136555	(+)-Pteryxin	Coumarins	+	11.10641667	23.907	6444.927501	2711.7775	3060.20400033333	23.907	16408.9625	3630.658998	6687.84283266667	23.907	23.907	23.907	23.907	4858.777998	10820.35899	4146.678	6608.604996	13737.956	23.907	6880.9315	6880.9315
5	C08491	210.1256	(+/-)-Jasmonic acid	phytohormone	-	8.94	23.907	16615.7665	7169.954	7936.5425	5498.2725	6764.71	23.907	4095.62983333333	6908.0485	23.907	7229.388001	4720.44783366667	2724.915	3366.9135	23.907	2038.5785	23.907	2070.54	1047.2235	1047.2235
165	C14827	312.23006	(10E,12Z)-(9S)-9-Hydroperoxyoctadeca-10,12-dienoic acid	Fatty Acyls	+	11.95935	27199.3805	28393.556	34292.45	29961.7955	33105.23099	29444.37201	21249.54348	27933.0488266667	16506.35751	13129.3675	17639.491	15758.4053366667	41319.54398	16740.155	49693.57949	35917.75949	36776.78799	21727.204	29251.996	29251.9959966667
242	C04654	352.224975	(13E)-11a-Hydroxy-9,15-dioxoprost-13-enoic acid	Fatty Acyls	+	11.43616667	13251.38899	8260.035001	15945.72801	12485.7173336667	14666.264	4255.506499	71145.90947	30022.5599896667	18384.74401	7572.000006	22427.77301	16128.172342	65671.90103	7435.601004	35489.08699	36198.863008	37665.9365	42478.94702	40072.44176	40072.44176
293		285.266779	(2S,3R,4E)-2-Amino-4-heptadecene-1,3-diol	Alkaloids	+	11.14146667	23492.35051	6118.7235	23606.29801	17739.1240066667	19268.46601	6585.499998	9257.770506	11703.9121713333	8738.310498	12877.5155	13992.475	11869.433666	22563.14251	4784.598	14863.72951	14070.4900066667	26753.92199	35327.37898	31040.65049	31040.6504866667
506	C00810	88.05243	(R)-Acetoin	Miscellaneous	+	0.5281	23635.8815	39310.235	32059.9265	31668.681	32482.6905	80726.5	26413.3205	46540.837	43936.9825	41413.3615	92781.283	59377.209	63280.063	90577.0865	33651.052	62502.7338333333	56654.345	57126.8105	56890.57775	56890.57775
180	C09868	150.104465	(R)-Menthofuran	Prenol lipids	+	5.14695	4974.4605	9377.172001	8092.326	7481.31950033333	4894.407	7748.97	8233.581501	6958.986167	13490.364	5687.3005	9988.5385	9722.06766666667	7801.683	10041.089	6451.999999	8098.257333	7443.7525	7061.5635	7252.658	7252.658
277	C06010	132.04226	(S)-2-Acetolactate	Keto acids and derivatives	+	1.319083333	13656.47	9902.397001	5431.842	9663.569667	4096.4255	7099.352	5379.3735	5525.05033333333	6272.191	6047.9645	4879.318001	5733.15783366667	4551.387	5972.82	5673.836	5399.34766666667	9041.7965	4476.107	6758.95175	6758.95175
474	C09910	147.104799	(S)-Actinidine	Pyridines and derivatives	+	2.803	4219.2925	7506.019	6887.4525	6204.25466666667	11303.05	6064.562	8980.185999	8782.599333	4313.3545	8305.6595	3663.8055	5427.6065	9447.3905	6230.0405	5500.8925	7059.44116666667	8275.636	6301.764	7288.7	7288.7
453	C03033	382.16277	1-(alpha-Methyl-4-(2-methylpropyl)benzeneacetate)-beta-D-Glucopyranuronic acid	Organooxygen compounds	+	12.18463333	16412.4445	30541.36799	8940.260007	18631.357499	14205.33	16993.6745	36576.76999	22591.92483	33048.719	17582.502	42832.59651	31154.6058366667	27927.14749	15449.18751	34398.42102	25924.9186733333	20128.0885	26495.28951	23311.689	23311.6890033333
94		138.06808	1,2-Dimethoxybenzene	Phenols	+	0.755483333	21808.488	21420.4915	22394.9675	21874.649	35161.784	29475.926	36208.309	33615.3396666667	20348.3125	13110.445	16019.484	16492.7471666667	21781.778	20218.42	15088.2965	19029.4981666667	21456.259	25065.3635	23260.81125	23260.81125
300		274.04774	1,3,6-Trihydroxy-5-methoxyxanthone	Xanthones	+	12.08293333	4786.999998	4678.5	3249.022002	4238.174	8081.616	11388.137	3265.518499	7578.423833	12271.271	11276.4975	8284.021	10610.5965	8709.268503	10257.076	15521.87649	11496.0736643333	11559.99201	12200	11879.996	11879.9960033333
558		264.151415	1,7-Diphenyl-4-hepten-3-one	Phenols	+	5.899816667	7509.9565	25096.1755	2502.396	11702.8426666667	5463.7565	2767.6975	10700.586	6310.68	35284.5235	7591.731001	32057.923	24978.059167	4949.9665	6298.0495	3069.178	4772.398	17199.21	3938.55	10568.88	10568.88
526	C17496	350.24571	10-Gingerol	Phenols	+	12.43522758	29259.43649	33355.90101	20099.2475	27571.5283333333	23510.00001	61363.94101	21697.86801	35523.9363433333	45248.54151	35581.62451	25219.22699	35349.79767	49073.023	17149.74151	20875.43999	29032.7348333333	23758.209	29181.4715	26469.84025	26469.84025
574	C05284	302.188195	11b-Hydroxyandrost-4-ene-3,17-dione	Steroids and steroid derivatives	+	6.838166667	5392.53	5450.796	6055.803	5633.043	3544.983	2672.631	2988.297	3068.637	7780.032	1447.524	5827.536	5018.364	2384.109	9227.088	2910.375	4840.524	2802.969	5398.263	4100.616	4100.616
336		470.33961	11-Keto-beta-boswellic acid	Triterpenoids	+	9.239225	2304.225	2205.4585	3623.393	2711.0255	2778.2775	1810.88	1617.568	2068.9085	1017.297	1768.315	1492.5915	1426.06783333333	2854.569	4158.9555	2370.0415	3127.85533333333	2759.2	3302.168	3030.684	3030.684
229	C14829	314.24571	12,13-DHOME	Fatty Acyls	+	11.87755	12050.94601	9552	6731.145	9444.69700333333	5246.270502	9325.758003	10617.7975	8396.60866833333	7149.611998	20014.932	12691.4125	13285.3188326667	9896.605005	28300.253	7872.21	15356.3560016667	13024.747	20262.081	16643.414	16643.414
166	C04717	312.23006	13-HPODE	Lipids	+	11.97805	27199.3805	28393.556	34292.45	29961.7955	33105.23099	29021.88999	21249.54348	27792.2214866667	16506.35751	13129.3675	17639.491	15758.4053366667	41319.54398	16740.155	49693.57949	35917.75949	36776.78799	47775.70649	42276.24724	42276.24724
160	C02537	272.17763	17alpha-Estradiol	Steroids and steroid derivatives	+	10.94786667	1735.5	8232.433004	6432.498995	5466.81066633333	2262.100997	2277.592998	3830.884499	2790.19283133333	8985.130002	4925.601	2992.264998	5634.332	8042.4375	6029.146501	9340.000005	7803.86133533333	5685.198003	4193.404002	4939.301003	4939.30100266667
188	C01176	330.219495	17-Hydroxyprogesterone	Steroids and steroid derivatives	+	11.77258333	2107.5	24590.68	8877.939	11858.7063333333	13066.04	19084.71401	9236.799007	13795.8510056667	49326.449	5205	8243.361999	20924.9369996667	5743.384497	12994.8125	8469.7955	9069.33083233333	34267.62903	14742.685	24505.15701	24505.1570133333
7		101.047678	1-Aminocyclopropanecarboxylic acid	phytohormone	+	0.7	189607.1065	299930.382	280671.2975	256736.262	219930.703	19256.321	227548.637	155578.553666667	319589.135	22062.496	20685.725	120779.118666667	16229.286	20418.5375	15188.9785	17278.934	138198.1315	261629.1755	199913.6535	199913.6535
215		354.095085	1-Caffeoylquinic acid	Phenylpropanoids	+	4.632333333	2158.6075	81392.214	88993.8085	57514.8766666667	3355.927	62932.4125	61072.614	42453.6511666667	1565.5	85002.493	77932.86799	54833.62033	35984.8035	44204.8405	5598.6085	28596.0841666667	72035.235	68808.9285	70422.08175	70422.08175
475	C11129	147.032029	1H-Indole-2,3-dione	Indoles and derivatives	+	2.794233333	2732.5285	5737.4405	5609.908	4693.29233333333	2400.665	3938.0965	2093.7335	2810.83166666667	4654.835	3550.441	1849.716	3351.664	3591.078	3207.68	5602.8585	4133.87216666667	1800.2635	7187.546	4493.90475	4493.90475
471		285.209264	1-Methyl-2-nonylquinolin-4(1H)-one	Alkaloids	+	11.14408333	1323.995001	4626.976	1718.000001	2556.32366733333	22196.659	1207.125001	4308	9237.26133366667	1176.588	1754.000001	592.7400007	1174.44266723333	9033.972996	605.0610003	10542.1615	6727.06516543333	9961.239498	582.417	5271.828249	5271.828249
18	C01152	169.0851	1-Methy-L-histidine	amino acids	+	0.61	24704.5415	21772.8175	26506.467	24327.942	4185.414	15707.395	13131.87	11008.2263333333	11379.4855	29464.786	15548.619	18797.6301666667	5655.637	11049.5025	11314.1795	9339.773	10775.5835	28846.0645	19810.824	19810.824
503	C13014	186.06808	1-Naphthylacetic acid	Phytohormones	+	10.55093333	8328.653494	9205.593993	8127.2855	8553.844329	29364.59051	20150.68249	18586.28	22700.5176666667	8795.988494	13491.53901	15157.02299	12481.5168313333	17216.8765	10445.20349	6675.936001	11446.0053303333	11871.59699	12929.1985	12400.39775	12400.3977466667
212	C10433	342.095085	1-O-Caffeoylglucose	Carbohydrates	+	4.917383333	8365.5655	5174.8985	1192.9575	4911.1405	2043.052	2754.9495	4151.6675	2983.223	9234.7495	4038.754	2054.3875	5109.297	3020.803	3941.9105	1169.196	2710.6365	5895.17	1173.102	3534.136	3534.136
252	C08387	410.448765	1-Octacosanol	Miscellaneous	+	13.2026	12910.5	78275.52799	59853.93351	50346.6538333333	66598.416	47530.50599	55368.63902	56499.1870033333	79431.33149	60924.15996	45947.022	62100.8378166667	65788.69998	31755.345	72446.71954	56663.5881733333	58997.067	141685.266	100341.1665	100341.1665
462		170.13068	2-(2-Hydroxy-2-propyl)-5-methyl-5-vinyltetrahydrofuran	Monoterpenoids	+	5.471466667	22254.0065	18010.0715	43694.0705	27986.0495	58272.9165	44405.8555	22887.716	41855.496	22356.0295	29550.874	30104.034	27336.9791666667	25087.1505	30367.192	47830.1395	34428.1606666667	18773.494	33011.8155	25892.65475	25892.65475
113	C03005	151.063329	2-(Methylamino)benzoic acid	Benzene and substituted derivatives	+	1.5816	4105.3005	7441.377	6550.302	6032.3265	6970.073	4450.818	5895.481	5772.124	4892.0325	5149.2505	5394.186	5145.15633333333	6598.459	7242.185	3408.751	5749.79833333333	2500.7055	9087.4195	5794.0625	5794.0625
70	C10036	286.04774	2',3,5,7-Tetrahydroxyflavone	Flavonoids	+	6.53055	674037.176	632685.1365	679871.2815	662197.864666667	264854.0505	595717.1355	319945.155	393505.447	389293.586	265471.426	271537.133	308767.381666667	52385.4025	148991.873	91375.90351	97584.3930033333	323219.7395	312935.543	318077.6413	318077.641266667
90	C05585	138.031695	2,5-Dihydroxybenzaldehyde	Phenols	+	5.085466667	43326.6825	21533.1245	27097.9185	30652.5751666667	10975.32	16304.533	16162.3515	14480.7348333333	14500.922	30241.198	21776.677	22172.9323333333	20695.1385	51449.996	13610.7	28585.2781666667	18130.262	22275.135	20202.6985	20202.6985
434		188.141245	2,6-Dimethyl-7-octene-2,3,6-triol	Monoterpenoids	+	3.819233333	3273.001	1810.319	1644.874	2242.73133333333	1105.777	2895.865	1506.05	1835.89733333333	2876.2935	1896.874	2145.9405	2306.36933333333	2704.8635	1409.8435	2038.8175	2051.17483333333	2796.5535	1968.4425	2382.498	2382.498
457	C11004	121.089149	2,6-Dimethylaniline	Benzene and substituted derivatives	+	2.01845	6622.5715	6612.8155	5457.158999	6230.84866633333	8889.785	11192.51	4604.8875	8229.06083333333	5478.9395	5039.009	9183.858999	6567.26916633333	12384.1045	10336.459	7924.394	10214.9858333333	8918.0645	11377.8615	10147.963	10147.963
545	C22128	622.44447	20(S)-Ginsenoside Rh2	Triterpenoids	+	10.22855	1352.2605	1048.127501	1467.7005	1289.36283366667	23.907	1087.8585	26862.259	9324.67483333333	23.907	23.907	1771.977999	606.597333	2001.956001	1031.227001	23.907	1019.03000066667	12070.2945	6453.639002	9261.966753	9261.96675166667
185	C14748	320.235145	20-HETE	Fatty Acyls	+	13.27901667	4376.577	5837.163499	13479.376	7897.70549966667	2606.301001	6254.331001	16289.90201	8383.51133733333	4419.406501	15327.401	10034.73999	9927.182497	9035.689496	7549.640999	1549.072502	6044.800999	8703.508495	5323.192003	7013.350249	7013.350249
502		410.354865	22-Dehydroclerosterol	Steroids	+	12.58741667	52253.6605	71961.62852	74280.2125	66165.1671733333	53199.42446	66732.84802	44468.39601	54800.22283	52659.69797	66648.756	71130.67247	63479.7088133333	92889.2405	94283.26599	47087.62349	78086.7099933333	77589.48202	44352.13451	60970.80827	60970.8082666667
613	C03033	588.36622	25-Hydroxyvitamin D2-25-glucuronide	Organooxygen compounds	+	13.69508333	3725.440001	3145.837501	8092.5205	4987.93266733333	6300.457997	4141.165499	2062.427	4168.016832	1329.064501	1881.2645	4739.575998	2649.968333	3868.9875	4140.2045	2395.947501	3468.37983366667	3995.0515	5637.869499	4816.460499	4816.46049933333
182	C03057	150.031695	2-Carboxybenzaldehyde	Phenols	+	3.071516667	6403.204	5333.944	13775.11	8504.086	14323.7725	8230.53	7766.99	10107.0975	11057.97	8464.1655	6990.465	8837.5335	13283.1375	7140.8025	15467.148	11963.696	10029.1885	9903.077499	9966.133	9966.13299966667
11		199.040006	2-Chloro-DL-Phenylalanine	internal standards	+	3.85	73467500.65	73248199.54	65734353.52	70816684.57	80589269.44	83547077.64	79966175.37	81367507.4833333	76473611.17	73012305.15	75470727.93	74985548.0833333	74303295.34	66997393.96	79728655.9	73676448.4	62629357.39	71055545.38	66842451.38	66842451.3833333
236	C00526	228.074623	2'-Deoxyuridine	Nucleotide and its derivates	+	2.668733333	20963.311	13358.491	9566.6765	14629.4928333333	10488.157	12712.6315	11450.51	11550.4328333333	21912.658	10822.903	17370.865	16702.142	7734.9665	15071.341	19149.757	13985.3548333333	9433.063499	5619.54	7526.30175	7526.30174966667
328	C05350	180.04226	2-Hydroxy-3-(4-hydroxyphenyl)propenoic acid	Benzene and substituted derivatives	+	10.04618333	5206.759502	5254.826503	4366.696	4942.76066833333	5510.747501	3529.375	3047.832	4029.318167	7672.4125	7968.423999	2926.632	6189.15616633333	10347.7675	4551.0775	5509.437503	6802.76083433333	10877.0375	4037.136001	7457.086751	7457.08675066667
350	C14086	206.05791	2-Hydroxy-3-methylbenzalpyruvate		+	5.068683333	45715.723	35016.043	45079.9935	41937.2531666667	31410.57	72804.7735	35077.8855	46431.0763333333	26745.856	45755.5355	62680.0635	45060.485	28296.611	42749.343	74701.5575	48582.5038333333	18654	51207.5065	34930.75325	34930.75325
227	C05984	104.047345	2-Hydroxybutanoic acid	Organic acids	+	0.6372	350492.6465	433122.758	322113.8035	368576.402666667	297220.7505	412294.032	333333.619	347616.133833333	434116.3505	400516.5685	436268.3525	423633.757166667	291776.483	364606.985	276967.9865	311117.1515	364268.5535	349084.7625	356676.658	356676.658
104	C01772	164.047345	2-Hydroxycinnamic acid	Phenylpropanoids	+	5.442483333	5329.0995	7547.592501	4037.908	5638.20000033333	2491.9565	4958.6165	3544.946	3665.173	5296.594	2021.418	3965.966	3761.326	2248.919	8787.0485	2507.812	4514.59316666667	753.7599999	7978.0965	4365.92825	4365.92824996667
85	C05123	125.998681	2-Hydroxyethanesulfonate	Organic acids	+	0.755483333	4832.525	7673.28	9814.012	7439.939	19883.0165	7311.061	5599.944	10931.3405	9380.9215	15132.913	8960.874	11158.2361666667	4077.0645	12563.738	7984.015	8208.2725	7453.54	5925.312	6689.426	6689.426
233	C04236	174.052825	2-Isopropyl-3-oxosuccinate	Keto acids and derivatives	+	0.800866667	3614.623	5318.4615	8730.469	5887.85116666667	4960.306	13806.946	15087.494	11284.9153333333	4574.9845	3222.281	9468.123999	5755.129833	11786.946	6396.9045	3876.797	7353.54916666667	7501.62	11419.662	9460.641	9460.641
120	C02505	135.068414	2-Phenylacetamide	Benzene and substituted derivatives	+	2.5228	20202.9095	9688.464499	27658.4935	19183.2891663333	25593.799	11314.5	10154.455	15687.5846666667	65960.7555	9702.8735	20682.64	32115.423	14678.475	35070.3065	11513.591	20420.7908333333	13533.076	21460.979	17497.0275	17497.0275
569	C10164	123.032029	2-Picolinic acid	Organic acids	+	1.3261	6657.9475	20467.294	9463.201501	12196.147667	28909.2255	17676.0805	18986.2135	21857.1731666667	16761.876	11914.056	9855.138	12843.69	6613.3275	19536.963	11177.655	12442.6485	12243.6015	22637.67	17440.63575	17440.63575
141	C05619	210.052825	3-(3,4-Dihydroxy-5-methoxy)-2-propenoic acid	Cinnamic acids and derivatives	+	4.100283333	2635.3235	3737.356	5972.883	4115.1875	4169.4855	12232.428	7977.0655	8126.32633333333	5867.9115	6333.894	8813.5615	7005.12233333333	2607.0045	2977.4415	5879.246	3821.23066666667	5538.27	2373.584	3955.927	3955.927
360		152.08373	3-(4-Hydroxyphenyl)-1-propanol	Phenylpropanoids	+	3.0883	6990.271	6012.9145	10103.168	7702.11783333333	4125.573	6490.5575	6778.359	5798.16316666667	6109.685	10777.0215	6231.3065	7706.00433333333	5817.848	11628.127	3435.789	6960.588	4441.3575	14679.8565	9560.607	9560.607
476		147.053159	3-(Carboxymethylamino)propanoic acid	Alkaloids	+	0.671566667	29016.9515	49532.3295	17857.4625	32135.5811666667	35788.154	60157.2555	55037.686	50327.6985	41602.0245	33364.1445	26861.71	33942.6263333333	54150.5665	81505.121	71057.1265	68904.2713333333	39362.766	50697.8395	45030.30275	45030.30275
146		224.10486	3,4,5-Trimethoxycinnamyl alcohol	Phenylpropanoids	+	10.40463333	17275.536	24350.52798	26905.83201	22843.96533	21748.032	19455.61599	23904.72001	21702.7893333333	18048.424	25173.77199	20103.51999	21108.5719933333	26769.696	15295.37601	23275.58399	21780.2186666667	42002.34102	22710.504	32356.42251	32356.42251
157	C14313	270.052825	3',4',7-Trihydroxyisoflavone	Flavonoids	+	8.9791	3440.739	4645.788	3722.7825	3936.4365	10239.535	4512.467	11491.487	8747.82966666667	6421.5855	3231.842	3826.4845	4493.304	7830.1245	3520.918	4726.4675	5359.17	5607.002	3278.1795	4442.59075	4442.59075
109	C02274	148.05243	3,4-Dihydrocoumarin	Coumarins	+	6.679833333	11878.9395	19416.961	11611.336	14302.4121666667	19187.168	31735.016	25954.195	25625.4596666667	21671.8625	12608.1015	31083.66	21787.8746666667	26020.2835	16062.0055	9805.299999	17295.8629996667	25046.6985	17053.2155	21049.957	21049.957
91	C16700	138.031695	3,4-Dihydroxybenzaldehyde	Phenols	+	4.292492963	51797.647	55359.025	36326.928	47827.8666666667	30907.7015	48372.661	14938.903	31406.4218333333	49061.4425	48539.914	47492.5925	48364.6496666667	25092.4135	57799.6625	10712.8805	31201.6521666667	49053.7435	52447.678	50750.71075	50750.71075
361	C04043	152.047345	3,4-Dihydroxyphenylacetaldehyde	Benzene and substituted derivatives	+	4.0537	5252.344	5677.371	11044.985	7324.9	8825.6945	18690.378	6788.8905	11434.9876666667	7443.033501	3191.2635	12877.6445	7837.31383366667	7220.206	9398.3255	8166.910499	8261.81399966667	7840.596	9262.722	8551.659	8551.659
406		538.09	3,8'-Biapigenin	Flavonoids	+	11.9161	3070.565499	5643.780999	10458.7155	6391.020666	3231.192	16099.31601	8112.684501	9147.730837	3752.2965	9141.894002	7866.573	6920.25450066667	12120	7878.224999	9274.4835	9757.56949966667	17952.96099	12269.6755	15111.31825	15111.3182466667
452	C04271	256.07356	3,9-Dihydroxypterocarpan	Flavonoids	+	9.650416667	1155.154	1657.245	542.827	1118.40866666667	2111.9745	1775.057	679.9830001	1522.3381667	2407.445	768.725	2352.2885	1842.8195	1191.2575	904.4994999	1235.777	1110.5113333	1404.6705	1151.696	1278.18325	1278.18325
199		337.188924	3alpha,6beta-Ditigloyloxytropan-7beta-ol	Alkaloids	+	13.20838333	817706.5711	3943745.351	2431101.955	2397517.95903333	3674582.342	2946648.511	3551716.896	3390982.583	2896256.702	2634842.222	3872797.49	3134632.138	2025613.722	2919538.051	3016525.78	2653892.51766667	3505769.399	8510749.317	6008259.358	6008259.358
596		166.062995	3-Ethoxy-4-hydroxybenzaldehyde	Phenols	+	5.71545	16730.9435	17293.842	14087.831	16037.5388333333	13704.1145	18977.322	5925.559	12868.9985	16924.6645	5100.864999	22330.9065	14785.4786663333	15140.6525	20722.712	17441.4035	17768.256	15043.006	13086.0785	14064.54225	14064.54225
92	C06728	138.06808	3-Ethyl-1,2-benzenediol	Phenols	+	0.7387	73731.679	111922.3095	116678.718	100777.568833333	165606.974	86097.153	117278.1335	122994.086833333	162189.929	134821.9425	147323.243	148111.704833333	130956.6775	128877.0575	125000.851	128278.195333333	91971.708	105950.1335	98960.92075	98960.92075
222	C14386	122.073165	3-Ethylphenol	Phenols	+	10.55668333	32213.63798	65674.21052	48687.453	48858.4338333333	22690.28002	79361.95203	42112.53253	48054.9215266667	65549.4605	57483.70302	27797.09447	50276.7526633333	52312.27398	31574.3195	37483.97752	40456.857	103464.854	80520.32252	91992.58825	91992.5882566667
314	C10470	194.05791	3-Hydroxy-4-methoxycinnamic acid	Phenylpropanoids	+	4.867283333	7623.443	5128.689	10669.8735	7807.33516666667	4490.347001	6184.4545	6886.9895	5853.93033366667	4765.7545	13452.423	6314.593001	8177.590167	5822.8875	6211.761	4919.8565	5651.50166666667	3114.741	10772.702	6943.7215	6943.7215
89	C00587	138.031695	3-Hydroxybenzoic acid	Phenols	+	8.39115	15602.37	9229.1355	12035.166	12288.8905	10002.1	13444.619	11898.523	11781.7473333333	6916.0005	11049.5525	8889.4125	8951.65516666667	12342.7	20513.931	6182.219999	13012.950333	12936.5525	6438.309	9687.43075	9687.43075
250		162.031695	3-Hydroxycoumarin	Coumarins	+	9.935716667	16660.0305	7323.307996	5491.6455	9824.99466533333	5122.3715	12034.9055	7299.777496	8152.35149866667	4071.094	9161.951502	10359.992	7864.345834	7300.3755	10928.30749	12193.999	10140.8939966667	6870.162	4415.942003	5643.052001	5643.05200133333
358	C05593	152.047345	3-Hydroxyphenylacetic acid	Phenols	+	5.0645	41369.8035	32680.209	24004.521	32684.8445	15734.4705	33326.282	21829.284	23630.0121666667	25133.694	40354.018	28883.869	31457.1936666667	34959.6655	68886.0815	33031.339	45625.6953333333	22210.8295	16834.6345	19522.732	19522.732
380		410.17294	3-Isomangostin	Xanthones	+	13.09391667	1347.1595	1012.3245	2106.2775	1488.58716666667	1625.547999	3069.612	2355.544501	2350.23483333333	1587.9375	3007.042	1820.684	2138.5545	1952.9705	3672.4915	3053.012503	2892.82483433333	2203.5145	3024.830498	2614.172499	2614.172499
585	C04411	176.068475	3-Isopropylmalate	Fatty Acyls	+	10.79165	32546.68049	16661.96401	24295.02801	24501.22417	10315.41201	26527.25851	22315.133	19719.26784	22828.68598	26653.40851	35436.55602	28306.2168366667	16769.86199	15116.7595	18588.49401	16825.0385	10718.99699	29788.94701	20253.972	20253.972
351		206.05791	3-Methoxy-4,5-methylenedioxycinnamaldehyde	Phenylpropanoids	+	5.042633333	13423.5405	17510.084	20233	17055.5415	33738.2775	28290.462	12619.4175	24882.719	16559.854	8783.7165	19793.3105	15045.627	20670.568	18999.038	24025.3355	21231.6471666667	20531.509	21633.94	21082.7245	21082.7245
435	C05583	182.05791	3-Methoxy-4-hydroxyphenylglycolaldehyde	Phenols	+	7.9889	3044.082	3783.9705	3891.3245	3573.12566666667	3032.583	6201.871	4269.592	4501.34866666667	4677.1645	3491.642	4015.31	4061.37216666667	3205.883	6083.6425	2418.3685	3902.63133333333	3597.615	1912.611	2755.113	2755.113
483	C02640	87.104799	3-Methyl-1-butylamine	Alkaloids	+	3.591783333	14004.686	38085.7165	11626.283	21238.8951666667	30279.97	22830.4645	20800.1195	24636.8513333333	11511.366	13393.737	7943.962001	10949.6883336667	14820.6595	30162.4965	11959.3855	18980.8471666667	25055.7465	13206.0585	19130.9025	19130.9025
19	C01152	169.0851	3-Methy-L-histidine	amino acids	+	0.61	94919.5545	119474.294	70015.0325	94802.9603333333	50732.886	74094.7065	45590.082	56805.8915	101128.042	69732.0365	69315.026	80058.3681666667	15092.0445	40400.032	48369.884	34620.6535	58419.788	76729.6755	67574.73175	67574.73175
561	C08313	131.073499	3-Methylindole	Alkaloids	+	3.809966667	3339.0065	31962.478	26774.87	20692.1181666667	1197.3365	3436.8295	6504.051	3712.739	2281.671	3729.779	2259.2325	2756.89416666667	3669.0955	5725.376	1101.018	3498.4965	8665.628499	1732.678	5199.15325	5199.15324966667
204	C14087	136.05243	3-Methylsalicylaldehyde		+	10.55668333	20365.24951	26756.03049	17233.762	21451.6806666667	33023.60501	32147.57298	16553.42602	27241.53467	34470.97749	12292.5735	45680.71501	30814.7553333333	14576.166	14171.5545	16469.408	15072.3761666667	38378.28799	24375.90349	31377.09574	31377.09574
119	C17144	130.135765	3-Octyl alcohol	Miscellaneous	+	1.2254	15229.303	28898.6465	15330.2805	19819.41	15571.878	20795.893	14743.6915	17037.1541666667	16508.259	11037.4175	13187.891	13577.8558333333	18491.3635	27908.4805	12772.994	19724.2793333333	17840.8035	29608.924	23724.86375	23724.86375
210	C14472	342.11034	4',5,6,7-Tetramethoxyflavone	Flavonoids	+	11.66436667	4703.496	8969.059002	4893.467502	6188.674168	5370.677001	16622.1855	15437.5805	12476.8143336667	4986.7875	7416.561498	2434.251498	4945.866832	14471.829	12391.998	5412.987996	10758.938332	12933.3755	8459.489496	10696.4325	10696.4324986667
8	C00334	103.0633	4-Aminobutyric acid	amino acids	+	0.66	13653.6755	14536.703	23.907	9404.76183333333	22654.866	15332.205	19361.629	19116.2333333333	13571.457	10046.502	11989.02	11868.993	19788.607	4996.588	10552.603	11779.266	15198.8855	16013.561	15606.22325	15606.22325
228	C00989	104.047345	4-Hydroxybutanoic acid	Fatty Acyls	+	0.6372	14069.986	11383.8825	13588.962	13014.2768333333	17530.746	9909.418	8478.044	11972.736	7622.225	8890.3785	8015.8	8176.1345	15721.6105	25942.173	11866.973	17843.5855	13249.7605	16182.589	14716.17475	14716.17475
72	C03080	166.062995	4-Hydroxyphenyl-2-propionic acid	Phenylpropanoic acids	+	10.08676667	8776.340997	13403.5895	10449.394	10876.441499	28121.9925	13098.6905	10457.6495	17226.1108333333	5536.406	10926.61501	7568.755004	8010.59200466667	5132.540007	19370.992	8682.339501	11061.9571693333	5791.117504	12681.5415	9236.329503	9236.32950233333
602	C03765	136.05243	4-Hydroxyphenylacetaldehyde	Benzene and substituted derivatives	+	10.57346667	20365.24951	26756.03049	17233.762	21451.6806666667	33023.60501	32147.57298	16553.42602	27241.53467	34470.97749	12292.5735	45680.71501	30814.7553333333	14576.166	14171.5545	16469.408	15072.3761666667	38378.28799	24375.90349	31377.09574	31377.09574
439	C05595	281.089939	4-Hydroxyphenylacetylglutamic acid		+	12.9902	1337136.966	1339600.455	1379035.596	1351924.339	1477963.877	1236307.773	1788061.198	1500777.616	1162345.524	1264338.419	1126498.358	1184394.10033333	1425746.169	1417541.483	1585822.362	1476370.00466667	1179765.481	1165867.68	1172816.581	1172816.58066667
107	C06577	148.088815	4-Isopropylbenzaldehyde	Phenols	+	10.55668333	8047.844502	13191.66699	5418	8885.837164	9059.487505	1179.5895	6492.423504	5577.16683633333	8500.965997	5015.839002	7057.341504	6858.04883433333	4945.2885	12170.04449	6064.3935	7726.57549666667	10961.2775	13460.9145	12211.096	12211.096
105	C06578	164.08373	4-Isopropylbenzoic acid	Prenol lipids	+	8.995883333	6730.496	11208.576	2986.368	6975.14666666667	7711.872	12625.963	8967.083	9768.306	11335.962	13306.112	7159.442001	10600.5053336667	12357.888	11251.712	7749.5655	10453.0551666667	7494.4	27695.7135	17595.05675	17595.05675
251	C10475	162.06808	4-Methoxycinnamaldehyde	Phenylpropanoids	+	6.797316667	5585.6565	4486.694	4906.984	4993.1115	2350.31	1547.6195	5028.511001	2975.480167	3474.586	2247.2905	2369.744	2697.20683333333	4402.617	2509.2705	3810.1645	3574.01733333333	6487.9005	2692.095	4589.99775	4589.99775
588	C03081	176.047345	4-Methylumbelliferone	Coumarins	+	7.25830811	10609.5685	6333.913001	10889.444	9277.64183366667	7166.9685	7100.474	9688.365001	7985.269167	9771.0675	7450.1905	8740.1155	8653.79116666667	14527.1665	6248.9025	10597.371	10457.8133333333	7514.3875	9304.5955	8409.4915	8409.4915
254	C03837	218.05791	4-Methylumbelliferyl acetate	Coumarins	+	10.06246667	3377.021002	4182.714501	3917.9825	3825.906001	2621.586001	3118.296	1609.912001	2449.931334	1258.936	1631.719002	2536.316001	1808.99033433333	2823.878499	2763.012	1357.381999	2314.75749933333	2761.169499	2789.325	2775.247249	2775.24724933333
243	C02273	370.074745	4-O-alpha-D-Galactopyranuronosyl-D-galacturonic acid	Organooxygen compounds	+	11.4294	17378.48299	17950.4335	14989.39549	16772.77066	37533.0965	16009.432	203540.7089	85694.4124666667	14833.95451	21289.86151	43859.68252	26661.16618	169359.5066	31247.39551	51089.60648	83898.8361966667	41580.99249	37033.597	39307.29475	39307.2947466667
341	C10283	312.13616	4'-Prenyloxyresveratrol	Phenols	+	11.84896667	9996.473996	14471.3275	14205.956	12891.2524986667	15490.827	8260.201503	24337.123	16029.3838343333	5936.976497	13495.4265	19354.11601	12928.839669	21868.09801	10083.892	10903.83399	14285.2746666667	10667.766	7661.140993	9164.453496	9164.45349633333
207	C14772	338.24571	5,6-DHET	Fatty Acyls	+	13.03376667	23.907	6792.369501	3384.116001	3400.130834	4921.386502	4243.1165	8677.238503	5947.24716833333	6707.239998	8518.549995	1975.254498	5733.681497	5411.533003	5224.684	7740.897004	6125.704669	7399.160001	5158.184499	6278.67225	6278.67225
594	C05578	149.047679	5,6-Dihydroxyindole	Indoles and derivatives	+	6.679833333	4624.933	7189.015	4866.806	5560.25133333333	13082.491	8371.8635	8360.424	9938.2595	8157.4845	2717.431	4281.324	5052.07983333333	5301.506	11743.8285	9171.2165	8738.85033333333	4289.8255	5990.055	5139.94025	5139.94025
567	C02168	241.110279	5,7-Dihydroxyisoflavone	Flavonoids	+	14.23916667	6963.050501	3529.416001	5225.924999	5239.46383366667	3453.954997	3785.0235	4370.8205	3869.932999	2602.249499	2974.708501	1413.8425	2330.26683333333	495.3924999	4709.771501	3997.148999	3067.43766663333	4328.603499	4013.721	4171.16225	4171.16224966667
562	C00430	131.058244	5-Aminolevulinate	Organic acids	+	1.5553	1924.771	3768.261	2712.5085	2801.84683333333	5471.3875	3022.7425	2998.229	3830.78633333333	2343.6135	7337.0615	6616.3065	5432.32716666667	2209.6035	1113.0165	3357.603	2226.741	1592.7	2087.2725	1839.98625	1839.98625
80	C00431	117.078979	5-Aminovaleric acid	Amino acid and derivatives	+	1.107916667	23934.3205	32872.806	37010.5175	31272.548	25671.8825	24916.814	28918.265	26502.3205	35454.5125	38814.914	39401.833	37890.4198333333	22243.814	39387.195	24800.614	28810.541	19768.951	22809.3975	21289.17425	21289.17425
388	C18338	212.03209	5-Carboxyvanillic acid		+	3.52165	2016.0905	3225.693	1963.631	2401.80483333333	2516.119	3921.4855	2297.937	2911.84716666667	2889.0305	2472.7525	1941.766	2434.51633333333	2401.1475	2846.8035	1978.918	2408.95633333333	3088.944	2077.2015	2583.07275	2583.07275
153	C05198	251.10184	5'-Deoxyadenosine	Nucleotide and its derivates	+	2.408591667	9015.4605	12167.576	2265.92	7816.31883333333	13667.185	7169.182	8713.4125	9849.9265	1859.526	7191.063	1868.957	3639.84866666667	857.0835	875.4374999	2008.3945	1246.9718333	589.421	3231.2405	1910.33075	1910.33075
530		404.36543	5-Heneicosylresorcinol	Phenols	+	12.05036667	17758.38449	13775.97649	8113.069503	13215.810161	7939.920997	5291.910003	11532.0335	8254.6215	14591.43801	24693.2455	12284.7935	17189.82567	6261.6105	8016.6	17574.93901	10617.7165033333	14465.99401	6521.372502	10493.68326	10493.6832573333
312	C12204	194.05791	5-Hydroxyconiferaldehyde		+	4.612783333	3867.192	4879.1945	9117.162	5954.51616666667	3817.9365	4456.1105	4935.2895	4403.11216666667	9195.743	6195.62	6510.1735	7300.51216666667	2325.5145	5887.1575	2434.5135	3549.06183333333	2517.7425	9991.386	6254.56425	6254.56425
10	C16741	162.1004	5-Hydroxylysine	amino acids	+	0.55	2741.823	6125.267	2897.593	3921.561	7913.556	3175.823	4230.1585	5106.5125	6283.9035	4667.319	6122.7	5691.3075	5575.626	4324.8455	6072.255	5324.24216666667	3915.8395	4634.011	4274.92525	4274.92525
516	C11115	110.03678	5-Methyl-2-furaldehyde		+	0.755483333	77635.158	72245.6565	67239.6715	72373.4953333333	81254.274	98437.163	74955.0855	84882.1741666667	60591.6805	46428.5065	59881.377	55633.8546666667	40942.809	66097.7825	60242.3525	55760.9813333333	76649.9945	53858.6655	65254.33	65254.33
196	C10434	336.08452	5-O-Caffeoylshikimic acid	Phenylpropanoids	+	9.9525	1968.736	1133.504	2273.6805	1791.9735	723.1725001	4435.688001	1930.685	2363.1818337	3009.091	2543.624999	1022.768	2191.82799966667	3902.557	1119.193	933.9745003	1985.2415001	1196.568	2066.673	1631.6205	1631.6205
112	C01879	129.042594	5-oxoproline	Amino acid and derivatives	+	0.560733333	63474.928	63144.8165	57622.8385	61414.1943333333	80607.6035	48301.4815	56584.292	61831.1256666667	57157.2745	69253.888	58618.364	61676.5088333333	53153.6685	32732.2395	63281.69	49722.5326666667	48573.7315	46804.757	47689.24425	47689.24425
551		284.214015	6,7-Dehydroferruginol	Diterpenoids	+	9.06125	14937.123	15828.0755	16077.5325	15614.2436666667	6167.947001	12716.9285	14971.64	11285.505167	25613.526	6626.801501	6868.8145	13036.380667	11531.24	10950.5535	12213.8115	11565.2016666667	10052.038	4589.426	7320.732	7320.732
560	C02378	131.094629	6-Aminocaproic acid	Fatty Acyls	+	1.8374	4235.22	11385.3275	4721.3775	6780.64166666667	2372.244	3789.75	19039.118	8400.37066666667	4429.218001	25316.331	4721.5635	11489.0375003333	15572.325	7949.547	8426.358	10649.41	3172.788	8878.617001	6025.7025	6025.70250033333
169	C10462	294.18311	6-Gingerol	Phenols	+	11.98623333	46745.93	16069.65401	42227.11351	35014.2325066667	51549.3905	30398.23648	77915.09501	53287.5739966667	38308.9035	48461.08648	42939.70598	43236.56532	58503.16448	41157.697	28396.36849	42685.7433233333	43757.24699	39416.63852	41586.94275	41586.9427533333
123	C01020	139.026944	6-hydroxynicotinic acid	Nicotinic acid derivatives	+	3.941666667	1776.193	2293.7525	2168.001	2079.3155	2165.871	4449.971	1770.982	2795.608	3058.969	3111.83	2661.962	2944.25366666667	5227.5705	2227.6195	1699.768	3051.65266666667	6265.9115	1366.057	3815.98425	3815.98425
246	C05962	368.21989	6-Ketoprostaglandin E1	Fatty Acyls	+	11.84213333	4629.165999	13636.2145	3439.021002	7234.80050033333	772.8930003	1349.340999	2246.500002	1456.2446671	2354.000001	1346.005999	6247.771003	3315.92566766667	4059.673503	2241.500001	1471.401999	2590.858501	2459.871	39165.11249	20812.49175	20812.4917466667
497	C02381	208.07356	6-Methoxymellein	Benzopyrans	+	8.223866667	6580.4625	3896.1285	2202.288	4226.293	3598.409	2255.636	2079.486	2644.51033333333	4265.007	1518.05	5923.253	3902.10333333333	7296.411	10748.2485	2272.71	6772.4565	9600.998499	3860.4255	6730.712	6730.71199966667
486		280.14633	7-(4-Hydroxyphenyl)-1-phenyl-4-hepten-3-one	Phenols	+	12.53181667	12559.57701	21261.95652	15076.25749	16299.2636733333	33884.9825	32241.589	30099.24201	32075.27117	32237.99348	20447.55801	36102.98498	29596.1788233333	26141.70751	32735.48252	16736.98001	25204.7233466667	37791.83001	23727.7685	30759.79926	30759.7992566667
424	C11173	392.137223	7-Ethyl-10-Hydroxycamptothecin	Alkaloids	+	6.282566667	23.907	769.8740001	1597.279	797.020000033333	1993.9	789.305	23.907	935.704	23.907	23.907	1907.032	651.615333333333	771.3980001	23.907	7402.703	2732.66933336667	1192.53	3138.424	2165.477	2165.477
366	C11264	238.062995	7-Hydroxyflavone	Flavonoids	+	0.56235	2949.894	4967.2545	12134.62	6683.92283333333	5842.381	765.204	4828.4665	3812.01716666667	3190.3685	2162.667	3672.5595	3008.53166666667	11065.478	10060.907	4170.384	8432.25633333333	2948.154	3167.387	3057.7705	3057.7705
615		428.36543	7-Oxo-beta-sitosterol	Steroids and steroid derivatives	+	13.54405	9424.497997	3959.020496	2161.518	5181.678831	5070.295997	7508.454	3537.772002	5372.17399966667	4190.337005	6678.332999	7123.351	5997.34033466667	13088.6225	3545.662998	6534.047501	7722.77766633333	10398.2395	9431.160997	9914.700251	9914.70024933333
209	C14773	338.24571	8,9-DiHETrE	Fatty Acyls	+	13.03376667	323538.2601	836691.6579	677429.2475	612553.055166667	936333.0311	896443.5615	823226.5888	885334.3938	693384.0386	903571.9042	1027988.451	874981.4646	560698.2598	1003433.862	765116.3602	776416.160666667	754627.3229	2279706.004	1517166.663	1517166.6633
132	C01092	187.120844	8-Amino-7-oxononanoic acid	Alkaloids	+	1.510066667	2093.2525	1347.21	3121.0725	2187.17833333333	2819.932	1627.1125	769.6325	1738.89233333333	2077.823	1589.7125	627.9375	1431.82433333333	811.665	2959.899	1656.82	1809.46133333333	1878.415	1569.3765	1723.89575	1723.89575
443		127.099714	8-Azabicyclo-3.2.1-octan-3-ol	Alkaloids	+	14.09186667	41155.4125	17730.49601	695.505	19860.47117	25114.27799	74276.9105	47539.2585	48976.8156633333	26482.57602	27472.38	18804.35751	24253.10451	27591.03051	18712.673	23802.4105	23368.70467	28169.00901	11071.44	19620.2245	19620.2245033333
537		232.037175	8-Hydroxybergapten	Coumarins	+	10.55668333	168220.1945	57465.47098	158335.4334	128007.03296	109428.6671	67132.25306	47127.57348	74562.8312133333	104674.6789	185433.9286	5108.153999	98405.5871663333	58070.55048	92471.04801	75294.01457	75278.5376866667	57960.31446	34201.81799	46081.06622	46081.0662233333
461	C18202	170.13068	8-Methylnonenoate	Fatty Acyls	+	2.635166667	5239.809	3436.3915	4859.325	4511.84183333333	4109.763	5052.075	5781.1285	4980.98883333333	1329.447	1678.6625	2878.369	1962.1595	4166.7935	3567.15	3189.2995	3641.081	2711.1425	2989.623	2850.38275	2850.38275
194	C14828	314.24571	9,10-DHOME	Fatty Acyls	+	13.29651667	8961.913	12557.41251	8971.085006	10163.470172	18892.26551	5171.117499	45038.76001	23034.047673	27284.86	7096.123496	12238.871	15539.9514986667	8599.239499	9559.69751	34517.5305	17558.822503	23272.928	14472.816	18872.872	18872.872
283		408.15729	9-Hydroxycalabaxanthone	Xanthones	+	13.2903	470.106	4691.726998	23.907	1728.57999933333	6519.1145	768.7370003	2861.948001	3383.26650043333	1708.0775	7592.757496	2548.6275	3949.820832	4705.781498	7494.430002	710.79	4303.66716666667	4082.148999	1527.732	2804.9405	2804.94049966667
161	C10372	272.10486	9-Methoxy-alpha-lapachone	Quinones	+	6.514016667	35229.548	47084.377	13411.618	31908.5143333333	6832.817501	6707.564	5595.155	6378.512167	5454.072	11136.041	3114.477	6568.19666666667	6157.106	7228.9745	4824.7825	6070.28766666667	4678.911	78216.3925	41447.65175	41447.65175
164	C14766	294.219495	9-OxoODE	Fatty Acyls	+	11.97805	23.907	23.907	40092.33051	13380.04817	1616.808	7761.897997	9725.378497	6368.02816466667	8395.535004	23.907	21051.24201	9823.561338	31473.69598	9068.576001	23.907	13522.0596603333	5638.861002	23.907	2831.384001	2831.384001
573	C06087	302.22458	Abietic acid	Diterpenoids	+	5.202916667	28144.2125	40293.063	37712.894	35383.3898333333	25800.0395	62627.181	41055.0545	43160.7583333333	28627.212	12946.0825	12246.6215	17939.972	16717.531	30963.825	9351.7605	19011.0388333333	42926.917	40827.8565	41877.38675	41877.38675
280	C09319	408.193675	Abyssinone V	Flavonoids	+	12.6042	9978.045991	10167.49999	13753.53599	11299.6939903333	5533.644001	8042.391999	2116.5	5230.84533333333	3899.038998	7597.7325	7086.049999	6194.27383233333	7646.277501	5033.956998	6242.493	6307.575833	8772.402999	10529.1825	9650.792749	9650.79274933333
16	C01470	284.0685	Acacetin	flavonoids	+	11.03	1735.5	3513	9135.6525	4794.7175	23.907	7191.984996	1231.281999	2815.724665	1132.566	4652.593998	2357.4105	2714.190166	3667.999998	1817.000001	5033.955999	3506.318666	8497.935501	2360.076501	5429.006001	5429.006001
265	C06244	59.037114	Acetamide	Alkaloids	+	13.94701667	3088782.599	6141496.808	2391653.701	3873977.70266667	3057997.06	4354974.698	1317335.229	2910102.329	3099610.216	2986237.66	3323600.135	3136482.67033333	2439000.062	3222425.56	4569691.686	3410372.436	2904692.275	2865031.689	2884861.982	2884861.982
178		150.06808	Acetic acid m-cresyl ester	Phenols	+	7.278516667	6744.877	7619.2625	8217.6285	7527.256	7037.618	2648.5145	4777.103	4821.0785	5150.3385	2861.019	10053.584	6021.64716666667	5893.9135	4352.9175	5777.779	5341.53666666667	3239.3265	6136.8715	4688.099	4688.099
74	C11380	166.062995	Acetovanillone	Phenols	+	5.236516667	2230.7755	5529.951	4225.807	3995.51116666667	4250.908	5597.706	4872.6505	4907.08816666667	3473.3335	4628.548	4502.874	4201.58516666667	4252.5	3318.8355	9625.953999	5732.429833	5510.707	9686.478	7598.5925	7598.5925
121	C00147	135.054495	Adenine	Nucleotide and its derivates	+	2.6016	13264.28	9688.464499	10342.6275	11098.457333	25593.799	11314.5	10154.455	15687.5846666667	12121.525	9702.8735	20682.64	14169.0128333333	14678.475	13358.434	13426.3615	13821.0901666667	7254.01	21460.979	14357.4945	14357.4945
100	C00212	267.096755	Adenosine	Nucleotide and its derivates	+	2.584816667	224637.147	16007.388	226780.3325	155808.289166667	7631.0695	259516.501	1190453.326	485866.9655	8209.982	21349.4815	31567.4785	20375.6473333333	536596.2385	10570.0915	260727.469	269297.933	118920.497	253937.1225	186428.8097	186428.809733333
177	C00020	347.063087	Adenosine 5'-monophosphate	Nucleotide and its derivates	+	1.383466667	23231.286	33530.585	120551.495	59104.4553333333	56344.739	76750.717	75145.393	69413.6163333333	49573.4385	43506.388	14871.283	35983.7031666667	54926.6625	31222.779	8945.65	31698.3638333333	59357.7855	70641.468	64999.62675	64999.62675
555	C05285	300.172545	Adrenosterone	Steroids and steroid derivatives	+	9.319866667	1891.086	1241.1325	2364.468	1832.22883333333	1322.6785	4205.9625	1067.9755	2198.87216666667	1055.728	1528.4145	1795.62	1459.92083333333	6687.902	2328.2025	1908.018	3641.37416666667	4574.99	2923.944	3749.467	3749.467
257	C13829	347.282429	Adrenoyl ethanolamide	Organonitrogen compounds	+	13.3141	2760.642	4400.904499	3481.677001	3547.74116666667	6229.770001	7612.23	3056.459998	5632.81999966667	1655.753999	3176.415	2360.231497	2397.466832	2034.9	7407.363503	6642.0545	5361.43933433333	2825.236498	3713.953996	3269.595247	3269.595247
399	C16911	432.10565	Afzelin	Flavonoids	+	5.951916667	4673.3475	838.4490001	422.675	1978.1571667	459.6425	3062.8495	80771.759	28098.0836666667	72397.6465	38235.124	4077.661	38236.8105	1776.114	27036.458	1287.53	10033.3673333333	2670.851	59485.8705	31078.36075	31078.36075
416	C09765	466.147515	Agnuside	Iridoids	+	12.36923333	10467.66801	10880.7605	5147.500002	8831.97617066667	6225.777002	13104.127	11627.83051	10319.2448373333	3708.2415	14124.478	14322.0845	10718.268	6645.537497	3855.592503	12393.3745	7631.5015	2744.985498	12477.557	7611.271251	7611.27124966667
152		243.125929	Agomelatine	Miscellaneous	+	10.00285	347.0445	751.725	1749.714	949.4945	634.3314995	1354.203	1354.5035	1114.34599983333	899.0960001	677.1000006	2184.1135	1253.43650023333	3837.961499	690.7065004	439.7999999	1656.15599976667	774.9	1511.8635	1143.38175	1143.38175
200	C04677	338.062753	AICAR	Imidazole ribonucleosides and ribonucleotides	+	13.27901667	71640.10999	245276.988	148516.6595	155144.58583	177504.733	194959.7575	184765.4125	185743.301	27350.785	160110.2729	62827.83199	83429.6299633333	38847.20398	29097.45152	174363.598	80769.4178333333	25648.35201	458898.5146	242273.4333	242273.433303333
565	C08747	376.152205	Ailanthone	Diterpenoids	+	3.686983333	1124.93	373.8595	551.41	683.399833333333	916.171	923.0669999	1486.845	1108.6943333	565.48	1008.4355	3022.9835	1532.29966666667	797.448	754.983	870.7590001	807.730000033333	153754.331	160811.9505	157283.1407	157283.140733333
291	C09289	232.14633	Alantolactone	Sesquiterpenoids	+	11.93288333	30427.07499	40233.82651	43499.41449	38053.4386633333	35652.1765	22332.75549	37191.99497	31725.64232	24886.03399	31235.9705	50014.25651	35378.7536666667	75885.4325	44140.618	23585.02699	47870.3591633333	24188.9445	34582.14	29385.54225	29385.54225
603	C10291	254.05791	Alizarin 2-methyl ether	Anthraquinones	+	7.379933333	3118.765	872.0809999	1600.2	1863.68199996667	1260.834	444.86	682.0799999	795.924666633333	2035.401	3668.76	2642.901	2782.354	1257.6575	2331.0355	2347.718	1978.80366666667	2075.234	4166.8575	3121.04575	3121.04575
303	C08265	177.045965	Alliin	Miscellaneous	+	4.598766667	3200.201	3400.163	6200.051	4266.805	3574.641	3951.4845	5256.314	4260.81316666667	6374.1675	1972.881	2355.353	3567.46716666667	4528.215	6617.2685	3684.464	4943.31583333333	4270.482	3096.634	3683.558	3683.558
477	C02134	369.157624	Allocryptopine	Alkaloids	+	13.59438333	3543.841999	9066.469997	16549.252	9719.85466533333	7077.867494	7498.184498	11093.252	8556.434664	7500.466504	10011.66651	11034.4925	9515.541838	10514.809	9000.278	17958.76251	12491.28317	11346.078	13770.015	12558.0465	12558.0465
297	C13712	318.25588	Allopregnanolone	Steroids and steroid derivatives	+	11.57985	9512.733496	4101.999996	27118.29299	13577.675494	5509.034001	5428.340997	10445.9825	7127.78583266667	6237.179495	8638.307994	7057.614501	7311.03399666667	5003.136498	3146.2245	12209.03449	6786.13182933333	4225.999998	16396.71599	10311.35799	10311.3579926667
290	C04076	145.073894	Allysine(6-Oxo DL-Norleucine)	Amino acid and derivatives	+	0.772266667	998431.326	907355.775	1066048.522	990611.874333333	726765.59	819555.188	784803.0635	777041.2805	1347660.214	1352233.109	1482710.43	1394201.251	1166585.47	863273.0965	626119.258	885325.9415	900014.873	841427.02	870720.9465	870720.9465
125	C09684	204.1878	Alpha-caryophyllene	Sesquiterpenoids	+	11.58098333	10692.50001	81424.16004	23993.28999	38703.31668	25848.4245	25503.1705	66126.66302	39159.41934	48365.51251	31559.827	26832.52099	35585.9535	158910.053	39627.18701	22329.29501	73622.17834	132646.4301	195613.9315	164130.1808	164130.1808
253	C17090	218.167065	alpha-Cyperone	Sesquiterpenoids	+	12.20181426	139017.738	158146.901	73122.48803	123429.042343333	65177.67203	73843.3165	99282.253	79434.4138433333	51406.60649	78916.84849	130005.798	86776.41766	82135.6005	56537.08048	84812.24303	74494.97467	51446.42899	87510.145	69478.287	69478.2869966667
604	C00267	180.06339	alpha-D-Glucose	Carbohydrates	+	0.755158333	73790.498	62362.5705	77773.794	71308.9541666667	101301.3895	55822.462	87901.157	81675.0028333333	76690.578	73605.495	91107.2565	80467.7765	107490.6445	124458.988	79994.15	103981.260833333	64396.661	72929.6995	68663.18025	68663.18025
348	C09690	206.167065	alpha-Irone	Prenol lipids	+	5.0519	9588.872999	8554.76	7044.882	8396.17166633333	5829.583999	14361.6645	6331	8840.74949966667	8601.526499	15491	10756.556	11616.360833	10377.809	16853.0175	7812.3035	11681.0433333333	6109.620499	8166.3345	7137.9775	7137.97749966667
523	C10729	400.11582	alpha-Peltatin	Lignans	+	12.58741667	20126.00099	23961.8695	12226.7035	18771.5246633333	18773.9585	25766.73599	16933.396	20491.3634966667	4953.455996	10878.8805	7069.291998	7633.87616466667	10944.2255	14892.041	5177.3305	10337.8656666667	12019.5535	13349.22701	12684.39026	12684.3902566667
274	C02206	246.125595	Alpha-Santonin	Sesquiterpenoids	+	7.867766667	7955.0595	23965.684	6972.8315	12964.525	9902.364001	5858.131	4946.809	6902.434667	10291.089	8683.099499	10136.0885	9703.42566633333	10781.726	10823.7705	2745.358	8116.9515	6892.099	12527.766	9709.9325	9709.9325
606	C11393	154.135765	Alpha-Terpineol	Monoterpenoids	+	3.456525	7663.277	7871.7305	6107.785	7214.26416666667	10110.979	6586.433	9756.7525	8818.05483333333	6087.847	5401.108	5511.5015	5666.81883333333	12355.0855	8919.9435	5035.4235	8770.15083333333	5728.9615	12215.6525	8972.307	8972.307
378	C10537	410.136555	Alpha-Toxicarol	Flavonoids	+	12.31015	5072.106498	5435.890002	3514.653498	4674.216666	15156.0235	19952.41349	3970.359996	13026.265662	5916.3525	6726.415503	20390.964	11011.244001	2846.621503	8693.083499	5950.811503	5830.17216833333	7005.012996	7243.499997	7124.256496	7124.25649633333
601	C14750	320.162375	alpha-Zearalenol	Macrolides and analogues	+	5.38755	1026.248	1071.236	1592.3435	1229.9425	18016.5125	10544.982	5461.12	11340.8715	23422.378	12532.5605	15462.606	17139.1815	508.2339999	12601.281	11933.5	8347.67166663333	13164.1995	8260.803	10712.50125	10712.50125
614	C10263	283.178359	Amabiline	Alkaloids	+	12.9902	86504.578	62141.26901	67063.44048	71903.09583	108080.9976	31177.48798	38723.44804	59327.3112066667	45117.93251	52654.26148	63255.43448	53675.8761566667	72498.05003	30381.8705	67392.57802	56757.4995166667	50969.7855	74992.9395	62981.3625	62981.3625
81	C00872	119.021859	Aminomalonic acid	Organic acids	+	0.654783333	10568.265	18359.535	8415.062	12447.6206666667	11970.827	12814.726	8865.317	11216.9566666667	20618.3055	12563.02	11783.231	14988.1855	12158.6975	6492.472	6626.2735	8425.81433333333	9306.8865	13500.934	11403.91025	11403.91025
509	C10277	351.168189	Anacrotine	Alkaloids	+	9.549716667	787.248	2066.166	1900.832	1584.74866666667	751.464	2686.244	910.9190001	1449.54233336667	2257.97	2147.308	1438.7745	1948.0175	1235.2575	2672.4565	646.583	1518.099	1226.417	4346.008	2786.2125	2786.2125
66	C00280	286.19328	Androstenedione	Steroids and steroid derivatives	+	6.54725	28141.615	14021.344	10471.503	17544.8206666667	11551.404	14237.019	10004.546	11930.9896666667	9186.1145	11610	12694.4295	11163.5146666667	860.274	4329.005	3797.806	2995.695	11426.1785	15433.2625	13429.7205	13429.7205
496	C16207	208.05243	Anthraquinone	Anthraquinones	+	8.075916667	4435.7385	9391.262	5026.5065	6284.50233333333	4697.827499	7751.764	4528.202	5659.26449966667	3712.553	5007.3495	6056.861	4925.58783333333	4953.3945	5810.733	6225.3535	5663.16033333333	5147.3145	4207.59	4677.45225	4677.45225
255	C10300	218.05791	Aristolindiquinone	Quinones	+	11.14408333	21970.354	19553.71051	14289.62399	18604.5628333333	33516.6125	21523.1135	10464.8685	21834.8648333333	18177.2925	23788.68851	13559.79799	18508.593	19118.74549	15325.841	17457.43751	17300.6746666667	23836.77001	21824.931	22830.8505	22830.8505033333
287	C09538	282.146725	Artemisinin	Sesquiterpenoids	+	13.02376667	87340.34552	102016.1515	110241.5355	99866.01084	132420.9121	102379.5795	113472.5685	116091.020033333	157678.843	106991.558	122141.0834	128937.161466667	148268.7935	138575.5329	143915.462	143586.596133333	86281.06051	142056.8145	114168.9375	114168.937503333
256	C08580	596.38656	Astaxanthin	Miscellaneous	+	13.55891667	14248.13	15024.52351	13212.2885	14161.6473366667	11132.166	16302.0465	71066.139	32833.4505	13972.605	16929.52801	8193.773004	13031.9686713333	13001.27201	31893.983	35352.30448	26749.1864966667	15230.96999	21623.052	18427.011	18427.0109966667
26	C12249	448.1006	Astragalin	flavonoids	+	6.52	21864041.95	16970922.76	15591274.93	18142079.88	8100490.456	12041131.13	8886578.641	9676066.74233334	6763215.806	5888031.302	6711159.021	6454135.37633333	1620378.783	3180149.756	2236410.701	2345646.41333333	10060516.7	10004353.32	10032435.01	10032435.01
223	C10130	310.204513	Astrocasine	Alkaloids	+	13.93706667	1701.085999	3222.707999	1998.7865	2307.52683266667	1836.551001	1167.064001	2134.574	1712.72966733333	1405.089999	1662.751998	3005.717001	2024.519666	813.640001	1669.916	2269.46	1584.338667	2705.3515	4400.6735	3553.0125	3553.0125
279	C16592	132.057515	Atropaldehyde	Benzene and substituted derivatives	+	6.344183333	20483.4315	45905.849	32698.4565	33029.2456666667	27857.61	32625.8205	17154.62	25879.3501666667	21080.9555	19260.0025	24437.675	21592.8776666667	12757.5405	26840.729	30716.5015	23438.257	30224.321	31518.09	30871.2055	30871.2055
156	C10023	270.052825	Baicalein	Flavonoids	+	9.38	8663.6545	2278.752	2150.9035	4364.43666666667	4137.275	5173.9095	1678.669	3663.2845	11035.4565	4137.7	2136.5345	5769.897	6118.528	7916.3005	6881.005	6971.9445	14813.7365	3107.374	8960.555251	8960.55525033333
419	C09350	234.16198	Bakkenolide A	Miscellaneous	+	11.84896667	122464.6195	63387.16999	93853.784	93235.1911633333	109106.17	136535.5065	84660.899	110100.8585	40857.39349	92795.051	29421.36051	54357.935	17922.57601	49550.7275	44481.42049	37318.2413333333	162312.6095	141493.9735	151903.2915	151903.2915
450	C10845	542.314458	Belladonnine	Alkaloids	+	12.11398333	9018.558497	6633.8935	2395.999998	6016.150665	6010.808003	4016.061	4677.005002	4901.291335	2233.173999	23.907	6293.460999	2850.180666	11039.56149	4063.3125	5486.040001	6862.97133033333	12183.26949	23.907	6103.588246	6103.58824533333
299	C10053	274.04774	Bellidifolin	Xanthones	+	12.05036667	4786.999998	4678.5	3249.022002	4238.174	8081.616	11388.137	3265.518499	7578.423833	12271.271	17433.1035	8284.021	12662.7985	8709.268503	10257.076	15521.87649	11496.0736643333	11559.99201	12200	11879.996	11879.9960033333
593	C07527	165.078979	Benzocaine	Benzene and substituted derivatives	+	3.04835	5280.042001	2673.4355	5689.399	4547.62550033333	8587.7875	8627.89	9758.434	8991.3705	2843.706	8912.9065	8753.785	6836.79916666667	8839.301999	5529.8855	17334.265	10567.8174996667	88471.2845	895107.24	491789.2623	491789.262266667
179	C15513	150.06808	Benzyl acetate	Phenols	+	10.85878333	25730.82698	7858.551501	15730.59801	16439.9921636667	15543.81701	12719.53401	13884.0775	14049.14284	14075.36	17602.383	14804.85001	15494.19767	44742.92302	16409.4	19253.26351	26801.8621766667	14602.49999	14072.69451	14337.59725	14337.59725
203	C22152	338.15181	Bergamotine	Coumarins	+	13.0338	20575.27251	22479.513	18647.0205	20567.26867	39649.90301	11767.6775	42229.7255	31215.76867	29106.11349	47219.326	26740.78449	34355.4079933333	35155.08752	48571.96549	43507.4005	42411.4845033333	39302.57299	41229.29099	40265.93199	40265.93199
583	C00099	89.047679	beta-Alanine	Alkaloids	+	0.64	5786.8605	17371.746	17774.021	13644.2091666667	23.907	10678.515	16142.522	8948.31466666667	12086.732	16691.4295	20684.195	16487.4521666667	13819.3985	8378.6065	6686.703	9628.236	13478.173	8241.65	10859.9115	10859.9115
442	C03267	260.029722	Beta-D-Fructose 2-phosphate	Organooxygen compounds	+	0.749216667	26227.404	34964.1675	24701.063	28630.8781666667	34876.4635	31302.218	49179.398	38452.6931666667	57436.022	36987.2745	59589.23	51337.5088333333	57006.372	38262.715	41422.092	45563.7263333333	25031.666	33258.62	29145.143	29145.143
78	C00719	117.078979	Betaine	Alkaloids	+	1.055433333	37522.3705	71648.6665	45927.127	51699.388	63188.831	97661.926	49377.47	70076.0756666667	62498.539	36461.5705	50413.45201	49791.18717	38147.043	41181.0945	50511.4895	43279.8756666667	54539.6585	72234.5855	63387.122	63387.122
63	C00576	101.084064	Betaine aldehyde	Organonitrogen compounds	+	0.753433333	7199.2765	16091.516	11854.05	11714.9475	8475.17	9561.01	6698.8325	8245.00416666667	26905.6035	14057.6665	19152.4105	20038.5601666667	8444.7635	13912.965	6794.26	9717.3295	8780.955	15750.7065	12265.83075	12265.83075
213	C01970	342.116215	beta-Lactose	Carbohydrates	+	4.5652	8960.3955	4031.2245	1634.0845	4875.23483333333	3264.354	12157.4705	11984.953	9135.5925	5707.1205	3809.8415	4802.446	4773.136	16061.448	13174.229	10469.5775	13235.0848333333	3164.18	8577.087	5870.6335	5870.6335
272		424.18859	Beta-mangostin	Xanthones	+	13.20838333	1480.321501	4307.535002	10110.311	5299.38916766667	8276.943999	5671.403999	7244.7175	7064.355166	11602.356	2950.85	10130.043	8227.74966666667	6569.377997	7607.906497	7350.9685	7176.08433133333	5969.518998	10609.8725	8289.695749	8289.695749
190	C00455	334.056605	beta-Nicotinamide mononucleotide	Nucleotide and its derivates	+	0.729483333	15217.032	18841.458	35960.002	23339.4973333333	14923.9705	20459.225	21009.6345	18797.61	10904.652	26175.206	15727.007	17602.2883333333	28150.6045	11599.9635	3283.635	14344.7343333333	21925.2195	12743.885	17334.55225	17334.55225
501	C14154	410.31848	Beta-Tocotrienol	Phenols	+	12.18463333	8891.058007	17658.33	8114.955997	11554.7813346667	13182.17001	11061.45749	13269.2785	12504.302	15731.4585	10162.7265	20665.6015	15519.9288333333	11834.12851	10782.768	14954.911	12523.9358366667	19001.99351	17395.645	18198.81926	18198.8192566667
446	C04368	181.073894	Beta-Tyrosine	Carboxylic acids and derivatives	+	2.416983333	8679.101	4804.933	6553.4985	6679.1775	10560.601	14728.5275	5033.862	10107.6635	6520.7345	4854.2335	10519.403	7298.12366666667	7661.238499	4835.7015	6456.084	6317.67466633333	9261.848	8908.9575	9085.40275	9085.40275
50	C00814	284.068475	Biochanin A	Flavonoids	-	11.37542625	11178.025	488.978	6961.014	6209.339	652.9600003	944.5964995	1145.5925	914.382999933333	497.0020004	1271.216499	2503.284001	1423.8341668	1919.1905	382.0175002	1284.6325	1195.28016673333	12015.68299	2542.486998	7279.084994	7279.084994
367	C16773	238.19328	Bisabolol oxide A	Sesquiterpenoids	+	11.49528333	37983.16551	32950.21752	32944.66697	34626.0166666667	32533.3695	41844.75299	43804.36053	39394.1610066667	29263.28851	32510.08701	46858.97301	36210.7828433333	30330.1625	28569.84251	19465.212	26121.7390033333	24431.05299	21893.293	23162.173	23162.1729966667
69	C09920	286.084125	Brazilin	Flavonoids	+	6.201633333	342057.168	427917.833	288693.025	352889.342	234828.74	280088.469	359725.2325	291547.4805	241545.222	369870.576	209904.0975	273773.2985	90975.0985	124648.4255	139045.981	118223.168333333	188747.9915	185343.659	187045.8252	187045.825233333
268	C06856	653.221283	Bromocriptine	Ergoline and derivatives	+	12.03518333	20294.5535	28052.6715	21095.47799	23147.5676633333	24465.0965	25125.7555	25061.47549	24884.1091633333	27304.56098	31747.53349	19602.057	26218.05049	18412.1655	15449.5	14278.339	16046.6681666667	16991.21999	28152.6755	22571.94774	22571.9477433333
340	C09524	312.172545	Broussonin C	Phenols	+	13.22516667	19267.4935	15109.18349	29503.34551	21293.3408333333	18022.59151	7587.713002	8857.366002	11489.2235046667	15570.46651	25134.233	45073.32302	28592.6741766667	32167.2245	30885.2865	18498.83651	27183.7825033333	21764.9235	18586.98801	20175.95576	20175.9557566667
368	C08750	606.231245	Bruceantinol	Diterpenoids	+	12.31688333	3118.553499	23.907	4726.987001	2623.14916666667	3924.117997	4668	4599.683503	4397.26716666667	8731.322499	23.907	23.907	2926.378833	23.907	10189.99999	23.907	3412.60466333333	16315.09149	23.907	8169.499246	8169.49924533333
600	C09614	272.068475	Butin	Flavonoids	+	8.82805	4266.000501	4541.138	6739.568001	5182.23550066667	5171.558001	9691.4585	8835.715	7899.577167	10507.44	3178.201	6413.3465	6699.6625	6235.466	5184.74	3925.581	5115.26233333333	9177.313	7979.341999	8578.3275	8578.32749966667
318		194.094295	Butyl 4-Hydroxybenzoate	Lignans	+	4.5632	54221.7225	7526.568	40827.1865	34191.8256666667	11135.4495	44063.6335	9692.139	21630.4073333333	6896.983	14864.5625	18536.142	13432.5625	27286.4415	10891.329	42474.465	26884.0785	14785.1985	36206.9675	25496.083	25496.083
578	C16925	316.09469	Byakangelicol	Coumarins	+	12.06715	15090.3245	23232.667	18597.97401	18973.65517	19225.13049	27280.8245	17193.1275	21233.0274966667	15912.114	25876.32249	7077.1785	16288.53833	16987.0905	32065.3085	10620.0655	19890.8215	7328.999997	34238.774	20783.887	20783.886999
325	C01481	180.04226	Caffeic acid	Phenylpropanoids	+	4.4394025	63157.735	75422.4215	49522.873	62701.0098333333	35991.8725	51844.884	60705.0815	49513.946	57705.6415	63725.151	51396.4685	57609.087	19235.011	38487.8385	33227.975	30316.9415	45945.8145	51572.0135	48758.914	48758.914
309	C07481	194.080376	Caffeine	Alkaloids	+	4.502233333	4360.4725	2826.9335	4537.569	3908.325	1670.508	57443.021	7014.960499	22042.829833	3256.5435	1581.132	3953.079	2930.2515	5191.966	6024.1005	3211.144	4809.07016666667	3146.8535	4517.1205	3831.987	3831.987
553	C01562	284.068475	Calycosin	Flavonoids	+	9.096583333	2463.417	7316.322	4878.252	4885.997	5877.6375	4215.3345	3410.213	4501.06166666667	4295.7425	3391.692	5764.4405	4483.95833333333	3295.4405	2003.106	4429.4345	3242.66033333333	6249.1025	3136.2925	4692.6975	4692.6975
478		159.089544	Calystegine A6	Alkaloids	+	0.71115	81208.0965	99993.6235	70838.912	84013.544	54081.836	58999.952	51259.127	54780.305	39256.303	52956.2305	56039.4745	49417.336	12203.7135	31298.8095	19321.331	20941.2846666667	51540.114	50744.399	51142.2565	51142.2565
382	C10851	175.084459	Calystegine B2	Alkaloids	+	2.954033333	2108.8555	2138.1565	2612.858	2286.62333333333	575.856	1222.5165	1786.1315	1194.83466666667	2743.576	2354.349	2355.896	2484.607	2034.2775	1797.1145	2764.696	2198.696	899.302	2699.578	1799.44	1799.44
400	C01789	400.370515	Campesterol	Steroids and steroid derivatives	+	12.1844	42183.264	37140.56451	39249.47601	39524.43484	35907.60952	64578.35998	49072.11001	49852.69317	28487.61149	37784.41699	22331.994	29534.67416	67946.63802	37969.84001	39544.20597	48486.8946666667	49605.72349	26911.57651	38258.65	38258.65
138	C16778	196.07356	Cantharidin	Monoterpenoids	+	6.0265	4099.383	1250.133	7214.252	4187.92266666667	2307.172	8493.6655	5179.479	5326.77216666667	1784.482	3279.97	1727.366	2263.93933333333	4345.8055	5944.387	3695.903	4662.03183333333	9989.4425	6861.3645	8425.4035	8425.4035
237	C08583	564.39673	Canthaxanthin	Prenol lipids	+	12.82351667	3953.311498	12860.3265	10465.003	9092.88033266667	4066.6065	6264.714497	9297.775003	6543.032	3915.204998	5000.472	4972.703499	4629.46016566667	7089.350497	11868.47401	2495.317001	7151.04716933333	9754.765996	7878.550996	8816.658496	8816.658496
513	C10785	302.260965	Cardanol (C15:1)	Phenols	+	12.68811667	36084.8235	84694.23145	40948.49301	53909.1826533333	52601.77099	62499.13952	31664.236	48921.7155033333	62172.48001	30848.79351	38511.68752	43844.3203466667	21365.20449	10809.6125	52342.497	28172.4379966667	64818.36001	20205.158	42511.759	42511.7590033333
51	C09069	330.18311	Carnosol	Diterpenoids	-	12.14696707	2378.074999	2163.282499	2024.1035	2188.48699933333	4101.463501	3437.526002	3197.632501	3578.87400133333	3825.476001	3925.3165	1314.1365	3021.64300033333	1808.444	1793.919499	1075.248	1559.203833	2380.818999	3264.916	2822.8675	2822.86749966667
247	C16908	220.182715	Caryophyllene oxide	Sesquiterpenoids	+	11.66436667	24259.384	56703.91151	35203.265	38722.1868366667	45756.14801	34193.94348	37929.51252	39293.2013366667	15393.717	24359.95998	42666.06699	27473.24799	20597.08748	34510.67252	36485.85601	30531.2053366667	39622.64798	34092.98151	36857.81475	36857.8147466667
370	C09389	325.131409	Cassythicine	Alkaloids	+	9.903166667	2653.352	3561.682	2451.0325	2888.68883333333	3812.607	4045.8555	4519.2	4125.8875	2890.571501	4652.4785	4561.4125	4034.82083366667	1315.372	2591.773001	6272.589998	3393.24499966667	3066.413002	2760.849999	2913.6315	2913.63150033333
505	C16929	258.08921	Catalpalactone	Sesquiterpenoids	+	12.83916667	12439.13151	10067.9075	11446.80801	11317.9490066667	24509.4655	9287.273502	7818.09	13871.6096673333	23380.6355	11430.2195	9536.616498	14782.4904993333	14403.391	10700.5455	17229.1185	14111.0183333333	13841.5935	13419.305	13630.44925	13630.44925
608	C16979	422.209325	Cedrelone	Triterpenoids	+	11.18419167	7046.2215	1756.5	2378.738503	3727.15333433333	1428.714	9855.549999	3188.092998	4824.118999	1696.5	2835.291	609.8895	1713.8935	570.5955003	5331.024501	7052.404001	4318.00800076667	8994.723509	12843.686	10919.20475	10919.204753
334		591.340734	Cevadine	Alkaloids	+	13.27903333	188158.3764	276622.6694	127593.866	197458.303933333	156547.406	60482.69647	97239.67695	104756.59314	102784.9945	197248.94	314617.7885	204883.907666667	186242.7936	213588.6436	92319.45197	164050.29639	340198.1195	94295.60455	217246.862	217246.862016667
21	C06561	272.0685	Chalconaringenin	flavonoids	+	8.78	16442.706	5298.686	4978.529	8906.64033333333	3560.127	5980.680999	5909.5725	5150.126833	15610.044	3797.445	10929.4235	10112.3041666667	3111.901	5325.632	2908.967	3782.16666666667	12665.116	9495.33	11080.223	11080.223
275	C09633	184.1252	Chamazulene	lipids	+	8.741516667	6926.89	24893.9495	22183.125	18001.3215	19088.259	14126.677	16858.2035	16691.0465	9288.225	25669.4955	10378.5705	15112.097	8050.937999	19650.2845	11292.6115	12997.9446663333	10218.958	16229.3815	13224.16975	13224.16975
369	C05174	325.131409	Cheilanthifoline	Miscellaneous	+	14.13145	7501.672003	14779.241	4602.082001	8960.99833466667	8488.721993	13970.0015	4041.104	8833.275831	7286.019997	11915.0175	4299.892002	7833.64316633333	5850.464498	11886.1725	13394.778	10377.1383326667	8992.956002	11752.2455	10372.60075	10372.6007506667
375		594.158475	Chrysoeriol 7-apiosylglucoside	Flavonoids	+	5.320433333	1576	1658.5	2310.488	1848.32933333333	3775.2635	23.907	4371.38	2723.51683333333	5029.177	2722.0415	562.437	2771.2185	2226.7765	1060.53	2137.4655	1808.25733333333	23.907	7182.8265	3603.36675	3603.36675
499	C09000	306.11034	Cimifugin	Flavonoids	+	4.145616667	1075.467	892.584	3430.6865	1799.57916666667	222.486	2910.2535	1149.481	1427.40683333333	1975.07	1506.381	3139.296	2206.91566666667	1483.5115	666.5629999	1939.963	1363.3458333	2399.1	455.664	1427.382	1427.382
163	C06528	294.173213	Cinchonine	Alkaloids	+	11.99408333	24249.11899	15915.792	29032.7295	23065.8801633333	18836.38549	27601.96298	62493.54347	36310.6306466667	14985.56401	11542.75751	15659.7745	14062.6986733333	119914.4069	23100.9925	44858.7165	62624.7053	12815.08701	25685.00549	19250.04625	19250.04625
269	C09844	154.135765	Cineole	Monoterpenoids	+	6.779516667	20787.057	15773.714	18877.7255	18479.4988333333	18244.32	11044.615	17099.135	15462.69	36370.742	20247.977	11081.752	22566.8236666667	13979.6595	23271.731	21453.299	19568.2298333333	15079.252	22092.0525	18585.65225	18585.65225
108	C00423	148.05243	Cinnamic acid	Phenylpropanoids	+	2.836566667	3287.1905	7240.7575	4036.1585	4854.70216666667	4034.436	3771.448	1949.905	3251.92966666667	3716.9315	4096.96	5092.999	4302.29683333333	3765.5105	4391.712	4025.7845	4061.00233333333	4637.644	4022.378	4330.011	4330.011
589	C12299	176.08373	Cinnamyl acetat	Phenols	+	10.55668333	6659.46	2376.074001	5339.456	4791.66333366667	4382.278496	6285.257499	4031.980001	4899.83866533333	9499.4085	3362.641001	3578.172999	5480.07416666667	9990.252	3813	6971.138508	6924.796836	5305.328999	6455.753496	5880.541248	5880.54124766667
271	C02394	134.073165	Cinnamyl alcohol	Phenylpropanoids	+	10.55668333	11341.2005	10857.13949	30829.56952	17675.9698366667	14144.43602	16142.67351	14800.21801	15029.10918	37687.36999	20205.66301	15225.2925	24372.7751666667	15229.6685	35518.113	16618.596	22455.4591666667	11161.166	26999.24199	19080.204	19080.2039966667
430	C04225	188.03209	cis-2-Methylaconitate	Carboxylic acids and derivatives	+	3.8027	7138.59	3831.2265	3540.865	4836.89383333333	2618.8475	3476.8425	2133.912	2743.20066666667	3231.6405	2081.4605	3170.1075	2827.73616666667	2229.868	3514.182	2282.6135	2675.5545	1857.135	5455.8735	3656.50425	3656.50425
232	C00417	174.01644	cis-Aconitic acid	Organic acids and derivatives	+	1.4555	141184.8385	218106.198	226869.9705	195387.002333333	58278.032	71887.0585	101529.6075	77231.566	153419.6805	286243.9725	221701.9845	220455.2125	77165.3235	29512.154	70104.0735	58927.1836666667	108506.2725	164243.5085	136374.8905	136374.8905
226	C16526	310.28718	cis-Gondoic acid	Lipids	+	13.4027	26984.7225	12384.04201	10907.60449	16758.7896666667	14617.23	11718.38599	15983.17049	14106.26216	16085.386	15545.00751	10952.676	14194.3565033333	12393.911	12741.789	13426.482	12854.0606666667	16618.92299	10361.275	13490.09899	13490.0989933333
549	C12298	198.16198	Citronellyl acetate	Monoterpenoids	+	10.48185	9860.786001	19796.5625	8076.046498	12577.798333	7200	12452.57449	13371.91249	11008.1623266667	10963.259	3180.958998	8963.332497	7702.51683166667	11271.829	10698.754	8394.751495	10121.778165	5358.816	9539.443003	7449.129502	7449.12950166667
515	C10853	261.136494	Cochlearine	Alkaloids	+	13.76221667	17457.18599	30932.9535	17395.144	21928.42783	20068.0535	17894.14901	13573.12599	17178.4428333333	24244.6375	15408.71399	16937.17299	18863.50816	17262.27799	21426.05699	22742.9935	20477.1094933333	33185.0245	17514.2285	25349.6265	25349.6265
167	C19827	294.219495	Colneleate	Fatty Acyls	+	11.96606667	26637.6425	38001.745	59269.19699	41302.8614966667	60822.008	96683.11849	43249.26699	66918.13116	33291.26949	26306.67251	13414.35	24337.4306666667	69230.68547	43071.22	47982.68701	53428.1974933333	41398.67299	45970.953	43684.813	43684.8129966667
327	C00590	180.078645	Coniferyl alcohol	Phenylpropanoids	+	3.270733333	6680.1375	5090.04	3154.95	4975.0425	2884.3425	3211.8525	5213.832	3770.009	5076.675	3367.035	3288.4035	3910.7045	2794.365	7527.0205	2238.84	4186.74183333333	5300.235	5910.808	5605.5215	5605.5215
130	C02666	178.062995	Coniferylaldehyde	Phenylpropanoids	+	6.780533333	15714.1095	17345.294	21493.985	18184.4628333333	23671.612	26488.5765	20416.6055	23525.598	21047.6545	23504.0915	14777.0675	19776.2711666667	17688.8915	17606.0895	22893.544	19396.175	13428.361	10725.2815	12076.82125	12076.82125
376	C08858	550.2778	Convallatoxin	Steroids	+	12.80976667	3109.707997	7660.656001	5489.693997	5420.01933166667	6884.867507	8284.737501	6875.386494	7348.33050066667	3143.266002	4914.327001	13051.93101	7036.50800433333	3628.275998	6104.047497	3532.274498	4421.53266433333	10560.492	3644.120002	7102.306001	7102.306001
428	C05770	654.268966	Coproporphyrin III	Tetrapyrroles and derivatives	+	11.84896667	51671.243	15192.099	28652.062	31838.468	19080.191	48787.8885	26903.83501	31590.63817	20746.85799	36798.9575	16602.333	24716.0494966667	20127.04351	19209.39899	47345.00152	28893.8146733333	16291.3695	29377.34252	22834.35601	22834.35601
154	C08431	251.10184	Cordycepin	Nucleotide and its derivates	+	2.34785	9015.4605	12167.576	8451.006	9878.01416666667	13667.185	7169.182	8713.4125	9849.9265	5022.7075	7191.063	7069.0535	6427.608	11146.5265	4514.088	5396.1605	7018.925	10379.8365	3231.2405	6805.5385	6805.5385
295	C02140	346.21441	Corticosterone	Steroids and steroid derivatives	+	6.110733333	8126.863	1672.804	6695.614	5498.427	5874.4105	6436.7105	7853.637	6721.586	1954.806	9451.137	3964.7035	5123.54883333333	2512.837	3592.5855	2372.614	2826.01216666667	1584.15	4615.4845	3099.81725	3099.81725
449	C03033	542.272715	Cortolone-3-glucuronide	Organooxygen compounds	+	12.30211667	7178.996997	7963.203	2311.5135	5817.904499	7843.717494	6372.778002	3078.538502	5765.01133266667	10353.7395	3919.117002	10978.7945	8417.21700066667	3499.866498	8710.125504	6692.226001	6300.73933433333	9695.995997	2138.485002	5917.2405	5917.24049966667
487	C08432	283.09167	Crotonoside	Alkaloids	+	2.39745	149343.917	240580.938	47992.8645	145972.573166667	43263.291	131402.1195	318910.7355	164525.382	119072.21	198587.716	33394.981	117018.302333333	51860.8785	83754.433	89384.41799	74999.90983	20498.2605	43924.7245	32211.4925	32211.4925
418	C17492	234.16198	Curcumenone	Sesquiterpenoids	+	10.55668333	1147.906999	2012.878998	2872.849003	2011.21166666667	1726.5	3525	3995.262505	3082.25416833333	2921.417497	2854.737498	1181.924001	2319.35966533333	2042.208	1744.999998	3989.43	2592.212666	4173.736998	2281.4295	3227.583249	3227.583249
386	C10443	368.12599	Curcumin	Phenols	+	5.688233333	6369.4045	11236.3055	14320.557	10642.089	16803.31	7170.418	4400.6885	9458.13883333333	1772.67	13522.4945	12426.719	9240.62783333333	10261.0555	8518.671999	9872.8885	9550.87199966667	7683.409999	7514.0825	7598.74625	7598.74624966667
54	C08604	449.1084	Cyanidin 3-O-glucoside	Flavonoids	-	4.685485	7968.6865	23.907	2956.729	3649.77416666667	23.907	23.907	23.907	23.907	15677.2095	10064.731	683024.8615	236255.600666667	1596.595	6491.401	151408.3895	53165.4618333333	257267.4745	122162.607	189715.0407	189715.040733333
611	C08620	594.158475	Cyanidin 3-rutinoside	Flavonoids	+	6.084166667	23323231.82	27923.126	20982027.11	14777727.352	11467025.24	15889596.84	13452859.17	13603160.4166667	30662.559	12222630.03	7279339.291	6510877.29333333	4381928.973	6671609.681	7701303.886	6251614.18	11691800.48	14357806.56	13024803.52	13024803.52
485	C04491	630.135153	Cyanidin-3-O-rutinoside chloride	Flavonoids	+	13.5468	2073.6065	1787.186999	2521.129	2127.30749966667	1626.465	2672.143999	2215.983499	2171.53083266667	1870.707499	1756.956002	3951.918498	2526.527333	3220.031501	1175.0255	1584.587	1993.214667	802.7250002	1973.069501	1387.89725	1387.8972504
176	C02141	426.386165	Cycloeucalenol	Triterpenoids	+	11.89931667	7989.933999	2429.499999	2433.999999	4284.477999	2085.849501	7243.500006	7147.499994	5492.283167	1570.451499	671.9939993	7869.890499	3370.77866576667	6945.911998	8912.044499	10967.379	8941.778499	7720.931503	6104.941499	6912.936501	6912.936501
27		448.100561	Cynaroside	flavonoids	+	6.1	2649451.843	54112.3415	3007429.577	1903664.58716667	1554072.751	2355865.765	1396699.623	1768879.37966667	1287421.484	2436894.2	2134753.571	1953023.085	46774.1965	733552.1759	876960.48	552428.9508	2176281.278	521791.954	1349036.616	1349036.616
129	C01419	178.041214	CYS-GLY	Amino acid and derivatives	+	1.38275	23.907	605.5235	498.848	376.092833333333	1209.311	989.9555001	481.425	893.563833366667	334.9935	463.4055	681.0999999	493.1663333	161.559	79275.5005	55085.985	44841.0148333333	1791.329	4699.048	3245.1885	3245.1885
151	C00475	243.085522	Cytidine	Nucleotide and its derivates	+	0.704328709	27901.819	45493.122	28924.1155	34106.3521666667	82125.7155	24886.922	60630.879	55881.1721666667	32065.2445	50665.426	31731.142	38153.9375	85371.1495	27828.3525	29207.1455	47468.8825	30106.8555	29887.456	29997.15575	29997.15575
75	C00380	111.043262	Cytosine	Nucleotide and its derivates	+	0.630265971	386.946	40754.224	15210.7095	18783.9598333333	44999.568	29318.028	30600.3985	34972.6648333333	1176.119	11260.839	26012.2785	12816.4121666667	28843.7035	12400.0345	16966.2545	19403.3308333333	21403.904	38844.205	30124.0545	30124.0545
572	C10415	288.06339	Dalbergioidin	Flavonoids	+	5.99175	5686.368499	22057.532	13070.447	13604.7824996667	3401.5235	6871.782	2645.932	4306.4125	7545.406	7249.574001	5916.7705	6903.91683366667	3743.6685	1819.1005	3735.3525	3099.37383333333	7654.2235	2789.473	5221.84825	5221.84825
86	C02261	103.063329	D-alpha-Aminobutyric acid	Carboxylic acids and derivatives	+	0.648333333	10467076.71	13480161.59	12231183.09	12059473.7966667	9940627.773	10820413.62	9353092.993	10038044.7953333	13223416.86	10776425.69	15122774.62	13040872.39	9339994.725	11000074.57	9131077.718	9823715.671	10677511.03	11788587.91	11233049.47	11233049.47
245	C09216	352.058305	Daphnoretin	Coumarins	+	11.44618333	14808.55949	20040.11299	9278.104993	14708.9258243333	58624.41051	11018.579	539300.2373	202981.075603333	24660.87351	25207.21452	72771.96152	40880.0165166667	401886.5633	45121.22902	142434.984	196480.92544	95765.8085	104829.2675	100297.538	100297.538
343	C00402	133.037509	D-Aspartic acid	Alkaloids	+	0.755483333	246044.1205	232363.6645	212371.567	230259.784	182640.218	120746.687	191013.19	164800.031666667	221735.066	214454.9745	264383.111	233524.383833333	149363.641	103887.0525	118511.044	123920.579166667	146385.04	191274.3085	168829.6743	168829.674266667
415	C09419	624.319938	Dauricine	Alkaloids	+	11.78183333	1599.465999	23.907	23.907	549.093333	119010.5575	69436.44898	108548.2375	98998.41466	102248.6895	110814.6955	135516.762	116193.382333333	23.907	23.907	113323.978	37790.5973333333	57847.42697	23.907	28935.66699	28935.6669866667
619	C09258	328.131075	Decursin	Coumarins	+	13.77691667	20590.9385	30330.71299	51602.846	34174.8324966667	49704.19352	49213.06051	39914.904	46277.38601	26674.95299	37006.3805	38622.36101	34101.2315	31267.8035	24782.2845	30486.71801	28845.6020033333	53547.26052	39709.44549	46628.35301	46628.3530066667
133	C06559	187.062473	Deethylatrazine	Triazines	+	3.809966667	284407.626	355469.668	354282.655	331386.649666667	4129.151001	118686.091	71889.725	64901.655667	4375.153	202017.146	216633.46	141008.586333333	52755.9005	1368.0345	2779.8435	18967.9261666667	152317.6305	195534.341	173925.9857	173925.985733333
322	C10417	394.14164	Deguelin	Flavonoids	+	13.46013333	5390.351997	14121.937	4980.8205	8164.36983233333	10624.68499	21385.4325	3315.862002	11775.3264973333	8235.917998	8683.244002	13729.6795	10216.2805	6700.757499	10561.804	6271.660502	7844.740667	4982.064002	6748.89601	5865.480006	5865.480006
173	C05908	302.042655	Delphinidin	Flavonoids	+	6.858283333	7400.542001	7914.8945	7526.4045	7613.94700033333	8635.626999	31046.2545	15244.256	18308.7124996667	2621.2305	11539.9425	5716.384	6625.85233333333	11795.9575	8255.735999	8399.0525	9483.58199966667	7081.709	15711.4705	11396.58975	11396.58975
612	C12138	464.09548	Delphinidin-3-O-glucoside	Flavonoids	+	6.063816667	41566645.23	33482522.84	30551173.57	35200113.88	13954008.75	34409205.94	23727475.93	24030230.2066667	16472238.77	15933271.97	16657660.19	16354390.31	7874211.621	10847750.95	7515152.029	8745704.86666667	23175955.22	23129087.16	23152521.19	23152521.19
71	C17786	286.04774	Demethoxycapillarisin	Flavonoids	+	6.512016667	76012.0765	64358.02	43468.6385	61279.5783333333	27206.0265	51992.83	23168.24	34122.3655	33074.619	22027.494	34093.8665	29731.9931666667	7942.352	19567.895	15167.148	14225.7983333333	36460.347	30049.327	33254.837	33254.837
202	C17742	338.115425	Demethoxycurcumin	Phenols	+	4.910366667	785888.6805	676553.593	822932.013	761791.428833333	576082.9969	532681.0625	574515.0755	561093.044966667	771683.2839	848195.9725	30021.278	549966.8448	204306.802	351721.139	476913.675	344313.872	604811.263	652969.07	628890.1665	628890.1665
124		202.09938	Demethoxyencecalin	Phenols	+	11.79861667	70276.61801	101702.652	52558.74999	74846.0066666667	55847.69847	42990.96401	16356.06601	38398.24283	79445.29155	36909.119	44999.33702	53784.5825233333	56289.52799	112735.1445	71922.89603	80315.8561733333	47355.73002	114610.8295	80983.27975	80983.2797566667
488	C08680	343.251129	Denudatine	Alkaloids	+	1.587366667	23.907	23.907	952.7575	333.523833333333	7154.4925	1383.4175	3909.186	4149.032	8223.488	690.861	2995.0755	3969.80816666667	1471.8905	2836.022	2647.667	2318.5265	1894.4645	4938.385	3416.42475	3416.42475
422	C06945	392.199903	Dexamethasone	Steroids and steroid derivatives	+	12.00001667	16758.773	9992.252505	14110.3405	13620.455335	9833.393997	11449.55799	6829.865004	9370.938997	5156.457997	9934.900497	7078.5	7389.95283133333	19390.28601	5500.074	32423.4875	19104.6158366667	21995.104	11358.3985	16676.75125	16676.75125
306	C00165	568.506675	DG(16:0/16:0/0:0)	Glycerolipids	+	13.42095	3979425.643	3661011.964	659984.0775	2766807.22816667	2002612.479	840759.8197	2470906.516	1771426.27156667	240374.5613	58339.887	4395781.663	1564832.0371	570628.7343	308619.9712	1119019.808	666089.5045	2225219.537	2786260.461	2505739.999	2505739.999
52	C00092	260.029722	D-Glucose 6-phosphate	Carbohydrates	-	0.6463	16089.668	189760.2055	63370.6685	89740.1806666667	62091.5915	181798.101	29810.7075	91233.4666666667	285693.3745	72772.008	373116.1295	243860.504	50619.0705	140365.98	20829.8685	70604.973	16651.926	30657.174	23654.55	23654.55
590	C00819	146.069143	D-Glutamine	Carboxylic acids and derivatives	+	0.658483333	1483149.846	1371770.244	1184527.284	1346482.458	1743858.437	1024017.715	1116188.231	1294688.12766667	1545108.009	3281912.917	3636697.258	2821239.39466667	1350948.217	1019623.174	908221.5405	1092930.97716667	1358588.854	1557670.542	1458129.698	1458129.698
591	C08369	146.022392	Diallyl disulfide	Miscellaneous	+	0.678083333	76274.7185	200512.827	95786.6325	124191.392666667	131664.7525	59673.881	93913.1475	95083.927	150554.33	248315.8745	217799.4865	205556.563666667	74769.6515	64164.9605	141760.5765	93565.0628333333	73683.7755	107016.6865	90350.231	90350.231
353	C16952	307.214744	Dihydrocapsaicin	Alkaloids	+	11.93663405	29175.855	40418.742	28019.65451	32538.0838366667	17735.35501	39917.5745	44587.55049	34080.16	23323.4525	21100.342	21261.5445	21895.113	26037.33899	14585.8185	49875.44202	30166.1998366667	36325.72802	16686.07451	26505.90127	26505.9012666667
436	C10448	182.094295	Dihydroconiferyl alcohol	Phenylpropanoids	+	7.9889	3659.8255	4995.6295	7567.8735	5407.77616666667	2044.029	4865.069	2966.84	3291.97933333333	9523.848	5804.2855	2040.9315	5789.68833333333	4710.4875	2549.922	2823.97	3361.45983333333	4657.036	3867.892	4262.464	4262.464
459	C09926	276.099775	Dihydromethysticin	Phenols	+	11.96645	36490.099	45548.69199	28103.3695	36714.0534966667	71938.72698	39310.38153	63393.93398	58214.3474966667	53679.179	45368.6745	34530.45	44526.1011666667	148506.3725	39443.542	48849.1565	78933.0236666667	36301.04201	19750.379	28025.71051	28025.7105066667
25	C02906	320.0532	Dihydromyricetin	flavonoids	+	5.27	7123.9395	1071.236	13658.6245	7284.6	3847.398	11042.6015	5461.12	6783.7065	15045.3255	12532.5605	15462.606	14346.8306666667	8297.4685	12092.68	8325.01	9571.7195	13164.1995	8260.803	10712.50125	10712.50125
64	C03917	290.22458	Dihydrotestosterone	Steroids and steroid derivatives	+	5.083358333	579.5864999	1796.839	2875.0705	1750.49866663333	4652.5815	23.907	539.9595	1738.816	1781	2999.2665	2382.071	2387.44583333333	2933.92	1200.6	1794	1976.17333333333	3936.9375	1199.5995	2568.2685	2568.2685
30	C10039	608.1741	Diosmin	flavonoids	+	6.59	8762.7645	3068.561	22392.8485	11408.058	1310.614	5848.4115	3604.9835	3588.003	8108.7245	4946.747	11910.803	8322.0915	6173.269001	4447.621	23.907	3548.265667	25400.334	23.907	12712.1205	12712.1205
285	C10559	380.089605	Diphyllin	Lignans	+	10.08676667	3851.329002	4830.148005	2953.332499	3878.26983533333	4534.117503	2582.4345	1193.476501	2770.00950133333	2726.0445	23.907	3322.6	2024.18383333333	1977.896498	2136.139999	6668.796001	3594.27749933333	7684.094998	960.687	4322.390999	4322.390999
425	C08622	442.38108	Dipterocarpol	Triterpenoids	+	12.05236667	12766.92899	9473.532498	21233.487	14491.3161626667	4051.371	23.907	4869.377499	2981.551833	23.907	4852.999998	16665.524	7180.81033266667	9697.479501	1608.804	1643.154501	4316.479334	10730.98401	12108	11419.49201	11419.4920066667
45	C01401	89.047679	DL-Alanine	Alkaloids	+	0.644927778	95060.5635	165590.562	118098.036	126249.7205	87215.292	108730.004	128299.012	108081.436	151880.033	191741.7155	208641.2195	184087.656	122994.2215	134830.2065	108730.3285	122184.918833333	104689.8935	119829.0995	112259.4965	112259.4965
356	C13202	472.391645	DL-alpha-Tocopherylacetate	Phenols	+	13.36965	4208.914999	3617.3785	8382.900497	5403.06466533333	4599.972499	4437.113499	4386.365499	4474.48383233333	3994.727	7988.155501	4717.447502	5566.77666766667	11543.578	3608.471504	3608.439501	6253.496335	13913.102	3759.524498	8836.313247	8836.31324833333
14	C02029	221.1277	DL-Dihydrozeatin	phytohormone	+	3.52	4687.255	9084.9095	4714.625	6162.26316666667	2757.6915	6554.55	8436.4375	5916.22633333333	5620.586	5533.249	10745.3805	7299.7385	3570.6405	5671.8	11088.683	6777.04116666667	5518.019	5392.9795	5455.49925	5455.49925
445	C01536	181.073894	DL-Tyrosine	Alkaloids	+	1.896716667	2581.2605	2880.476	3333.032	2931.5895	4050.761	3649.6245	3057.23	3585.87183333333	1459.741	3031.449	1966.4505	2152.54683333333	2054.142	4637.521	2298.483	2996.71533333333	16351.737	2941.816	9646.7765	9646.7765
56	C00208	342.116215	D-Maltose	Carbohydrates	-	0.764066667	2878768.177	3787465.578	2485857.841	3050697.19866667	5069012.572	5099788.681	4939830.509	5036210.58733333	3136038.564	2458687.829	3954111.742	3182946.045	5101562.432	8988988.926	5726860.896	6605804.08466667	2753159.494	4135017.273	3444088.384	3444088.38366667
187	C06429	328.24023	Docosahexaenoic acid	Fatty Acyls	+	12.60253333	12590.613	19795.61699	20156.7145	17514.31483	17642.93101	13455	8934.221508	13344.0508393333	14759.35701	8516.274004	12032.924	11769.518338	5534.616	17773.23549	9800.670008	11036.1738326667	23084.6105	7535.685	15310.14775	15310.14775
581	C00864	219.110674	D-Pantothenic acid	Vitamins	+	2.86179717	1703.6175	3984.995	842.394	2177.00216666667	1613.792	25233.3935	1619.36	9488.8485	1300.7095	4347.2265	3984.3335	3210.7565	37551.0615	3415.573	3490.304	14818.9795	2694.5325	1111.221	1902.87675	1902.87675
313	C03844	194.07904	D-Pinitol	Miscellaneous	+	0.617181539	8078.007	9450.228	7289.0945	8272.44316666667	4783.749	11465.595	6027.486	7425.61	15174.887	10499.8045	17494.891	14389.8608333333	4945.1595	17427.81	10262.9125	10878.6273333333	4709.2935	7965.5525	6337.423	6337.423
82	C00763	115.063329	D-Proline	Carboxylic acids and derivatives	+	0.755483333	3244464.847	3120846.243	4833533.774	3732948.288	4046432.108	1465006.311	1847158.554	2452865.65766667	4227534.424	12796971.09	14509395.21	10511300.2413333	2267453.186	1597314.432	1045957.182	1636908.26666667	5131371.601	4915236.679	5023304.14	5023304.14
510	C10335	204.04226	Droserone	Quinones	+	12.1175	4942.359	14135.41	11184.0845	10087.2845	21689.3305	4469.568498	5853.327501	10670.7421663333	7515.943497	4738.477998	2761.975997	5005.46583066667	8538.928997	9662.499996	11884.41551	10028.6148343333	7251.000003	12867.6875	10059.34375	10059.343751
97	C00740	105.042594	D-Serine	Alkaloids	+	0.655383333	92212.792	109942.881	83001.0285	95052.2338333333	73121.3195	96765.3175	74574.993	81487.21	93085.18	84671.467	128839.5425	102198.729833333	99099.035	73375.1885	85999.4045	86157.876	82717.4945	88904.376	85810.93525	85810.93525
284	C00365	308.040955	dUMP	Pyrimidine nucleotides	+	0.760366667	13754.8195	6210.534	11878.2955	10614.5496666667	8642.801	16869.437	6515.559	10675.9323333333	14071.9125	11108.343	3781.574	9653.94316666667	13365.578	24880.617	16243.594	18163.263	25835.107	13808.9425	19822.02475	19822.02475
278	C00310	150.052825	D-Xylulose	Carbohydrates	+	1.76245	2113.723	5406.6205	5375.0035	4298.449	8106.6145	7219.1655	2731.113	6018.96433333333	4600.6675	4578.264	5632.7945	4937.242	5315.288	3710.6535	2562.3795	3862.77366666667	3519.37	7248.4825	5383.92625	5383.92625
480	C10858	185.105194	Ecgonine	Alkaloids	+	3.105083333	1553.482	3520.54	2047.809	2373.94366666667	2620.34	3056.422	4545.22	3407.32733333333	4722.2125	1301.059	4413.762	3479.01116666667	1729.75	7220.2925	3241.4385	4063.827	2121.6105	1763.184	1942.39725	1942.39725
106	C02763	164.047345	Enol-phenylpyruvate	Benzene and substituted derivatives	+	5.0757	39364.368	29324.009	30535.123	33074.5	15639.2605	44896.2995	34129.385	31554.9816666667	65163.92699	45217.728	47810.831	52730.8286633333	12248.9245	30934.417	17043.3975	20075.5796666667	57440.4605	39466.598	48453.52925	48453.52925
550	C18165	298.12051	Enterolactone	Lignans	+	12.06515	29919.78399	11772.191	28895.7475	23529.24083	16541.8015	33708.69151	15776.50899	22009.0006666667	26525.8275	63210.7595	16227.8865	35321.4911666667	18953.35401	21793.422	10786.8645	17177.88017	25575.62451	17080.282	21327.95326	21327.9532566667
592	C01575	165.115364	Ephedrine	Benzene and substituted derivatives	+	5.074283333	2924.083	3381.4725	1807	2704.18516666667	6664	2753.4075	10023.6365	6480.348	5322.3305	3198.4535	6164.952	4895.24533333333	4056.4385	4764.9215	2359.41	3726.92333333333	7283.7485	7238.3595	7261.054	7261.054
65	C07635	290.22458	Epiandrosterone	Steroids and steroid derivatives	+	5.165133333	1606.8915	1796.839	2875.0705	2092.93366666667	4652.5815	23.907	539.9595	1738.816	1781	2999.2665	2863.906	2548.0575	2933.92	1178.2555	1794	1968.72516666667	3936.9375	1199.5995	2568.2685	2568.2685
524	C17123	428.401815	Epifriedelanol	Triterpenoids	+	12.28533333	59675.664	54808.55851	52972.443	55818.8885033333	23094.44051	59220.6965	29679.61899	37331.5853333333	26831.503	31387.5385	43995.59851	34071.54667	54137.04448	38463.17251	64132.24499	52244.1539933333	23505.40299	64270.9415	43888.17225	43888.1722466667
525		428.329045	Ergosterol peroxide	Steroids and steroid derivatives	+	13.49245	8811.600001	6440.174999	4904.865	6718.88	3502.904998	3229.7475	7305.269997	4679.30749833333	4689.772499	8985.322501	4383.015	6019.37	11796.9075	8270.115	4799.812501	8288.94500033333	1539.877499	5087.774997	3313.826248	3313.826248
103	C08743	244.07356	Eriobofuran	Phenols	+	12.51528333	23.907	2750.041001	3838.927998	2204.29199966667	2849.953997	2175.999999	23.907	1683.28699866667	3228.933501	3919.117002	23.907	2390.652501	4898.133498	3430.686	3514.050003	3947.623167	5632.518999	9144.639498	7388.579248	7388.57924833333
23	C05631	288.0634	Eriodictyol	flavonoids	+	7.9	3473.4	3151.04	481.92	2368.78666666667	726.24	5868.407	2096.64	2897.09566666667	1414.32	1754.48	4296.3385	2488.3795	1884.24	2167.04	742.32	1597.86666666667	4215.03	502.48	2358.755	2358.755
206	C08316	338.31848	Erucic acid	Fatty Acyls	+	13.279	406132.0361	1072980.71	898490.02	792534.255366667	51892.21352	1188905.571	1454721.818	898506.534173333	1250415.354	1243611.608	1051520.199	1181849.05366667	39514.54949	1183245.366	1287395.718	836718.544496667	1015972.996	72191.2205	544082.1085	544082.108333333
220	C00503	122.05791	Erythritol	Miscellaneous	+	6.166416667	8213.0135	11734.132	5596.315	8514.48683333333	3924.5955	6054.967	13535.1895	7838.25066666667	8614.5105	4861.725	5439.4525	6305.22933333333	5571.932	4687.639501	6836.662	5698.74450033333	7361.352001	8160.2645	7760.808251	7760.80825066667
498	C08968	664.382265	Esculentoside B	Triterpenoids	+	13.46013333	400.452	908.3050003	1190.22	832.992333433333	1600.3235	1634.265002	1408.175001	1547.58783433333	1663.542001	1168.971999	1807.8745	1546.79616666667	1414.0575	637.1080003	2000.790498	1350.65199943333	1425.89	4330.635001	2878.2625	2878.26250033333
49	C08357	352.134446	Estradiol-17beta 3-sulfate	Sterol lipids	-	11.89345	1400.677999	822.2460005	533.022	918.6486665	10052.0215	15243.6615	429.0540005	8574.9123335	13237.43	821.3625004	1226.865	5095.2191668	14616.8145	1217.092	8368.145501	8067.350667	15442.229	622.4679998	8032.3485	8032.34849993333
414		240.099775	Ethyl 3,4,5-trimethoxybenzoate	Phenols	+	0.529283333	2803.13	4345.2405	2909.533	3352.6345	2043.536	2363.124	886.3985	1764.35283333333	2938.894	1370.6765	2461.436	2257.00216666667	4974.033	1403.9845	2892.717	3090.24483333333	3546.6575	1692.2325	2619.445	2619.445
456		144.11503	Ethyl caproate	Miscellaneous	+	0.7377	113540.1465	199129.8965	146466.1475	153045.396833333	250912.33	122376.975	187016.3015	186768.5355	130729.5415	137846.1135	150101.5835	139559.0795	222216.5585	256064.2785	107718.269	195333.035333333	209108.8785	164985.9045	187047.3915	187047.3915
586	C06359	176.08373	Ethyl cinnamate	Phenylpropanoids	+	4.8505	14231.0715	9736.272999	13806.134	12591.1594996667	8327.1965	15442.4665	15105.934	12958.5323333333	19313.831	7741.923	18989.5785	15348.4441666667	5629.716	13736.629	18255.8585	12540.7345	6619.383	13829.232	10224.3075	10224.3075
118	C12290	130.09938	Ethyl isovalerate	Miscellaneous	+	1.190583333	38500.178	44051.003	26333.866	36295.0156666667	37986.3295	27314.9345	30869.388	32056.884	59591.6805	42963.1135	33776.54	45443.778	41104.951	44451.993	40957.7965	42171.5801666667	36014.834	31572.647	33793.7405	33793.7405
349	C10476	206.094295	Ethyl trans-p-methoxycinnamate	Cinnamic acids and derivatives	+	4.967983333	20596.062	24691.6765	34961.9175	26749.8853333333	79909.9935	30275.001	28578.4425	46254.479	53010.981	45412.472	62680.0635	53701.1721666667	28296.611	33427.117	74701.5575	45475.0951666667	18654	51207.5065	34930.75325	34930.75325
460	C08162	296.17763	Exemestane	Steroids and steroid derivatives	+	11.61401667	29705.2025	29159.1815	36956.57599	31940.3199966667	42056.1285	63997.26003	44037.16803	50030.18552	24357.70602	26093.1975	24011.202	24820.70184	30284.84098	27821.59751	47036.87001	35047.7695	39426.7915	26338.08451	32882.438	32882.4380033333
310	C01494	194.05791	Ferulic acid	Phenylpropanoids	+	4.85895	8527.033999	3427.693	7427.314	6460.680333	23.907	4669.983501	8322.9705	4338.953667	2087.092	11447.197	7074.345	6869.54466666667	1564.528	4472.947	2894.6095	2977.3615	9051.074	7791.668999	8421.3715	8421.37149966667
397		307.251129	Fingolimod hydrochloride	Miscellaneous	+	13.10768333	6223.555496	12385.195	5682.381497	8097.04399766667	12836.725	5219.601497	6956.613007	8337.64650133333	8992.386	11691.215	7086.132495	9256.57783166667	9503.582504	14757.36	14331.291	12864.0778346667	8682.093995	4999.116497	6840.605246	6840.605246
22	C01378	288.0634	Fisetin	flavonoids	+	7.03	9963.702	117551.498	2585.147	43366.7823333333	3700.193001	4139.3995	1182.6945	3007.42900033333	94234.43599	19884.583	84933.92251	66350.9805	3880.0995	5276.2245	2857.754	4004.69266666667	5826.057	6412.6005	6119.32875	6119.32875
533	C00858	268.07356	Formononetin	Flavonoids	+	9.9393	878.1249999	2074.4295	4172.6375	2375.06399996667	2293.1835	2247.719	2108.442	2216.44816666667	2416.103001	4193.313	2037.179	2882.19833366667	4639.9865	3662.3165	2062.811	3455.038	3282.066999	5369.514	4325.7905	4325.79049966667
464		140.047345	Furfuryl acetate	Miscellaneous	+	5.471466667	7840.746999	14233.6245	14784.5015	12286.2909996667	13750.5735	8455.977501	11369.4525	11192.001167	9976.5735	23011.417	8412.77	13800.2535	12919.019	9973.9705	15143.548	12678.8458333333	9569.2085	13926.7805	11747.9945	11747.9945
53	C00446	260.029722	Galactose 1-phosphate	Organooxygen compounds	-	0.64585	39498.0915	330924.5865	157235.8275	175886.1685	189636.3665	240713.0935	65500.9855	165283.481833333	464603.467	202409.817	480123.1355	382378.8065	137158.738	210662.0415	55558.7295	134459.836333333	39844.639	97129.229	68486.934	68486.934
319	C08526	287.152144	Galantamine	Alkaloids	+	6.526	13470.6375	6934.53	10636.1945	10347.1206666667	17016.5205	7840.504	9845.396	11567.4735	3503.2485	10428.137	1736.505	5222.63016666667	447.39	866.7	2940.496	1418.19533333333	3387.854	16619.6545	10003.75425	10003.75425
470		416.21989	gamma-Diasarone	Lignans	+	8.5475	38700.804	52068.6765	52724.875	47831.4518333333	49250.385	47269.397	55815.5585	50778.4468333333	53043.3045	46463.9605	50371.8835	49959.7161666667	64941.2715	56561.434	54797.896	58766.8671666667	77915.793	64914.357	71415.075	71415.075
444	C19579	181.073894	gamma-Hydroxy-3-pyridinebutanoate	Pyridines and derivatives	+	4.3638	23.907	9177.168	13288.757	7496.61066666667	4930.6305	9480.433999	5650.1365	6687.06699966667	9810.198001	6970.685	10121.887	8967.59000033334	3612.21	3973.01	4760.2655	4115.16183333333	11205.7435	10335.2325	10770.488	10770.488
337		570.282885	Ganoderic acid F	Triterpenoids	+	12.97341667	9877.5645	169179.056	80973.22053	86676.6136766667	113154.165	297780.3765	133054.947	181329.8295	55577.47849	127441.957	77313.68846	86777.7079833333	99374.17446	293118.9836	120562.4315	171018.529853333	62593.20501	107497.5855	85045.39523	85045.3952466667
377		572.298535	Ganoderic acid H	Triterpenoids	+	11.73148333	31512.34751	23.907	44309.645	25281.9665033333	47701.83598	23243.41501	65844.98905	45596.74668	19578.72399	63431.15852	33567.27052	38859.05101	63885.39052	3564.7335	22698.09799	30049.4073366667	92004.35792	42921.65402	67463.00597	67463.00597
528		428.183505	Garcinone D	Xanthones	+	13.56083333	9424.497997	3959.020496	2161.518	5181.678831	5070.295997	7508.454	3537.772002	5372.17399966667	4190.337005	6678.332999	7123.351	5997.34033466667	13088.6225	3545.662998	6534.047501	7722.77766633333	10398.2395	9431.160997	9914.700251	9914.70024933333
390	C11673	374.1213	Geniposidic acid	Iridoids	+	3.696899986	1308.0015	563.3025	23.907	631.737	23.907	547.8925	544.04	371.9465	1869.465	731.5155	723.246	1108.0755	578.545	23.907	354.592	319.014666666667	2760.23	551.41	1655.82	1655.82
9	C06563	270.0528	Genistein	flavonoids	+	8.93	1336.72	3283.98	1429.54	2016.74666666667	6387.080001	966.5600001	936.6	2763.4133337	2326.24	4144	1897.28	2789.17333333333	482.3	1913.8	955.92	1117.34	4671.8	1929.2	3300.5	3300.5
17		432.105647	Genistin	flavonoids	+	6.62	5149.224	2399.648	4024.792	3857.888	2392.715	845.6800001	3067.64	2102.0116667	7392.136	858.6	6531.165999	4927.30066633333	2180.95	785.912	3445	2137.28733333333	5534.616001	4039.424	4787.02	4787.02000033333
139	C09861	196.14633	Geranylacetate	Monoterpenoids	+	9.583283333	29415.221	25692.5005	12568.3755	22558.699	18633.5875	25792.8835	34429.2785	26285.2498333333	26215.1425	20508.3155	15708.4705	20810.6428333333	12657.1845	22733.37	15560.311	16983.6218333333	26126.776	11695.0065	18910.89125	18910.89125
2	C11864	332.1624	Gibberellin A4	phytohormone	-	9.98	9180.690499	3797.1255	10394.1485	7790.654833	4545.672003	5029.871503	6428.653501	5334.73233566667	6799.764503	14185.8415	6878.327	9287.97766766667	4437.952498	6830.977998	6122.220004	5797.05016666667	4559.1255	4590.6075	4574.8665	4574.8665
96		374.282095	Ginkgolic acid C17:1	Phenols	+	11.46296667	23.907	4963.457495	3150.5745	2712.64633166667	20181.77298	11329.97049	23.907	10511.88349	4955.244997	2169	23.907	2382.71733233333	2167.999998	23.907	23.907	738.604666	4987.089999	8794.664997	6890.877498	6890.877498
396	C00329	179.079374	Glucosamine	Carbohydrates	+	2.6016	5849.245	5462.975	2158.21	4490.14333333333	7845.955	4302.93	2662.28	4937.055	2336.43	5097.415	3010.36	3481.40166666667	991.2299999	2588.085	2046.3	1875.20499996667	1902.755	4379.595	3141.175	3141.175
266	C00103	260.029722	Glucose 1-phosphate	Organooxygen compounds	+	12.9983	94813.99152	72287.83251	61394.93849	76165.5875066667	103484.8375	69777.91298	56664.62248	76642.4576533333	84289.0305	89806.45995	113388.8354	95828.1086166667	71901.35651	128932.32	73021.66949	91285.1153333333	100123.7015	122485.501	111304.6013	111304.601266667
332	C00127	612.151966	Glutathione oxidized	Amino acid and derivatives	+	2.517683333	7385.913501	2529.124	6619.781	5511.606167	4767.304	7089.462499	3120.51	4992.42549966667	2813.751	9014.2145	2150.4385	4659.468	1849.384	4689.311	919.1455001	2485.94683336667	5520.656	7310.942	6415.799	6415.799
401	C00258	106.02661	Glyceric acid	Organooxygen compounds	+	0.554083333	188781.952	201001.331	215375.6	201719.627666667	230917.8025	225791.787	191429.7455	216046.445	151787.9085	150988.2425	191349.8965	164708.6825	255121.37	429370.979	103120.192	262537.513666667	286828.1165	288577.534	287702.8253	287702.825266667
264	C00670	257.102826	Glycerophosphocholine	Cholines	+	1.473683333	2571.901	4917.584	2941.748	3477.07766666667	8768.069	3461.9545	2136.383	4788.80216666667	3090.301	1624.6545	4438.1785	3051.04466666667	2602.839	3886.1785	23.907	2170.97483333333	3279.7485	2414.386	2847.06725	2847.06725
270	C16195	446.1213	Glycitin	Flavonoids	+	5.696237955	4039.5305	953.0729999	1956.277	2316.29349996667	1433.257	1322.426	961.389	1239.024	1760.772	4863.2555	436.0125	2353.34666666667	23.907	1700.386	898.9565001	874.416500033333	3706.026	2258.6935	2982.35975	2982.35975
542		646.3717	Glycyrrhetic acid 3-O-mono-beta-D-glucuronide	Triterpenoids	+	14.02723333	5674.271497	2569.814001	5215.85	4486.645166	23.907	4464.0675	5614.5215	3367.49866666667	5817.321498	4138.3825	5176.305502	5044.00316666667	705.0740003	23.907	23.907	250.962666766667	2932.645	23.907	1478.276	1478.276
544		484.30362	Goshonoside F1	Diterpenoids	+	12.30211667	23.907	6315.455997	3193.867997	3177.74366466667	4716.670997	23.907	23.907	1588.16166566667	3930.786	2235.500001	10173.7125	5446.666167	4735.000002	23.907	23.907	1594.271334	4127.492003	7247.999997	5687.746	5687.746
235	C08304	174.115698	Gramine	Alkaloids	+	8.72735	10493.608	25238.644	6355.9475	14029.3998333333	15477.483	8272.8265	10285.9225	11345.4106666667	9264.972	15134.8815	23883.339	16094.3975	10875.56	8951.0265	8729.094999	9518.56049966667	26778.972	11985.263	19382.1175	19382.1175
438	C15572	124.05243	Guaiacol	Phenols	+	5.622516667	10569.702	9829.391	3038.035	7812.376	6119.399	6683.677	8793.212999	7198.76299966667	4959.812	3579.719	10286.419	6275.31666666667	4054.479	3102.814	4344.769	3834.02066666667	6934.213	16255.525	11594.869	11594.869
143	C09676	222.198365	Guaiol	Sesquiterpenoids	+	12.10071667	8757.979998	7923.202998	13365.21599	10015.4663286667	7552.078501	3890.778	8091.7275	6511.52800033333	3957.081998	5104.125998	11713.8435	6925.01716533333	2817.131001	9661.5	13036.6235	8505.08483366667	5781.008005	9415.577002	7598.292503	7598.29250333333
211		342.219495	Guggulsterone E&Z	Steroids	+	11.07695	3981.022001	2448.2235	6472.422003	4300.55583466667	5114.499996	4188.076998	4147.999998	4483.525664	7326.841004	3637.661001	11820.373	7594.958335	1819.5	3520.999998	4414.036002	3251.512	5113.499994	3143.901	4128.700497	4128.700497
531		484.08531	Hamamelitannin	Phenols	+	12.28533333	57512.7945	6683.499999	34276.638	32824.310833	23.907	12220.4825	25300.91151	12515.1003366667	14079.1135	8672.451502	6798.853503	9850.13950166667	8251.128	23.907	8453.774499	5576.269833	2449.891001	8381.647997	5415.769499	5415.769499
493	C08869	534.282885	Helveticoside	Steroids and steroid derivatives	+	6.495233333	10507.992	8894.423001	16011.221	11804.5453336667	7036.944	6097.559	8784.174	7306.22566666667	10885.0615	5561.096	8731.384	8392.51383333333	445.733	17672.5815	9293.772	9137.36216666667	8052.597	3286.425	5669.511	5669.511
584	C09268	176.047345	Herniarin	Coumarins	+	7.690516667	12401.565	14354.5535	9856.713499	12204.277333	4554.6	19211.5955	6721.973	10162.7228333333	10794.6425	4978.725	6696.45	7489.93916666667	6229.386501	6983.395	7543.4135	6918.731667	11769.957	9929.025	10849.491	10849.491
575	C01709	302.07904	Hesperetin	Flavonoids	+	9.359787333	2633.709	1353.196	2590.9785	2192.62783333333	2431.7935	2294.9575	2568.1155	2431.62216666667	958.4115001	1004.2465	2959.463	1640.70700003333	217.35	1662.0675	411.9459999	763.7878333	3842.3855	1911.635	2877.01025	2877.01025
412	C16422	464.131865	Hesperetin 7-O-glucoside	Flavonoids	+	6.067633333	132704.8965	97900.39499	101406.013	110670.43483	52923.6345	104149.349	81152.11351	79408.36567	55390.994	54429.06549	34773.879	48197.9794966667	22416.8595	38185.166	28933.594	29845.2065	67327.09399	128433.9585	97880.52625	97880.5262466667
405	C10057	538.09	Hinokiflavone	Flavonoids	+	11.93288333	3070.565499	5643.780999	10458.7155	6391.020666	3231.192	16099.31601	8112.684501	9147.730837	9564.327001	9141.894002	7866.573	8857.598001	12120	7878.224999	9274.4835	9757.56949966667	17952.96099	12269.6755	15111.31825	15111.3182466667
508	C16812	260.10486	Homobaldrinal	Miscellaneous	+	10.00285	1840.1925	6471.290001	5358.297999	4556.5935	1768.933999	7247.399999	2908.991999	3975.10866566667	1359.609	2032.2755	2769.901	2053.9285	2289.6245	2539.960001	1863.5265	2231.03700033333	2108.681002	1360.5145	1734.597751	1734.597751
519		321.230394	Homodihydrocapsaicin I	Miscellaneous	+	13.30908333	19820.90351	18818.58749	32950.65301	23863.3813366667	10509.77699	29704.95097	19813.54799	20009.4253166667	33865.96402	23701.44	19980.46801	25849.2906766667	41426.03748	13041.0695	26350.25501	26939.1206633333	29738.30849	18863.994	24301.15124	24301.1512433333
28	C01821	448.1006	Homoorientin	flavonoids	+	5.43	5730.540499	4038.887501	2390.808	4053.412	10554.9325	8176.815501	1942.557	6891.43500033333	9028.315	973.0755	9546.045	6515.81183333333	7873.914499	7097.239001	9021.812	7997.65516666667	7799.4635	13410.3675	10604.9155	10604.9155
333		612.16904	Hydroxysafflor yellow A	Chalcones	+	12.58741667	5845.674497	704934.7138	1490920.458	733900.282099	1218176.499	926111.0245	667464.3577	937250.627066667	860884.6694	889687.7816	1641079.135	1130550.52866667	1491481.494	785296.6918	1725621.686	1334133.2906	1225771.645	1617174.487	1421473.066	1421473.066
529	C00519	109.01975	Hypotaurine	Alkaloids	+	2.24245	3415.625	2952.8495	2237.7295	2868.73466666667	3166.988	3078.1955	3082.8	3109.32783333333	4704.003	6645.372	5249.608	5532.99433333333	2765.9415	6003.878	3852.335	4207.38483333333	4291.3765	1832.7265	3062.0515	3062.0515
77	C00463	117.057849	Indole	Alkaloids	+	3.81955	1812275.595	2193459.985	1968228.948	1991321.50933333	2018857.887	2145737.114	1715367.688	1959987.563	2316995.79	1964128.054	2257742.018	2179621.954	1638686.668	2077540.981	2028846.193	1915024.614	1737864.286	2063503.788	1900684.037	1900684.037
13	C00954	175.0633	Indole-3-acetic acid	phytohormone	+	7.14	10474.8515	12274.0175	9560.612499	10769.8271663333	5134.781001	6734.635	6283.346	6050.920667	10407.24	9079.4305	3691.9375	7726.20266666667	12722.954	5862.6765	9536.69	9374.10683333333	10828.231	9688.799	10258.515	10258.515
344	C12312	133.052764	indolin-2-one	Alkaloids	+	5.674333333	5034.769	6951.282499	9671.4005	7219.15066633333	8327.862499	3754.16	3451.9445	5177.98899966667	7076.825	7499.993001	2872.944	5816.58733366667	7895.304	9688.599	7573.6525	8385.85183333333	3935.696	6110.907	5023.3015	5023.3015
534	C00294	268.080771	Inosine	Nucleotide and its derivates	+	2.6016	7263.795	3830.875	3389.6	4828.09	6343.91	2707.12	2400.745	3817.25833333333	6629.765	158191.93	3106.5	55976.065	6791.55	6683.25	3940.315	5805.03833333333	5612.79	8445.3415	7029.06575	7029.06575
326	C00137	180.06339	Inositol	Organooxygen compounds	+	9.935716667	705.9604997	2370.701	2197.578	1758.07983323333	1857.011	3947.85	420.2354997	2075.03216656667	1385.4615	1302.5755	1479.3055	1389.11416666667	1288.577	3696.707501	2186.615002	2390.63316766667	3873.899	1235.9785	2554.93875	2554.93875
507	C09464	565.215929	Ipecoside	Iridoids	+	12.69713333	4906.047997	9588.773003	12758.44499	9084.42199666667	12161.4385	15455.53399	14618.6325	14078.5349966667	6297.450502	8395.173	9401.363996	8031.329166	8626.266	5006.455998	14010.791	9214.50433266667	4820.725002	12483.43699	8652.080995	8652.08099566667
292	C09484	232.14633	Isoalantolactone	Sesquiterpenoids	+	12.3094068	19150.29402	41295.64399	22835.6335	27760.5238366667	45336.0865	21682.53601	30482.6985	32500.4403366667	23582.358	27762.1665	60016.58449	37120.3696633333	72564.67301	28583.15199	24700.8855	41949.5701666667	49363.811	31593.128	40478.4695	40478.4695
111	C18082	216.04226	Isobergapten	Coumarins	+	9.937166667	1236.8605	1782.5625	866.8850001	1295.43600003333	816.9770002	2637.6065	1477.1745	1643.9193334	1211.110001	1514.5825	634.899	1120.197167	1627.312501	2211.244	1236.5405	1691.69900033333	1088.74	4224.966001	2656.853001	2656.85300066667
391	C10358	374.07904	Isodiospyrin	Quinones	+	11.27835	10399.1395	3711	11246.671	8452.27016666667	6482.963003	7590.189501	12295.3775	8789.51000133333	9875.641998	4758.999999	13421.74601	9352.12933566667	6493.499997	4932.188499	4941.294	5455.660832	7818.366997	13313.0195	10565.69325	10565.693249
144	C17480	222.052825	Isofraxidin	Phenylpropanoids	+	4.249083333	3684.2055	5256.910001	3387.4105	4109.508667	4128.075	5391.584	6083.327	5200.99533333333	6037.915	3042.487	4160.124	4413.50866666667	3894.476	6058.613	2386.4005	4113.16316666667	4037.796	6232.639	5135.2175	5135.2175
155	C16976	270.08921	Isoimperatorin	Phenylpropanoids	+	12.02584367	17397.046	12967.90599	19892.915	16752.62233	52700.50848	15276.7355	28996.206	32324.4833266667	38648.5415	7678.803	8344.688496	18224.0109986667	14697.5	39057.1095	19274.891	24343.1668333333	20829.19699	13829.926	17329.5615	17329.5614966667
559	C16434	131.094629	Isoleucine	Amino acid and derivatives	+	1.796016667	12902.505	11616.854	3714.2805	9411.21316666667	5482.639	10535.595	11315.485	9111.23966666667	8989.412001	4390.315	13760.286	9046.67100033333	11787.7325	3928.7095	4755.7075	6824.04983333333	7401.1745	7229.026001	7315.10025	7315.10025033333
607		154.135765	Isopulegol	Monoterpenoids	+	2.460316667	10950.306	6314.734	6712.7845	7992.60816666667	4250.6555	6864.046	8588.062501	6567.58800033333	12176.7145	5432.997	6074.2005	7894.63733333333	7811.5825	7683.0925	5348.94	6947.87166666667	11154.4545	5141.096	8147.77525	8147.77525
12	C05623	464.0955	Isoquercitrin	flavonoids	+	6.06	41566645.23	33482522.84	30551173.57	35200113.88	13954008.75	34409205.94	23727475.93	24030230.2066667	16472238.77	15933271.97	16657660.19	16354390.31	7874211.621	10847750.95	7515152.029	8745704.86666667	23175955.22	23129087.16	23152521.19	23152521.19
579	C10084	316.058305	Isorhamnetin	Flavonoids	+	9.23	247.755	1808.274	1576.84	1210.95633333333	3717.4015	1560.373	816.1325	2031.30233333333	1496.507	1388.3875	507.3255	1130.74	1312.243	1291.374	1026.843	1210.15333333333	2909.449	1963.035	2436.242	2436.242
68	C05334	286.084125	Isosakuranetin	Flavonoids	+	6.5288	1386786.978	1173525.671	1243966.842	1268093.16366667	459278.0535	883876.9685	458416.59	600523.870666667	533570.4295	555719.115	367121.1565	485470.233666667	110278.552	298283.731	146432.2645	184998.1825	538290.078	558302.8001	548296.439	548296.439033333
409	C05990	462.116215	Isoscoparin	Flavonoids	+	6.232966667	1159.724	5103.351999	2282.3605	2848.478833	3909.9885	1177.5135	23.907	1703.803	1158.5885	1159.724	3896.464	2071.59216666667	23.907	1539.468	1907.144	1156.83966666667	1132.8505	7210.672	4171.76125	4171.76125
117	C00490	130.02661	Itaconic acid	Fatty Acyls	+	0.520516667	8192.779	75719.256	19872.7675	34594.9341666667	30669.137	10536.818	12027.089	17744.348	39255.216	170987.214	11255.9475	73832.7925	30929.0955	26837.276	26495.5415	28087.3043333333	122059.8055	26633.8995	74346.8525	74346.8525
543		468.17842	Jangomolide	Triterpenoids	+	13.78826667	3149.997999	23.907	4500.681999	2558.195666	4477.018001	3225.376	23.907	2575.433667	4627.332	2282.930001	5724.885996	4211.715999	5168.611997	7022.462001	23.907	4071.66033266667	5087.283997	5491.306	5289.294999	5289.29499866667
140	C08491	210.125595	Jasmonic acid	Fatty Acyls	+	6.729016667	1227.581	2017.3445	817.0900001	1354.0051667	838.2999999	848.1474999	5685.593	2457.34683326667	1199.156	410.9985	815.5000001	808.551500033333	4572.6235	5135.8495	1210.526	3639.66633333333	1243.878	4054.23	2649.054	2649.054
234	C03840	174.031695	Juglone	Quinones	+	8.741533333	14564.225	11212.729	5375.715	10384.223	9858.539	5623.801001	13118.695	9533.67833366667	8992.1165	9628.43	6578.5	8399.68216666667	16934.4515	6988.225	8092.194999	10671.623833	8843.472	6425.9985	7634.73525	7634.73525
385	C10640	372.15729	Kadsurin A	Lignans	+	11.39106667	31499.7555	22528.94949	55130.87152	36386.5255033333	26409.3	3578.703502	34654.86653	21547.623344	6311.506998	39024.078	51168.13502	32167.9066726667	41085.435	49037.61251	32382.63201	40835.2265066667	17883.0725	673.4924993	9278.2825	9278.28249976667
67	C05903	286.04774	Kaempferol	Flavonoids	+	9.390023745	2253.1415	1434.361	2750.2655	2145.92266666667	1974.4785	1541.4465	1977.938	1831.28766666667	2576.7625	2226.937	1092.234	1965.31116666667	1799.582	607.3895	1604.178	1337.04983333333	804.29	2266.8275	1535.55875	1535.55875
29	C21833	594.1585	Kaempferol-3-O-rutinoside	flavonoids	+	6.29	10971966.92	11054180.73	11146823	11057656.8833333	4992303.977	7010919.299	6853103.875	6285442.38366667	7050520.31	6021402.841	6347407.863	6473110.338	1955103.842	3452625.595	3824551.811	3077427.08266667	7185751.697	7741877.781	7463814.739	7463814.739
316	C16982	194.05791	Kakuol	Phenols	+	4.581983333	54221.7225	7526.568	9375.5265	23707.939	11135.4495	44063.6335	9692.139	21630.4073333333	6896.983	14864.5625	18536.142	13432.5625	8574.972	10891.329	42474.465	20646.922	14785.1985	36206.9675	25496.083	25496.083
239		292.07356	Karanjin	Flavonoids	+	11.6673	8139.667998	23.907	17099.62499	8421.06666266667	27230.5745	10165.6235	33133.115	23509.771	15052.749	7038	7813.65	9968.133	34729.44049	6449.908503	15061.48451	18746.944501	16767.834	13341.01049	15054.42225	15054.4222466667
577	C11874	302.22458	Kaurenoic acid	Diterpenoids	+	5.902316667	963131.1735	1158648.648	1390471.811	1170750.54416667	1010252.325	1772001.616	1435288.398	1405847.44633333	1700602.875	1259010.375	1000188.902	1319934.05066667	348445.327	1436394.818	890775.318	891871.821	1053112.908	721571.503	887342.2055	887342.2055
321	C09760	394.21441	Kazinol A	Flavonoids	+	13.25873333	10390.73201	38991.4315	44764.72751	31382.2970066667	38641.77299	52019.63751	56159.54801	48940.3195033333	36073.15498	50173.45399	40532.956	42259.85499	8768.853994	45031.276	12185.59849	21995.242828	43482.05649	72581.19452	58031.6255	58031.6255033333
186		338.24571	Kirenol	Diterpenoids	+	13.15803333	46164.04801	180199.8014	127764.61	118042.819803333	173605.1055	158828.1165	187770.0671	173401.096366667	120444.615	105956.2054	145428.4959	123943.105433333	126465.2095	127031.123	206227.134	153241.1555	143380.0179	363357.6826	253368.8502	253368.850233333
296		346.126385	Koaburaside monomethyl ether	Phenols	+	11.64808333	6990.004503	5140.898	6035.967498	6055.62333366667	4241.2485	3384.010002	6455.383499	4693.54733366667	4200	5311.991995	3781.272498	4431.08816433333	4566.639501	2067.366501	5679.912999	4104.639667	4276.329001	7484.717007	5880.523004	5880.523004
547	C19632	342.116215	Kojibiose	Fatty Acyls	+	0.721916667	221160.0255	78291.366	149237.8325	149563.074666667	317489.197	166227.248	448135.1385	310617.1945	95389.2535	153694.0815	71753.016	106945.450333333	379791.2605	368259.3315	270337.154	339462.582	233848.4325	196210.1825	215029.3075	215029.3075
136	C01717	189.042594	Kynurenic acid	Alkaloids	+	4.36405	12908.261	26192.8775	6560.054	15220.3975	29528.541	15424.723	7448.3495	17467.2045	18326.444	9739.0375	14307.16	14124.2138333333	15866.4995	12007.123	8794.965	12222.8625	7387.909	13955.562	10671.7355	10671.7355
73	C05607	166.062995	L-3-Phenyllactic acid	Phenylpropanoic acids	+	10.10355	8528.214006	9029.527506	17598.38349	11718.708334	19479.414	16044.52449	13518.71799	16347.55216	18831.49999	15268.67449	14866.273	16322.14916	9944.698993	27167.43248	18575.06451	18562.398661	13953.1095	23017.4735	18485.2915	18485.2915
546	C02571	203.115759	L-Acetylcarnitine	Fatty Acyls	+	0.6922	17316.062	11970.982	12250.228	13845.7573333333	12878.637	14176.175	7736.665	11597.159	9681.417	9168.3985	16277.365	11709.0601666667	20078.616	23653.444	12735.571	18822.5436666667	16588.7975	9745.681	13167.23925	13167.23925
142	C09696	210.104465	Lactaroviolin	Prenol lipids	+	10.50633333	1753.0125	2922.251003	9214.260501	4629.84133466667	599.4	5536.715994	3828.379001	3321.49833166667	23.907	3921.779002	1793.499999	1913.06200033333	3235.788999	3512.000004	6065.879501	4271.22283466667	23.907	9667.037009	4845.472004	4845.47200433333
261	C07064	342.116215	Lactulose	Organooxygen compounds	+	0.772266667	4175018.623	4198950.095	4361774.385	4245247.701	6562546.636	7365548.109	6703641.314	6877245.353	3020770.065	3181720.285	3726056.907	3309515.75233333	7988511.646	7318716.655	8428844.486	7912024.26233333	5151416.247	5012216.143	5081816.195	5081816.195
379	C09490	410.136555	Lactupicrin	Sesquiterpenoids	+	13.79578333	4095.300499	6618.122999	4669.414999	5127.61283233333	3250.682999	8643.633001	6508.860996	6134.392332	4352.526001	3310.105001	2651.703498	3438.1115	4248.025997	3884.094502	3381.011002	3837.71050033333	4808.500502	9489.7455	7149.123001	7149.123001
241		352.131075	Lansiumarin A	Coumarins	+	11.64758333	38277.98451	72990.87951	32065.1075	47777.9905066667	106988.843	47738.9135	621392.0499	258706.602133333	45162.21348	38951.04451	127308.5085	70473.9221633333	372421.2765	99316.01103	289201.5264	253646.27131	142550.8084	187001.64	164776.2242	164776.2242
36	C00062	174.111676	L-Arginine	Amino acid and derivatives	+	0.6	9743022.386	15888768.69	8694967.292	11442252.7893333	8566536.213	16984511.36	23379971.81	16310339.7943333	260410.6915	1266112.081	1511867.113	1012796.6285	8648475.06	1127785.354	6246519.435	5340926.61633333	8303339.039	7912074.727	8107706.883	8107706.883
37	C00152	132.053493	L-Asparagine	Amino acid and derivatives	+	0.64	1595507.769	2837645.985	2373381.995	2268845.24966667	3018088.461	829061.453	2187111.499	2011420.471	813010.0935	2190191.64	2199765.5	1734322.41116667	3801029.092	784591.96	1872102.008	2152574.35333333	1959012.752	2125907.99	2042460.371	2042460.371
39	C00049	133.037509	L-Aspartic acid	Amino acid and derivatives	+	0.63	246044.1205	286536.936	212371.567	248317.541166667	182640.218	120746.687	191013.19	164800.031666667	221735.066	214454.9745	264383.111	233524.383833333	149363.641	108742.8315	116757.165	124954.545833333	146385.04	191274.3085	168829.6743	168829.674266667
392	C01189	386.354865	Lathosterol	Steroids and steroid derivatives	+	11.80251667	13433.06549	15546.20701	15010.466	14663.2461666667	13849.118	24654.0655	38301.83301	25601.67217	21774.7765	18735.5625	10696.6895	17069.0095	38038.364	24662.57949	20189.17749	27630.0403266667	17637.75098	35101.79999	26369.77549	26369.7754866667
191	C09125	334.21441	Lathyrol	Diterpenoids	+	7.149766667	2928.8545	1582.854	2346.396	2286.03483333333	515.4500001	537.758	2356.536	1136.58133336667	1054.56	2732.73	1917.981	1901.757	1063.179	1595.867	2067.884	1575.64333333333	2286.8235	517.478	1402.15075	1402.15075
115	C00318	161.105194	L-Carnitine	Organonitrogen compounds	+	0.68835	13568.637	18332.2115	18490.0575	16796.9686666667	12580.41	8159.106	13125.8135	11288.4431666667	12846.076	24689.5465	12520.3375	16685.32	9432.041	11299.6935	11065.0915	10598.942	8279.438	8797.6245	8538.53125	8538.53125
40	C00327	175.095692	L-Citruline	Amino acid and derivatives	+	0.66	634057.457	827201.5775	563826.591	675028.541833333	586440.941	969160.842	1001384.998	852328.927	164231.387	128069.0605	265443.112	185914.519833333	519947.708	137182.2215	375564.5245	344231.484666667	503135.035	251790.31	377462.6725	377462.6725
437	C05604	195.053159	Leucodopachrome	Indoles and derivatives	+	4.816933333	22309.6115	28421.151	11461.728	20730.8301666667	29817.8825	48911.885	8790.476	29173.4145	19676.4235	9002.4225	27390.6355	18689.8271666667	21629.033	14358.3385	10176.9785	15388.1166666667	30414.331	22345.638	26379.9845	26379.9845
114	C17756	151.063329	Leukoaminochrome	Indoles and derivatives	+	2.416983333	17375.084	20849.313	69587.613	35937.3366666667	42126.292	12294.061	26564.698	26995.017	24172.1885	12380.806	20682.134	19078.3761666667	54379.2105	16786.264	17442.3485	29535.941	20266.617	28601.2315	24433.92425	24433.92425
126	C07070	204.072119	Levamisole	Imidazothiazoles	+	12.03583333	13424.03899	21980.2375	23057.5375	19487.27133	18018.6245	35263.89049	29299.15949	27527.2248266667	20160.374	28505.29199	23642.51599	24102.7273266667	35240.526	11376.428	45834.59451	30817.1828366667	19251.48251	22852.7045	21052.0935	21052.0935033333
342	C08149	312.20893	Levonorgestrel	Steroids and steroid derivatives	+	11.29088333	2847.956502	2459.895	4646.543497	3318.13166633333	3205.797	15131.651	4671.168	7669.53866666667	4260.999996	6696.481997	4466.772	5141.41799766667	2568.024501	2090.2035	4920.236502	3192.821501	4898.133505	4726.800502	4812.467003	4812.46700333333
41	C00025	147.053159	L-Glutamic acid	Amino acid and derivatives	+	0.66	3921030.256	4619366.37	4903887.858	4481428.16133333	3412401.36	3249271.645	2752165.405	3137946.13666667	5026338.651	5335351.79	6112091.555	5491260.66533333	2737887.597	3699349.76	3968369.043	3468535.46666667	3651135.087	4100098.761	3875616.924	3875616.924
42	C00135	155.069477	L-Histidine	Amino acid and derivatives	+	0.59	109835.4645	178846.0105	120604.141	136428.538666667	78377.903	130829.6825	94700.552	101302.7125	38356.4075	43963.2605	69861.913	50727.1936666667	69610.6545	49028.415	49709.9235	56116.331	91189.7165	95446.11	93317.91325	93317.91325
135	C02427	189.111342	L-Homocitrulline	Amino acid and derivatives	+	0.721916667	6794.6485	13455.9305	6563.488	8938.02233333333	9908.939	11291.553	14065.791	11755.4276666667	16797.735	12574.9505	8830.925	12734.5368333333	8838.2755	7962.2775	20595.5055	12465.3528333333	11841.641	4253.865	8047.753	8047.753
598	C00956	161.068809	L-Homoglutamic acid	Amino acid and derivatives	+	0.728116667	8275.5465	9210.549	17415.6785	11633.9246666667	13011.6785	17124.066	9176.8325	13104.1923333333	9342.8785	12099.6145	22886.605	14776.366	3672.142	13598.5005	3886.11	7052.25083333333	9596.549	15251.9175	12424.23325	12424.23325
597	C00263	119.058244	L-Homoserine	Amino acid and derivatives	+	0.671183333	117104.543	126727.3275	122424.211	122085.3605	102692.7075	104869.9625	74819.169	94127.2796666667	131128.023	131710.958	142792.93	135210.637	89408.49	99958.5205	60315.716	83227.5755	85679	90239.1835	87959.09175	87959.09175
402	C08287	141.078979	L-Hypoglycin A	Carboxylic acids and derivatives	+	0.520516667	92848.6565	131784.8235	649.0125	75094.1641666667	12040.8055	4021.7245	6842.14	7634.89	7758.3665	7175.7885	10239.554	8391.23633333333	8743.1765	7926.276	175301.477	63990.3098333333	177949.2265	7591.222	92770.22425	92770.22425
373	C06812	406.213759	Lincomycin	Carboxylic acids and derivatives	+	12.4381	8028.202499	9053.225998	14102.412	10394.613499	5798.327995	7952.128993	9323.665508	7691.37416533333	5012.276001	9455.458	9539.460498	8002.39816633333	7000.981998	18587.645	10428.25201	12005.626336	10196.047	7801.650995	8998.848997	8998.84899733333
55	C06427	278.22458	Linolenic acid	Lipids	-	12.16906198	29551.86048	19218.79549	15501.64999	21424.1019866667	20387.81051	26325.94051	15928.4495	20880.7335066667	14921.7995	18736.3355	14620.0695	16092.7348333333	13853.45199	9467.210501	16092.0675	13137.5766636667	21774.12501	16459.9755	19117.05025	19117.0502533333
617	C00407	131.094629	L-Isoleucine	Amino acid and derivatives	+	1.779341667	12902.505	11616.854	3714.2805	9411.21316666667	5482.639	8366.705	11315.485	8388.27633333333	8989.412001	4390.315	13760.286	9046.67100033333	11787.7325	6358.693499	4755.7075	7634.04449966667	7401.1745	7229.026001	7315.10025	7315.10025033333
46	C00047	146.105528	L-Lysine	Amino acid and derivatives	+	0.64	1483149.846	1371770.244	1184527.284	1346482.458	1734348.93	1024017.715	1116188.231	1291518.292	1545108.009	3281912.917	3636697.258	2821239.39466667	1350948.217	1019623.174	908221.5405	1092930.97716667	1358588.854	1557670.542	1458129.698	1458129.698
44	C00073	149.05105	L-Methionine	Amino acid and derivatives	+	0.94	21991.2515	28216.84	28419.331	26209.1408333333	11904.178	27422.7235	12850.945	17392.6155	36668.1455	34045.8475	28664.69	33126.2276666667	27824.687	24043.367	16437.8055	22768.6198333333	11349.239	21161.5085	16255.37375	16255.37375
248	C00745	162.115698	L-Nicotine	Alkaloids	+	2.294983333	7536.9965	7595.7155	5222.272	6784.99466666667	3112.6355	9605.185	6519.7365	6412.519	7860.491	5773.003	16656.9285	10096.8075	7779.043	6088.8825	5585.966	6484.6305	9444.861	13773.8935	11609.37725	11609.37725
38	C01602	132.089878	L-Ornithine	Amino acid and derivatives	+	0.55	406754.2565	495344.182	475336.603	459145.013833333	601233.636	292446.5385	471053.051	454911.075166667	168574.8425	423955.6415	409387.6455	333972.709833333	788837.889	162413.5595	296606.1775	415952.542	366228.8175	445763.396	405996.1068	405996.106766667
48	C00079	165.078979	L-Phenylalanine	Amino acid and derivatives	+	2.819775	939851.802	986789.1329	961285.331	962642.088633333	68975.4325	884704.3464	868080.015	607253.264633333	621837.873	649803.772	83803.62099	451815.088663333	43506.2835	56334.8795	36402.4965	45414.5531666667	88471.2845	895107.24	491789.2623	491789.262266667
371	C00408	129.078979	L-Pipecolic acid	Amino acid and derivatives	+	0.68835	839311.865	1830782.108	1137505.433	1269199.802	2000094.242	2395248.941	2162478.815	2185940.666	2602609.843	3508694.938	1779016.495	2630107.092	3661536.85	2129382.519	2274697.758	2688539.04233333	1699845.095	2264913.637	1982379.366	1982379.366
311	C08257	194.07904	L-Quebrachitol	Miscellaneous	+	4.591333333	3867.192	4879.1945	9117.162	5954.51616666667	3817.9365	4456.1105	4935.2895	4403.11216666667	9195.743	6195.62	7076.1135	7489.15883333333	6958.9435	5887.1575	2434.5135	5093.53816666667	2517.7425	9991.386	6254.56425	6254.56425
35	C00065	105.042594	L-Serine	Amino acid and derivatives	+	0.62	92212.792	109942.881	83001.0285	95052.2338333333	73121.3195	147374.953	74574.993	98357.0885	93085.18	84671.467	128839.5425	102198.729833333	99099.035	73375.1885	85999.4045	86157.876	82717.4945	88904.376	85810.93525	85810.93525
33	C00188	119.058244	L-Threonine	Amino acid and derivatives	+	0.64	117104.543	126727.3275	122424.211	122085.3605	102692.7075	104869.9625	74819.169	94127.2796666667	131128.023	131710.958	142792.93	135210.637	89408.49	99958.5205	60315.716	83227.5755	85679	90239.1835	87959.09175	87959.09175
15	C00082	181.0739	L-Tyrosine	amino acids	+	1.93	2581.2605	2880.476	3333.032	2931.5895	4050.761	3649.6245	3057.23	3585.87183333333	1459.741	4201.112	1966.4505	2542.4345	2054.142	4637.521	2298.483	2996.71533333333	1939.826	2941.816	2440.821	2440.821
394	C13707	390.221781	Lubiprostone	Fatty Acyls	+	12.74898333	3706031.286	2633126.141	2939193.403	3092783.61	3115166.017	2694417.541	3052020.653	2953868.07033333	3105981.939	2990176.207	3301322.825	3132493.657	2413429.897	2627913.778	3262724.07	2768022.58166667	4404630.916	2668714.65	3536672.783	3536672.783
150	C01727	242.080376	Lumichrome	Alkaloids	+	6.696616667	23.907	7764.2335	9548.114501	5778.751667	23.907	4803.031001	6203.0185	3676.652167	5422.494	2802.915	5418.437	4547.94866666667	2884.533	4884.298	6405.928	4724.91966666667	7281.8125	8836.588999	8059.20075	8059.20074966667
175	C08628	426.386165	Lupeol	Triterpenoids	+	11.90331667	8096.8255	12013.80601	11280.1945	10463.60867	16292.8135	10929.09	8874.880001	12032.261167	10617.456	13495.9645	15822.8045	13312.075	21607.1445	12662.191	18752.53351	17673.9563366667	6677.6415	15480.84751	11079.2445	11079.2445033333
286	C08601	568.42803	Lutein	Prenol lipids	+	13.1366	2261.000001	2942.800001	1601.687501	2268.49583433333	1795.9375	1188.949999	1791.824999	1592.23749933333	1865.85	1632.225	23.907	1173.994	2370.605499	23.907	8935.6395	3776.717333	3610.279998	23.907	1817.093499	1817.093499
609	C01821	448.100565	Luteolin-6-C-glucoside	Flavonoids	+	5.555133333	3123.635	4038.887501	906.2870001	2689.60316703333	4158.58	13937.1255	9883.42	9326.37516666667	12936.459	6189.155	942.2269999	6689.2803333	960.1969999	7097.239001	13386.275	7147.90366696667	10578.567	5865.9655	8222.26625	8222.26625
622	C17460	472.28249	Macrocarpal B	Sesquiterpenoids	+	10.55685	23.907	5811.162	2296.759003	2710.60933433333	6192.313506	6290.721	4594.740999	5692.591835	1179.5895	4670.420001	1770.500001	2540.169834	6426.462	4047.911498	2532.474	4335.61583266667	4676.255499	7994.379501	6335.3175	6335.3175
83	C11918	126.031695	Maltol	Flavonoids	+	0.8987	36659.7195	70489.362	87516.9585	64888.68	23982.74	97945.712	90784.1845	70904.2121666667	85902.0945	19193.104	90494.9615	65196.72	107363.9885	127125.044	105053.4435	113180.825333333	96063.9235	74282.508	85173.21575	85173.21575
527		426.167855	Mangostanol	Xanthones	+	13.32236667	1845.221001	8642.352994	915.2000006	3800.9246652	1791.511001	1141.106999	1596.439001	1509.685667	228.7900001	1334.056001	705.5500008	756.132000633333	2506.543	5245.426498	903.375	2885.11483266667	468.3250003	3826.368	2147.3465	2147.3465001
267	C00275	260.029722	Mannose 6-phosphate	Organooxygen compounds	+	13.02778333	13369.3995	12155.6375	19316.2825	14947.1065	15794.5255	12516.8685	7456.982	11922.792	18027.4685	11504.53549	20958.35851	16830.1208333333	35838.558	16719.68599	9075.383489	20544.542493	19178.336	19270.862	19224.599	19224.599
489	C08698	631.299264	Mesaconitine	Alkaloids	+	12.92308333	1397.809	1934.000001	1489.512499	1607.10716666667	1033.3785	23.907	827.379	628.2215	1826.036	3865.099002	847.906499	2179.68050033333	489.324	23.907	3899.564001	1470.931667	5592.907	915.0435	3253.97525	3253.97525
301	C05588	197.105194	Metanephrine	Phenols	+	2.131683333	732.8695	2448.4915	732.501	1304.62066666667	931.9189999	1884.4	702.565	1172.9613333	931.753	1278.3715	1118.308	1109.4775	1132.288	2266.717	1476.536	1625.18033333333	2824.55	1655.97	2240.26	2240.26
441	C05660	205.073894	Methoxyindoleacetic acid	Indoles and derivatives	+	3.759616667	6365.089	14731.2575	11913.505	11003.2838333333	6937.333	8505.795	8796.8355	8079.98783333333	14498.0715	8325.333	6896.928	9906.7775	4180.1595	7707.3125	3376.94	5088.13733333333	8909.666	8294.3435	8602.00475	8602.00475
315	C10477	194.05791	Methyl caffeate acid	Phenylpropanoids	+	4.59625	11603.158	17598.03	15949.489	15050.2256666667	13819.912	7800.4525	5630.192	9083.51883333333	15928.405	13356.274	14774.7995	14686.4928333333	17823.6515	8104.8975	17133.696	14354.0816666667	10581.241	9434.876	10008.0585	10008.0585
276		184.037175	Methyl gallate	Phenols	+	4.4436	15296.372	15128.205	16138.966	15521.181	9277.0705	8568.173999	13498.2825	10447.842333	23233.312	12012.741	12753.1055	15999.7195	10733.5765	9880.271	13618.6835	11410.8436666667	12554.808	12844.101	12699.4545	12699.4545
536		294.25588	Methyl linoleate	Miscellaneous	+	12.00001667	27199.3805	37043.68949	34292.45	32845.17333	33105.23099	29021.88999	21249.54348	27792.2214866667	16506.35751	13129.3675	17639.491	15758.4053366667	41319.54398	16740.155	49693.57949	35917.75949	36776.78799	47775.70649	42276.24724	42276.24724
393	C13963	390.240625	Mevastatin	Diterpenoids	+	12.06715	9546.285999	12032.34151	12548.2605	11375.6293363333	8525.786503	14770.31	8322	10539.365501	7964.541501	6493.8135	10644.8265	8367.727167	9444.161502	12979.752	10220.484	10881.465834	11504.3155	9238.905504	10371.6105	10371.6105013333
288	C13715	282.16198	Miltirone	Diterpenoids	+	12.97693333	751437.8516	551472.344	511827.7729	604912.656166667	918267.1744	759665.6701	669619.9088	782517.584433333	412361.196	646386.7956	481195.5826	513314.524733333	536338.4986	819772.8317	632842.1689	662984.499733333	628294.9352	609319.4844	618807.2098	618807.2098
387	C09227	368.173608	Mitraphylline	Alkaloids	+	13.02376667	9843.306003	5851.821001	2174.014499	5956.380501	8290.909503	4969.171997	4109.392499	5789.82466633333	12294.771	8571.123995	10334.27799	10400.0576616667	10119.4995	10504.6835	7336.303001	9320.16200033333	11419.4955	3962.594501	7691.045002	7691.045001
224		310.12051	Moracin C	Phenols	+	13.98666667	18478.568	25503.04949	17747.91851	20576.512	42491.33051	20764.75999	24021.00901	29092.3665033333	8671.036503	21629.69301	29794.39901	20031.7095076667	9673.480499	19832.381	23894.55951	17800.1403363333	14103.391	22103.45649	18103.42375	18103.4237466667
172	C10105	302.042655	Morin	Flavonoids	+	7.711908	2856.989	2605.7885	3698.827	3053.86816666667	1962.3895	5383.6105	2514.65	3286.88333333333	3840.2865	1137.014	1802.672	2259.99083333333	4735.952	1477.1475	2743.771	2985.6235	3908.59	3396.433	3652.5115	3652.5115
365	C10106	420.15729	Morusin	Flavonoids	+	4.90085	78171.8675	84825.1765	73885.9325	78960.9921666667	37433.5935	44546.806	59615.4495	47198.6163333333	69830.5895	56721.343	71619.393	66057.1085	74726.552	58811.666	78109.908	70549.3753333333	47067.5445	72005.5775	59536.561	59536.561
423	C08846	392.19876	Mulberrofuran A	Phenols	+	13.22516667	1187.9865	2531.184999	3028.7245	2249.29866633333	1295.143999	1280.8845	2721.748001	1765.9255	1852.949	2148.458499	525.4344994	1508.9473328	2212.082499	1018.6805	518.5925006	1249.78516653333	2754.064499	4267.598002	3510.831251	3510.83125066667
238	C08928	580.173335	Mulberrofuran C	Phenols	+	12.8056	6866.515002	2806.291998	4567.939997	4746.91566566667	6374.422002	2704.4295	5480.689498	4853.18033333333	5990.397003	1645.5405	2186.444999	3274.12750066667	3558.934996	5102.281998	4996.179501	4552.46549833333	6937.163501	6029.346494	6483.254998	6483.25499766667
538		592.13695	Mulberrofuran Q	Phenols	+	13.27551667	144578.6431	124085.964	123090.471	130585.026033333	98794.7695	119547.1689	206487.3624	141609.766933333	77122.12052	69283.32848	106268.0935	84224.5141666667	189527.641	170634.2569	101407.3555	153856.4178	160317.2124	205400.6974	182858.9549	182858.9549
263	C08322	226.19328	Myristoleic acid	Lipids	+	4.959966667	6982.506	6483.093501	6661.3735	6708.99100033333	2752.916	5538.576	3060.612	3784.03466666667	7975.8885	4177.86	4608.921	5587.5565	9965.92	4425.719	5679.5295	6690.3895	2404.2015	10820.903	6612.55225	6612.55225
6	C18699	323.209658	N-((-)-jasmonoyl)-S-isoleucine	phytohormone	-	10.41	525.5544997	3476.990502	4394.920002	2799.15500123333	1079.052	2902.023001	3170.002498	2383.69249966667	1147.514999	2369.594499	2408.8925	1975.33399933333	809.6884999	1179.5375	309.6410001	766.289	1984.227499	2264.852499	2124.539999	2124.539999
535	C09984	268.170139	N-(p-Hydroxyphenethyl)actinidine	Phenols	+	9.868583333	2452.3865	2261.966499	4015.49	2909.94766633333	2624.888	2028.717	1941.102	2198.23566666667	2893.9325	2751.5755	4534.6125	3393.3735	3441.9215	2726.525	2061.3385	2743.26166666667	1697.6975	3425.255	2561.47625	2561.47625
205	C04203	136.100048	N,N-Dimethyl-1,4-phenylenediamine		+	2.556516667	1261.17	4137.373	3250.368	2882.97033333333	2258.705	1890.3	968.4635001	1705.82283336667	3350.6085	2381.135	4576.3705	3436.038	958.0704999	1853.282	632.3625	1147.90499996667	3774.7135	3623.03	3698.87175	3698.87175
398	C05775	278.126658	N1-(alpha-D-ribosyl)-5,6-dimethyl-benzimidazole	Benzimidazole ribonucleosides and ribonucleotides	+	11.88253333	8065.498998	5175.629002	32086.91801	15109.34867	12431.3805	25690.547	23131.03599	20417.6544966667	19632.04201	24751.752	13855.207	19413.0003366667	23231.124	10895.1145	5339.490002	13155.242834	8145.209496	21572.01351	14858.6115	14858.611502
357	C05843	152.058578	N1-Methyl-4-pyridone-3-carboxamide	Pyridines and derivatives	+	2.655733333	5244.0565	18178.596	17146.876	13523.1761666667	5124.3125	23.907	4496.534	3214.91783333333	8336.285501	4559.65	8585.353	7160.42950033333	23.907	23.907	23.907	23.907	23.907	5978.7505	3001.32875	3001.32875
432	C02727	188.116093	N6-Acetyl-L-lysine	Amino acid and derivatives	+	0.805833333	14525.506	200593.1925	17863.447	77660.7151666667	190004.806	16674.788	178467.682	128382.425333333	58509.8485	17458.2955	117698.916	64555.6866666667	247222.568	24510.4955	17460.6215	96397.895	22195.208	14628.569	18411.8885	18411.8885
134	C00624	189.063724	N-Acetyl-L-glutamic acid	Amino acid and derivatives	+	3.74675	1968.3295	5065.243	1926.876	2986.81616666667	4234.7505	3057.866	2145.472	3146.0295	3641.697	1971.853	1932.228	2515.25933333333	4492.7405	4605.2295	2678.9735	3925.64783333333	2837.6855	3601.145	3219.41525	3219.41525
298	C07254	274.19328	Nandrolone	Steroids and steroid derivatives	+	10.58411667	4759.261497	5818.919499	2894.752998	4490.977998	9485.676996	9498.500007	9606.903003	9530.360002	8303.535499	3424.999998	1724.499999	4484.34516533333	4967.795001	4878.423999	8822.746002	6222.988334	1193.262999	12050.4645	6621.863748	6621.863749
354	C08533	307.069204	Narciclasine	Alkaloids	+	4.116816667	2718.0635	2554.097	1566.325	2279.49516666667	2587.6555	2781.1465	4901.634	3423.47866666667	849.8124999	4720.358	1951.75	2507.3068333	2462.9155	2322.747	1055.184	1946.94883333333	2151.7065	4002.656	3077.18125	3077.18125
159	C06561	272.068475	Naringenin chalcone	Flavonoids	+	6.54065	53289.138	55606.381	9134.906999	39343.475333	16108.3495	26000.1695	11625.441	17911.32	3058.286	13443.461	10560.17	9020.639	5619.867	5577.805	10152.152	7116.608	27568.667	25276.0335	26422.35025	26422.35025
197	C10353	337.188924	Nemorensine	Alkaloids	+	8.324566667	670.4375001	1613.709	1997.525	1427.22383336667	671.2875	1011.8745	2452.923	1378.695	4355.032	601.3749999	476.478	1810.96166663333	1233.35	601.5875001	622.625	819.187500033333	4511.3225	626.6625	2568.9925	2568.9925
317	C17002	194.13068	Neocnidilide	Lactones	+	6.8141	4779.057001	2300.711	10922.7885	6000.852167	5706.0615	5448.7065	4697.2055	5283.99116666667	3428.503	4245.4095	2154.833	3276.2485	4327.9585	7932.1675	4545.493	5601.873	5571.646499	3181.334	4376.49025	4376.49024966667
521	C16968	366.11034	Neoglycyrol	Coumarins	+	13.89648333	2095.928001	2647.453501	1875.091999	2206.15783366667	1834.375501	2506.484999	1716.270501	2019.043667	1341.4375	2541.2955	1202.5095	1695.08083333333	1424.135001	2376.4365	23.907	1274.826167	1888.239499	947.3410003	1417.79025	1417.79024976667
620		328.24023	Neogrifolin	Phenols	+	13.79578333	4202.787498	4155.140499	2408.415501	3588.781166	2844.520001	2902.725501	6702.697499	4149.98100033333	3681.1485	3715.3745	5245.192498	4213.905166	3410.0725	2918.4665	2901.962998	3076.83399933333	1275.198001	3206.750502	2240.974251	2240.97425133333
3	C09806	610.1898	Neohesperidin	flavonoids	-	6.83	4483.118	1315.845	2166.075	2655.01266666667	2690.01	2198.475	434.0250001	1774.17000003333	4941.691	2086.56	4187.888	3738.713	1279.395	427.5450001	3329.937	1678.95900003333	3647.748	9113.9195	6380.83375	6380.83375
331		612.205425	Neosperidin dihydrochalcone	Chalcones	+	12.45538333	5380.587	28703.33299	82194.56651	38759.4955	50426.43801	23.907	38602.99399	29684.4463333333	47989.69949	43679.5495	74715.15101	55461.4666666667	84934.08851	39679.41651	92462.39247	72358.6324966667	52309.71948	54899.33199	53604.52574	53604.5257366667
147	C02700	236.079708	N'-Formylkynurenine	Amino acid and derivatives	+	9.5123	1477.645	3898.372	2632.053	2669.35666666667	2005.6475	6035.335	2585.4025	3542.12833333333	4015.085	2339.5305	10291.419	5548.67816666667	3418.412	3734.6255	4405.249	3852.76216666667	5153.237	2872.06	4012.6485	4012.6485
517	C03626	202.142976	NG,NG-Dimethylarginine dihydrochloride	Carboxylic acids and derivatives	+	0.7442	92124.9295	118742.8875	114201.862	108356.559666667	117287.645	92560.687	191109.457	133652.596333333	81741.792	106621.8035	141069.96	109811.185166667	191092.865	109979.299	128156.382	143076.182	82812.029	129098.3135	105955.1713	105955.171266667
587	C17203	176.094963	N-hydroxy tryptamine	Tryptamine derivatives	+	2.618383333	3203.808	2160.768	3519.1785	2961.2515	1014.912	1342.656	2708.7765	1688.7815	2640.566	1325.376	3159.277	2375.073	335.616	681.024	23.907	346.849	2441.8475	1172.352	1807.09975	1807.09975
221	C00153	122.048013	Nicotinamide	Alkaloids	+	1.01434493	56716.893	39101.394	93801.49	63206.5923333333	36341.6765	64631.309	31933.8215	44302.269	80340.7755	90968.62	125919.671	99076.3555	52412.703	52593.89	42247.0215	49084.5381666667	93618.1	8208.9575	50913.52875	50913.52875
568	C00253	123.032029	Nicotinic acid	Nicotinic acid derivatives	+	0.73194025	68227.0735	98065.8475	56515.7265	74269.5491666667	77482.249	67239.406	67957.958	70893.2043333333	76339.7005	70435.383	83706.4775	76827.187	88836.5495	67679.1845	60333.394	72283.0426666667	65870.5995	61947.3305	63908.965	63908.965
472	C05243	299.152144	N-Methylcoclaurine	Alkaloids	+	12.06715	25954.2805	18580.354	34831.4075	26455.3473333333	28990.58451	15076.03301	41274.4445	28447.0206733333	36080.02699	28898.96601	39792.29351	34923.76217	25671.62051	37296.9535	23741.054	28903.2093366667	28482.87952	45916.608	37199.74376	37199.74376
383	C10112	402.13147	Nobiletin	Flavonoids	+	11.03	24626.1015	11549.23949	38646.93399	24940.7583266667	9713.044511	6327.075999	15998.228	10679.4495033333	33480.445	2903.712	26652.98901	21012.3820033333	25224.44401	28640.68099	10801.0465	21555.3905	26115.207	17290.408	21702.8075	21702.8075
281	C09279	408.142035	Nodakenin	Coumarins	+	11.51331667	2162.499999	2870.7795	9983.716992	5005.665497	3573.737001	3372.340998	4950.625998	3965.567999	709.4564993	2158.4175	4273.000002	2380.29133376667	1441.053501	1445.055501	2128.662999	1671.590667	5059.298001	25944.9715	15502.13475	15502.1347503333
162	C20216	293.199094	Nordihydrocapsaicin	Alkaloids	+	11.86575	19453.64401	42959.22198	51372.34101	37928.4023333333	58266.91399	23032.03302	21249.54348	34182.8301633333	9685.574499	45765.9075	36006.57801	30486.020003	56924.98549	23893.309	9837.198	30218.4974966667	34647.74351	29661.98	32154.86175	32154.8617533333
576	C10719	302.15181	Nordihydroguaiaretic acid	Lignans	+	6.746966667	2393.059	2408.534	2005.536	2269.043	828.839	3183.218	3982.6185	2664.89183333333	2489.164	3115.32	5378.306999	3660.930333	394.25	4745.1615	1562.9355	2234.11566666667	7277.048	4194.964	5736.006	5736.006
158	C10113	270.052825	Norwogonin	Flavonoids	+	11.83218333	30049.113	18170.38699	7886.577	18702.0256633333	8956.499001	9614.952003	11421.8735	9997.77483466667	5892.846498	42284.20001	13377.07101	20518.0391726667	18975.616	9350.000004	5597.760503	11307.792169	13584.074	20333.18051	16958.62725	16958.6272533333
216	C17499	354.146725	Notopterol	Coumarins	+	11.94387	13848.521	8723.719002	4817.693998	9129.978	19684.7395	14214.5215	22435.262	18778.1743333333	21297.18351	8912.598	22663.06	17624.2805033333	11304.377	5634.743001	23321.834	13420.3180003333	8263.006507	15972.73101	12117.86876	12117.868759
420	C18326	234.136828	N-p-Coumaroyl putrescine	Phenolamides	+	4.1624	4142.859	2702.922	1821.1665	2888.9825	3020.5255	5336.1275	2367.384	3574.679	4090.817	5264.86	2742.2025	4032.6265	1859.852	3495.4525	3180.638	2845.31416666667	5654.922	2818.5755	4236.74875	4236.74875
87		103.063329	O-Acetylethanolamine	Alkaloids	+	0.671566667	3502207.055	5370608.987	4696008.389	4522941.477	4589056.017	4484856.932	3637941.45	4237284.79966667	5279176.341	4135177.011	5455153.829	4956502.39366667	3421517.648	4049780.851	3337084.723	3602794.40733333	4138230.841	3532135.928	3835183.384	3835183.38433333
184	C13846	283.287514	Octadecanamide	Fatty Acyls	+	13.02093333	32028.06999	44115.277	29338.31149	35160.5528266667	64264.45603	34413.79048	46871.95498	48516.73383	48288.2395	43250.80248	36429.92747	42656.32315	28645.53901	35382.22249	46345.7505	36791.1706666667	43991.81101	44713.563	44352.687	44352.6870033333
289		282.146725	Octyl Gallate	Phenols	+	12.97341667	14043.2415	23097.9065	13363.788	16834.9786666667	9137.478006	28969.60449	17994.693	18700.591832	21458.939	22660.36849	14237.50099	19452.2694933333	24139.146	24147.254	23343.822	23876.7406666667	25746.27751	18616.68899	22181.48325	22181.48325
495	C08904	920.498085	Officinalisinin I	Steroids and steroid derivatives	+	14.01396667	1158.050999	812.8599996	1629.853499	1200.25483253333	1089.119999	1205.873999	952.7074998	1082.56716593333	634.7464996	1002.8825	990.8655003	876.1648333	408.9179999	901.8700009	567.5250006	626.1043338	2343.675501	365.4640002	1354.569751	1354.56975073333
623	C00712	282.25588	Oleic acid	Fatty Acyls	+	13.0279	640524.3913	1228041.216	503993.7614	790853.1229	706722.4079	1053917.059	577830.9568	779490.141233333	789826.6065	810603.2975	851209.0127	817212.972233333	613819.6383	682252.0034	802174.5227	699415.388133333	500055.3096	820927.1894	660491.2495	660491.2495
491		304.131075	Oleocanthal	Phenols	+	12.4028	30264.4155	11310.0535	19021.599	20198.6893333333	22720.47702	26132.3005	19888.66899	22913.8155033333	30161.201	21436.617	36431.3575	29343.0585	26020.60851	18472.66449	21839.181	22110.818	11449.681	27155.38398	19302.53249	19302.53249
455		540.184295	Oleuroside	Iridoids	+	12.730075	6763.201001	11833.541	3517.303998	7371.34866633333	1220.797999	4237.758	10892.138	5450.231333	7616.234497	12373.7235	9134.854498	9708.27083166667	9499.107	7893.334995	4986.823498	7459.75516433333	7045.089002	6973.299993	7009.194498	7009.19449766667
467	C10509	430.126385	Ononin	Flavonoids	+	7.3	607.0835	468.741	3502.244	1526.02283333333	240.388	1407.77	851.2685	833.142166666667	1388.1945	1420.1095	476.316	1094.87333333333	704.1125	707.525	2143.7325	1185.12333333333	23.907	2972.118	1498.0125	1498.0125
541	C00588	169.050396	O-Phosphocholine	Cholines	+	14.2657	776.0620006	857.7435005	688.4505004	774.085333833333	712.411	1078.3615	457.6840001	749.485500033333	1052.568	9583.755	4951.527	5195.95	3355.198001	1712.388	8690.084504	4585.89016833333	9452.221502	626.8325003	5039.527001	5039.5270011
610	C05852	152.047345	Ortho-Hydroxyphenylacetic acid	Benzene and substituted derivatives	+	5.905741667	27851.78	29797.711	16428.688	24692.7263333333	42681.902	24821.8305	22650.706	30051.4795	47932.529	29205.802	24550.5295	33896.2868333333	35553.313	49967.497	32558.5695	39359.7931666667	18659.016	30801.2595	24730.13775	24730.13775
101	C09280	244.109945	Osthol	Phenylpropanoids	+	12.0756083	14338.398	48381.78349	27183.07851	29967.7533333333	35743.21801	20313.017	38385.23899	31480.4913333333	49951.46399	27384.1315	24227.22349	33854.2729933333	45724.00401	11555.6	25283.147	27520.9170033333	22204.355	26592.03151	24398.19325	24398.1932533333
582	C01118	219.074289	O-Succinyl-L-homoserine		+	2.280366667	4394.3685	6538.768	4380.011	5104.3825	2641.929	2641.773	7487.515	4257.07233333333	2750.5155	8290.8965	2338.809	4460.07366666667	4551.758	6862.431	2091.466	4501.885	2592.418	4774.5275	3683.47275	3683.47275
171	C08019	301.131409	Oxymorphone	Phenanthrenes and derivatives	+	11.18418333	114183.9125	122950.67	107457.4065	114863.996333333	116579.4204	111431.0665	112289.9146	113433.467166667	158925.203	153016.471	156808.152	156249.942	143053.489	104855.1086	108929.5475	118946.048366667	109109.696	102590.1835	105849.9398	105849.939766667
512	C10715	460.15808	Paeonolide	Phenols	+	12.06715	10496.40649	4858.999998	6294.7845	7216.73032933333	10963.7825	8725.626504	9867.9495	9852.45283466667	3141.045502	3997.466003	3990.737503	3709.74966933333	807.192	23.907	8159.964997	2997.02133233333	6716.745	8054.943997	7385.844498	7385.84449833333
451	C00249	256.24023	Palmitic acid	Lipids	+	12.91665	67500.1915	61026.57952	49012.61401	59179.79501	51468.29799	53256.702	63322.14395	56015.7146466667	44480.28452	40598.81352	66333.95301	50471.0170166667	84954.74548	46088.7145	44816.75299	58620.07099	39173.31447	47359.82503	43266.56975	43266.56975
170	C16512	299.282429	Palmitoylethanolamide	Carboximidic acids and derivatives	+	12.61295	23.907	11743.93551	25383.025	12383.6225033333	13499.58349	11212.633	19320.8275	14677.68133	27109.56749	12433.02	13419.61699	17654.06816	30143.85751	16593.53951	22778.85199	23172.0830033333	23.907	18168.312	9096.1095	9096.1095
62	C00568	137.047679	p-Aminobenzoate	Benzoic acid derivatives	+	0.7359	164507.8865	121295.739	143022.7015	142942.109	288201.421	190501.291	183425.6525	220709.454833333	280013.052	268087.3215	245946.212	264682.195166667	227233.5035	202635.449	129658.667	186509.2065	221326.2565	204269.655	212797.9557	212797.955733333
102	C17447	244.182715	Panaxynol	Miscellaneous	+	12.56613333	11643.847	10688.89051	20881.0625	14404.6000033333	6531.424495	12768.76	13788.1185	11029.4343316667	7904.121003	10501.798	12035.038	10146.9856676667	5670.042002	18636.0375	16500.876	13602.3185006667	7585.317001	15819.9525	11702.63475	11702.6347503333
183	C02646	150.06808	p-Coumaryl alcohol	Phenylpropanoids	+	4.145616667	8044.711	7048.596	7751.3415	7614.88283333333	4463.892	7466.0475	6404.704	6111.54783333333	7938.2125	5952.901	4393.3025	6094.80533333333	10710.6955	5648.6905	3548.648	6636.01133333333	4524.2685	6967.4765	5745.8725	5745.8725
304	C01468	108.057515	p-Cresol	Phenols	+	7.27625	10543.255	7308.351001	12053.3965	9968.334167	13460.6915	13345.3755	11044.191	12616.7526666667	8494.8455	17823.5835	18230.8355	14849.7548333333	6561.351	6298.5405	10731.7295	7863.87366666667	7574.1025	8123.61	7848.85625	7848.85625
580	C10119	316.058305	Pedalitin	Flavonoids	+	12.08393333	45028.3545	36276.73652	32395.377	37900.1560066667	40336.27499	20503.3725	38995.3305	33278.3259966667	37078.11801	40471.00551	61457.47551	46335.53301	27836.42401	24148.31201	26221.82101	26068.8523433333	20195.33201	80279.96249	50237.64725	50237.64725
88	C07904	191.131014	Phendimetrazine	Oxazinanes	+	10.56366667	17435.57199	6055.999992	11538.911	11676.8276606667	13212.0575	17442.2895	14861.86501	15172.07067	25042.90349	9468.056005	11021.73349	15177.5643283333	8680.9635	16576.37201	12118.84499	12458.7268333333	10377.627	10896.62501	10637.12601	10637.1260066667
79	C16074	117.057849	Phenylacetonitrile	Benzene and substituted derivatives	+	3.759616667	1456.0875	2568.834	2451.957	2158.9595	1639.824	1939.7605	3006.631	2195.40516666667	953.7200001	2490.522	1916.8	1787.01400003333	730.206	930.555	1344.7565	1001.83916666667	4148.23	1868.6165	3008.42325	3008.42325
494	C17048	534.210115	Phillyrin	Phenylpropanoids	+	7.76101825	5813.669	2788.6	5315.2155	4639.1615	4248.1535	1860.1845	2769.7305	2959.35616666667	3069.1645	1651.815	3523.5595	2748.17966666667	942.4000001	1666.7275	3496.024	2035.05050003333	6467.892	4299.8765	5383.88425	5383.88425
618	C01744	166.062995	Phloretic acid	Phenols	+	2.840438889	112377.7875	123225.5905	76539.71	104047.696	18732.36	87721.3435	98447.8815	68300.5283333333	88346.21	67405.619	80317.852	78689.8936666667	29823.6305	75419.328	67046.017	57429.6585	61776.31	84882.606	73329.458	73329.458
463	C05682	139.987462	Phosphonoacetate	Organic acids	+	1.879933333	9244.708	14618.3395	5103.608	9655.55183333333	4892.6365	6528.564	5419.7065	5613.63566666667	10345.281	3860.225	8132.81	7446.10533333333	11723.207	4569.0835	4252.366	6848.21883333333	7285.188	13243.2965	10264.24225	10264.24225
131	C00588	183.066046	Phosphorylcholine	Cholines	+	0.665866667	32123.7625	24210.293	41236.198	32523.4178333333	22217.8015	13236.346	12800.106	16084.7511666667	36600.052	18698.486	39283.768	31527.4353333333	30067.048	11669.8605	22872.824	21536.5775	15557.1655	14985.737	15271.45125	15271.45125
427	C11527	168.04226	p-Hydroxymandelic acid	Phenols	+	3.356833333	4434.4155	3422.1765	4157.227	4004.60633333333	5486.2895	3714.9645	3349.996	4183.75	4697.5645	7024.693	3558.5685	5093.60866666667	4682.9915	7348.172	2483.108	4838.0905	4419.3295	5504.064	4961.69675	4961.69675
230		526.1839	Physalin A	Steroids and steroid derivatives	+	12.10071667	8412.470001	3199.599	8930.809503	6847.626168	9482.319001	4009.135002	16965.5	10152.318001	9491.370498	6304.098499	8631.2805	8142.24983233333	4088.3175	19919.61651	12991.452	12333.12867	5717.016498	8929.488	7323.252249	7323.252249
454		544.194465	Physalin D	Steroids and steroid derivatives	+	12.10071667	44153.92899	23.907	12508.205	18895.3469966667	28411.60749	23521.3715	68429.9655	40120.9814966667	23.907	49499.18901	20784.642	23435.91267	92425.83399	34474.75799	41253.9055	56051.49916	40937.34803	52965.26401	46951.30602	46951.30602
231		526.1839	Physalin G	Steroids and steroid derivatives	+	12.16785	8412.470001	3199.599	4722.5025	5444.857167	9482.319001	11859.46099	16965.5	12769.0933303333	7477.776	6304.098499	8631.2805	7471.05166633333	1186.146001	19919.61651	12592.7245	11232.8290036667	21066.685	8929.488	14998.0865	14998.0865
616		528.19955	Physalin L	Steroids and steroid derivatives	+	12.38601667	6591.558007	20389.822	19299.30201	15426.8940056667	4392.499998	12820.5965	14359.38299	10524.1598293333	24385.027	4754.1375	20287.6725	16475.6123333333	19699.32601	4477.5	6610.7015	10262.50917	3743.846502	19654.03499	11698.94075	11698.9407473333
621	C10384	446.1213	Physcion 1-O-beta-D-glucoside	Anthraquinones	+	6.701383333	407.5519999	1234.56	23.907	555.339666633333	23.907	23.907	1701.7605	583.1915	2322.447	802.8159999	4417.98	2514.4143333	2881.973	1218.816	23.907	1374.89866666667	10429.8005	2137.209	6283.50475	6283.50475
566	C17050	376.18859	Picrasin B	Diterpenoids	+	4.4645	356281.739	332111.61	129766.2645	272719.871166667	115898.041	149281.2355	129655.91	131611.728833333	303204.5585	196536.776	178551.6385	226097.657666667	61384.5845	106548.355	170899.3245	112944.088	153754.331	160811.9505	157283.1407	157283.140733333
189	C17055	330.167855	Picrocrocin	Monoterpenoids	+	9.247616667	691.6780001	1524.9105	244	820.1961667	534.786	501.8835	719.3465	585.338666666667	1437.71	489.3645	507.8220001	811.6321667	1028.0025	765.5115	1668.778	1154.09733333333	470.907	2958.252	1714.5795	1714.5795
116	C02656	160.07356	Pimelic acid	Fatty Acyls	+	0.551616667	89242.7555	115014.491	74466.024	92907.7568333333	60157.689	76143.4385	71607.868	69302.9985	60634.1265	81515.302	80380.413	74176.6138333333	52690.7305	38075.0905	60181.7305	50315.8505	59796.3815	63480.0775	61638.2295	61638.2295
481	C01746	85.089149	Piperidine	Alkaloids	+	2.24915	2605.6765	2746.11	2190.0395	2513.942	1622.559	2250.185	1171.8015	1681.51516666667	3152.2235	3192.4435	1666.39	2670.35233333333	1983.99	1023.6605	2643.9675	1883.87266666667	3475.461	1656.481	2565.971	2565.971
181	C01951	150.104465	Piperitenone	Prenol lipids	+	9.918933333	8187.0155	6470.681	2860.625	5839.4405	4481.889	1092.488001	1943.515	2505.96400033333	5220.540501	3100.528	3093.006	3804.69150033333	1769.904	1267.656	3879.4325	2305.66416666667	3163.9645	2510.968	2837.46625	2837.46625
320		287.115759	Pipermethystine	Alkaloids	+	7.569333333	3087.928	3724.03	1736.954	2849.63733333333	4220.3555	1768.5285	1374.8915	2454.59183333333	2260.91	1799.028	2511.9585	2190.63216666667	4237.2705	4537.789	2780.509	3851.85616666667	3741.761	2852.126	3296.9435	3296.9435
447	C04227	153.078979	p-Octopamine	Phenols	+	3.835766667	21622764.11	24235852.07	20261713.09	22040109.7566667	23436146.93	25045083.81	22193214.06	23558148.2666667	23028707.77	23734400.4	23550423.55	23437843.9066667	18206019.57	20460947.63	20106906.67	19591291.29	20273863.4	22160620.68	21217242.04	21217242.04
145		224.10486	Pogostone	Miscellaneous	+	4.9512	11596.649	16361.31	22105.91	16687.9563333333	19834.7245	10792.233	6043.2035	12223.387	14100.2845	23294.301	17500.166	18298.2505	15434.316	24850.3045	9592.5785	16625.733	14429.987	15118.882	14774.4345	14774.4345
363		386.17294	Porson	Phenols	+	7.45185	220.4345	23.907	1892.8965	712.412666666667	217.932	882.9930001	1134.502	745.142333366667	219.8625	1932.8555	645	932.572666666667	23.907	23.907	1082.234	376.682666666667	1075.79	2095.046	1585.418	1585.418
479		159.125929	Pregabalin	Miscellaneous	+	0.68835	58442.9765	79550.9455	96256.9715	78083.6311666667	47811.6005	78541.0145	72719.1555	66357.2568333333	19248.874	47346.227	46036.9945	37544.0318333333	28023.0685	28108.062	16424.724	24185.2848333333	32164.6105	43099.8675	37632.239	37632.239
262	C00254	226.04774	Prephenate	Keto acids and derivatives	+	2.242433333	3608.644	1336.916	4497.5945	3147.71816666667	2098.926	1940.5105	7032.772	3690.73616666667	7489.962	3003.0155	1844.035	4112.3375	6193.6435	3559.0595	3592.9675	4448.55683333333	2773.229	1724.663	2248.946	2248.946
404	C10238	578.14243	Procyanidin B4	Flavonoids	+	11.84896667	23.907	4386.234502	2829.2655	2413.13566733333	3224.588	2435.499999	3266.965999	2975.684666	3515.583	14301.038	7440.574003	8419.065001	3851.603502	720.1124997	23.907	1531.8743339	5546.7075	3253.520001	4400.11375	4400.11375033333
34	C00148	115.063329	Proline	Amino acid and derivatives	+	0.73	3244464.847	3120846.243	4833533.774	3732948.288	4046432.108	1465006.311	1847158.554	2452865.65766667	4227534.424	14162236.91	14509395.21	10966388.848	2267453.186	1597314.432	1045957.182	1636908.26666667	5131371.601	4915236.679	5023304.14	5023304.14
458	C10172	143.094629	Proline betaine	Carboxylic acids and derivatives	+	0.7387	32978.8065	47129.523	34646.2865	38251.5386666667	30525.384	22893.969	23570.612	25663.3216666667	41682.7805	44826.733	29543.545	38684.3528333333	18574.133	42390.277	38710.6015	33225.0038333333	29811.378	35673.3155	32742.34675	32742.34675
330		180.078645	Propyl paraben	Phenols	+	3.257133333	6466.437	3674.3415	2696.6475	4279.142	4829.96	6341.8305	6222.0905	5797.96033333333	5068.273	5270.447	3921.434	4753.38466666667	3891.048	8828.9	5468.5895	6062.84583333333	3576.541	6055.834	4816.1875	4816.1875
240	C01312	352.224975	Prostaglandin I2	Fatty Acyls	+	9.389483333	375.106	1939.1525	1263.0355	1192.43133333333	1193.7615	207.4865	1373.281	924.843	1231.208	602.55	1300.2125	1044.65683333333	2614.24	1765.584	794.9519999	1724.9253333	1407.591	3171.775	2289.683	2289.683
346	C05189	353.126324	Protopine	Alkaloids	+	11.44618333	2681.996001	10531.0855	2130.499998	5114.52716633333	1431.048501	2088.500001	33754.122	12424.556834	1406.703	18913.70601	3531.530502	7950.646504	22747.75351	3611.555502	4609.806498	10323.0385033333	4951.623498	8054.565504	6503.094501	6503.094501
403	C02066	141.115364	Pseudotropine	Alkaloids	+	0.805833333	17705.8985	37475.515	23.907	18401.7735	27735.5685	23.907	25096.8185	17618.7646666667	92503.764	104922.7745	133670.233	110365.5905	34841.1535	43833.644	53474.055	44049.6175	40135.2755	44917.3125	42526.294	42526.294
195	C10523	336.099775	Psoralidin	Coumarins	+	11.79861667	29698.60749	48300.51451	18463.13999	32154.08733	27000.878	22683.08551	85570.5275	45084.8303366667	30847.867	37710.04199	26934.53051	31830.8131666667	47344.67849	44707.16551	35099.8525	42383.8988333333	24722.8365	22470.391	23596.61375	23596.61375
431	C06677	188.014331	p-Toluenesulfonic acid	Organic acids	+	11.24478333	11360.17901	10976.5985	6837.978007	9724.91850566667	11563.4495	10347.7895	3873	8594.74633333333	4170.237505	9148.791	3359.561	5559.529835	4156.335501	9580.399501	5539.326501	6425.35383433333	7845.8085	18913.8715	13379.84	13379.84
32	C10524	416.1107	Puerarin	flavonoids	+	4.89	102643.7055	47172.79	73590.1555	74468.8836666667	88031.606	64723.435	135292.5435	96015.8615	53015.291	40001.569	62013.0335	51676.6311666667	45483.5325	53185.6425	47178.9555	48616.0435	40051.646	130412.6155	85232.13075	85232.13075
540	C00314	169.073894	Pyridoxine	Vitamins	+	1.55165	3636.45	6772.907	7202.108	5870.48833333333	3702.8105	4145.784	8863.9205	5570.83833333333	4250.774	4693.144	4014.427	4319.44833333333	6436.9095	6056.9715	4954.22	5816.03366666667	1807.464	5486.1825	3646.82325	3646.82325
389		212.120115	Pyrocurzerenone	Sesquiterpenoids	+	3.423966667	2483.075	3371.47	1797.406	2550.65033333333	2055.5745	410.423	818.3154999	1094.77099996667	3861.0305	2016.2825	708.4675	2195.26016666667	626.803	1465.2455	1019.0625	1037.037	2095.9325	412.833	1254.38275	1254.38275
76	C05942	111.032029	Pyrrole-2-carboxylic acid	Amino acid and derivatives	+	2.293066667	2793.6695	5772.119	2359.967	3641.9185	1234.912	2355.525	2808.1445	2132.8605	3437.1	4385.734	2381.8845	3401.57283333333	2236.5705	2518.1695	4897.18	3217.30666666667	4752.2225	1484.368	3118.29525	3118.29525
372	C02237	129.042594	Pyrrolidonecarboxylic acid	Carboxylic acids and derivatives	+	0.671566667	839311.865	1830782.108	1137505.433	1269199.802	2000094.242	2395248.941	2162478.815	2185940.666	2602609.843	3508694.938	1779016.495	2630107.092	3661536.85	2129382.519	2274697.758	2688539.04233333	1699845.095	2264913.637	1982379.366	1982379.366
258		610.15339	Quercetin 3-O-neohesperidoside	Flavonoids	+	6.5859	68869.1495	21145.393	34378.008	41464.1835	16358.329	24148.4985	45106.131	28537.6528333333	54737.434	35127.582	20452.9425	36772.6528333333	22721.8455	25180.276	10805.6095	19569.2436666667	61303.988	27355.2145	44329.60125	44329.60125
411	C12639	464.09548	Quercetin-7-O-beta-D-glucopyranoside	Flavonoids	+	6.1007	132704.8965	97900.39499	101406.013	110670.43483	52923.6345	104149.349	81152.11351	79408.36567	55390.994	54429.06549	34773.879	48197.9794966667	22416.8595	38185.166	28933.594	29845.2065	67327.09399	128433.9585	97880.52625	97880.5262466667
556	C17811	300.06339	Questinol	Anthraquinones	+	7.686816667	12858.8155	10196.948	11442.6525	11499.472	11746.8245	8721.7965	9494.0495	9987.55683333333	6321.042501	18984.712	9245.979	11517.2445003333	21242.2385	9820.1145	9235.0485	13432.4671666667	10145.643	6428.313	8286.978	8286.978
408	C10399	322.21441	Rapanone	Quinones	+	12.82238333	5978.380506	2937.7235	4798.830499	4571.644835	3486.0195	4181.732502	5809.181999	4492.31133366667	4435.484497	1943.0865	6170.017995	4182.86299733333	12727.148	4380.247501	5268.9965	7458.79733366667	5549.247002	6792.390497	6170.81875	6170.81874966667
564	C00255	376.138286	Riboflavine	Vitamins	+	5.0561	47672.115	53112.7675	10981.7515	37255.5446666667	56893.576	66258.3975	44139.3575	55763.777	13436.306	7862.2045	28859.371	16719.2938333333	56739.0785	20277.705	42129.888	39715.5571666667	33908.1245	59998.2425	46953.1835	46953.1835
511	C10375	349.152539	Riddelline	Alkaloids	+	13.65601667	19301.20301	15786.81751	18441.498	17843.17284	21583.499	25453.06849	67648.83752	38228.4683366667	28954.551	18152.6585	22544.34351	23217.1843366667	58956.93654	22842.24651	23030.17098	34943.11801	22204.76001	20493.17801	21348.96901	21348.96901
174	C10177	302.042655	Robinetin	Flavonoids	+	6.828133333	3738.1515	7785.841499	5452.969	5658.987333	4076.5195	1507.924	11691.61	5758.6845	16489.2115	4243.533	9831.7025	10188.149	5926.23	24211.983	4279.9795	11472.7308333333	4806.3665	2857.84	3832.10325	3832.10325
218	C01850	360.08452	Rosmarinic acid	Phenylpropanoids	+	6.989966667	23.907	3124.0395	303.222	1150.3895	1216.768	23.907	303.125	514.6	308.46	23.907	2470.534	934.300333333333	23.907	615.95	582.9700001	407.609000033333	2920.2345	925.962	1923.09825	1923.09825
345	C10380	353.183839	Rosmarinine	Alkaloids	+	9.381883333	388.4925	2579.049	400.2649999	1122.60216663333	899.6000001	1419.599	1967.0455	1428.7481667	609.648	827.2274999	402.3425	613.072666633333	1075.8825	3424.1485	636.48	1712.17033333333	1825.824	1797.536	1811.68	1811.68
548	C08909	430.30831	Ruscogenin	Steroids and steroid derivatives	+	12.804993	5212.328005	2845.039997	10172.44001	6076.60267066667	10642.127	4552.417501	4803.391498	6665.97866633333	8315.380004	6346.092501	18896.3325	11185.9350016667	4263.148998	5581.378003	15079.8015	8308.10950033333	1669.570002	5790.276499	3729.923251	3729.92325066667
355	C10738	307.120844	Rutacridone	Alkaloids	+	12.87273333	12927.89499	8236.388497	10871.603	10678.628829	8900.8095	5200.378498	17258.729	10453.305666	3940.524496	11052.82051	4443.349001	6478.89800233333	11893.732	4321.550998	4150.896999	6788.72666566667	7288.479998	9522.119996	8405.299997	8405.299997
492	C08779	486.188985	Rutaevin	Triterpenoids	+	12.5814	2023.000002	7757.543505	4793.148498	4857.897335	7396.479	2862.617499	8472	6243.698833	16272.5745	8355.534	1398.699	8675.6025	8353.371999	11928.8875	5493.860003	8592.039834	14621.853	15086.373	14854.113	14854.113
31	C05625	610.1534	Rutin	flavonoids	+	5.85	24822707.92	21781883.74	23112641.19	23239077.6166667	14495187.18	17292311.4	19127223.65	16971574.0766667	21404779.16	16311439.43	18423212.82	18713143.8033333	8820372.808	15121201.96	11486004.57	11809193.1126667	16713474.09	19891858.24	18302666.16	18302666.1633333
518	C11347	321.099458	S-(methyl)glutathione	Amino acid and derivatives	+	14.2657	24.7845	367.7480002	23.907	138.813166733333	23.907	236.7055001	23.907	94.8398333666667	80.46499996	86.08800005	262.7090001	143.08733337	23.907	23.907	44.49999997	30.7713333233333	23.907	393.4665	208.68675	208.68675
374		594.158475	Safflor Yellow A	Chalcones	+	12.33566667	13129.913	9481.245	12731.7615	11780.9731666667	14801.557	24026.82899	9742.749991	16190.3786603333	6616.499994	16749.725	19463.18801	14276.4710013333	23971.8925	7386.492498	10070.049	13809.4779993333	20788.97299	23938.5215	22363.74724	22363.7472433333
249	C10490	162.06808	Safrole	Benzodioxoles	+	12.26301667	545067.1344	1557568.292	1427330.26	1176655.2288	800500.3235	671082.109	443076.9436	638219.792033333	553259.5205	480381.3018	730397.6124	588012.811566667	761539.7413	348201.1435	1296799.227	802180.037266667	1183325.998	592441.8561	887883.9271	887883.927066667
395	C09642	179.094629	Salsolinol	Tetrahydroisoquinolines	+	4.330233333	37335.5025	70824.528	56290.1785	54816.7363333333	28760.8265	50329.142	38392.4055	39160.7913333333	55612.318	44107.126	51556.64	50425.3613333333	31370.77	56674.233	40924.997	42990	54010.696	38441.1085	46225.90225	46225.90225
198	C10383	337.188924	Sarracine	Alkaloids	+	13.14125	817706.5711	3943745.351	2431101.955	2397517.95903333	3674582.342	2946648.511	3551716.896	3390982.583	2896256.702	2634842.222	3872797.49	3134632.138	2025613.722	2919538.051	3016525.78	2653892.51766667	3505769.399	8510749.317	6008259.358	6008259.358
563	C03963	416.329045	Sarsasapogenin	Steroids	+	12.08393333	4743.352002	5652.023499	7815.225	6070.200167	23.907	5592.007	3258.518503	2958.14416766667	3170.541999	4044.975498	6382.825505	4532.78100066667	5712.192	10347.425	23.907	5361.17466666667	1624.812	15333.94749	8479.379747	8479.37974566667
469	C16951	416.21989	Schizandrin A	Lignans	+	12.6635761	4519.907504	6519.644999	4907.142004	5315.56483566667	11761.3395	1976.772	8324.507504	7354.20633466667	4694.752998	3161.1315	14617.5015	7491.128666	3851.49	3220.639002	6391.953004	4488.02733533333	9085.146	12751.73899	10918.4425	10918.4424966667
407	C10182	580.13695	Sciadopitysin	Flavonoids	+	12.82238333	7292.362499	5503.7325	2181.878999	4992.65799933333	12244.59599	7765.368001	20304.18599	13438.0499936667	12833.1295	23.907	4419.024498	5758.68699933333	14255.977	6769.581997	5478.485998	8834.681665	12902.458	4150.465002	8526.4615	8526.46150066667
421	C09183	308.27153	Sclareol	Diterpenoids	+	10.62381667	3577.454499	4675.251005	2009.542	3420.749168	6185.000004	1762.5	1722.500001	3223.333335	2375.187	3671.4085	5706.573	3917.72283333333	7491.536496	3710.037	1173.919999	4125.16449833333	2972.261997	5509.500003	4240.881	4240.881
217	C01527	354.095085	Scopolin	Phenylpropanoids	+	9.986066667	3217.0905	3589.169502	2929.32	3245.193334	4163.150997	4761.293501	2578.507999	3834.317499	5767.125499	5909.597503	6984.654001	6220.459001	2028.875	3228.205	3899.64	3052.24	6647.029999	2147.7315	4397.380749	4397.38074933333
347	C02106	327.147059	Scoulerine	Alkaloids	+	5.773566667	3329.044	12172.278	8623.139	8041.487	20793.689	14247.4825	19188.1055	18076.4256666667	5810.713	6884.675499	830.5439999	4508.6441663	16640.0105	2737.007	13027.412	10801.4765	868.5599999	13533.1735	7200.86675	7200.86674996667
352	C10614	217.110279	Securinine	Alkaloids	+	11.74241667	28739.551	5736.5	2091.971	12189.3406666667	3415.847499	695.4705003	23428.94798	9180.08865976667	2109	3748.853002	5420.771	3759.541334	5247.0435	13471.661	9185.891502	9301.53200066667	9381.241996	9754.625501	9567.933748	9567.93374833333
192	C06176	335.173274	Senecionine	Alkaloids	+	11.73148333	13252.432	1012.486501	1376.021001	5213.64650066667	8956.606499	21547.284	13299.35201	14601.0808363333	10624.4255	12304.54901	7654.585505	10194.520005	25501.14401	13470.3145	6405.574497	15125.677669	25333.02349	6902.037001	16117.53025	16117.530247
214	C09241	348.147393	Serpentine	Alkaloids	+	5.807133333	9157.091	4185.432	2781.482	5374.66833333333	1785.718	1738.671	2884.5495	2136.31283333333	1773.827	872.4375	4119.127	2255.1305	1774.344	7198.745	2106.7515	3693.28016666667	7007.5625	853.923	3930.74275	3930.74275
468	C10884	430.16277	Sesartemin	Lignans	+	11.90358333	29058.83051	21813.1495	9428.000004	20099.993338	18160.80499	32393.59402	22587.82401	24380.7410066667	12369.583	23919.2855	24557.23351	20282.0340033333	27484.28201	21113.25449	21977.81901	23525.1185033333	29555.80349	34133.9785	31844.89099	31844.8909933333
570	C17412	288.099775	Shikonin	Quinones	+	12.04002763	5531.750499	8850.3045	10940.0445	8440.699833	9639.347499	15357.07451	6116.441999	10370.9546693333	11028.6345	5468.551998	5864.6625	7453.949666	23.907	23.907	9702.498499	3250.10416633333	8887.728	5624.863002	7256.295501	7256.295501
482	C08426	425.045041	Sinalbin	Miscellaneous	+	13.22516667	7722.241004	5948.240997	4262.327999	5977.60333333333	9998.423499	7825.5305	13406.943	10410.2989996667	7030.375998	11096.266	10245.471	9457.37099933333	9302.289001	10469.716	6911.991002	8894.66533433333	7604.222503	14670.0845	11137.1535	11137.153501
219		412.370515	Sitostenone	Steroids and steroid derivatives	+	13.70636667	12864.39501	24503.5615	9457.818999	15608.5918363333	27724.2515	16302.73401	14771.188	19599.39117	44019.451	21417.56251	25394.31499	30277.1095	49249.53802	10442.55699	26604.93651	28765.6771733333	15931.41851	29792.453	22861.93576	22861.9357566667
294	C10822	413.329379	Solasodine	Alkaloids	+	11.8389	16428	8911.878995	8390.000004	11243.2929996667	7541.933001	8679.938496	21372.98499	12531.618829	17371.2255	19047.627	9425.500002	15281.450834	11058.4565	9631.637499	17086.2245	12592.1061663333	14005.3165	21396.34999	17700.83324	17700.8332433333
4	C17834	608.1741	Spinosin	flavonoids	-	5.79	143123.338	129006.91	118433.996	130188.081333333	81204.013	114696.245	170921.335	122273.864333333	124761.6795	127142.2675	108032.3935	119978.780166667	49687.9085	61960.338	83216.831	64955.0258333333	99303.698	114015.8005	106659.7492	106659.749233333
465	C01530	284.27153	Stearic Acid	Fatty Acyls	+	13.01823333	12778.75001	12580.648	30716.1205	18691.8395033333	9054.638002	20809.20499	20320.27301	16728.0386673333	56722.84953	12768.15699	15909.79499	28466.9338366667	53736.34651	15035.943	45302.21502	38024.8348433333	51670.49101	29525.56851	40598.02976	40598.02976
225		310.21441	Sterebin A	Diterpenoids	+	11.75478333	4920.283002	21305.4985	21188.9915	15804.924334	18035.53	26608.9855	65554.01704	36732.84418	19569.783	18979.34501	13626.86299	17391.997	23.907	23.907	10442.773	3496.86233333333	32631.85249	23.907	16327.87974	16327.8797433333
208		338.24571	Sterebin E	Diterpenoids	+	13.1931	23.907	831.5325	3384.116001	1413.185167	2476.049497	4243.1165	5651.635001	4123.60033266667	6707.239998	8518.549995	1797.312002	5674.36733166667	3982.467	1665.7325	2484.2035	2710.801	3535.488	4808.496003	4171.992001	4171.99200133333
417	C05442	412.370515	Stigmasterol	Steroids and steroid derivatives	+	13.12098333	28712.1105	74380.82849	56081.74201	53058.227	50450.933	38039.38001	34226.0975	40905.47017	49744.247	58366.832	37678.3765	48596.4851666667	54697.05698	39271.922	41553.06202	45174.0136666667	46318.0145	104317.5475	75317.78101	75317.7810033333
307	C07313	265.091002	Streptozotocin	Organooxygen compounds	+	0.71665	3992.639	7426.515	8199.653	6539.60233333333	6596.565	6109.338	1722	4809.301	13160.6735	14038.8285	4456.5915	10552.0311666667	9925.3795	11790.906	5020.501	8912.26216666667	23.907	8402.7195	4213.31325	4213.31325
93	C07084	138.06808	Styrene-cis-2,3-dihydrodiol		+	5.119033333	3498	6468.8375	10131.506	6699.44783333333	5897.3475	12258.1865	7501.0075	8552.1805	7538.4935	6894.6365	10467.043	8300.05766666667	7914.212	8635.5705	5777.766999	7442.51649966667	3499.6605	14165.3975	8832.529	8832.529
259	C00089	342.116215	Sucrose	Carbohydrates	+	0.8918	4688181.565	4198950.095	4361774.385	4416302.015	6562546.636	7365548.109	6703641.314	6877245.353	3020770.065	3181720.285	3726056.907	3309515.75233333	7988511.646	7318716.655	8428844.486	7912024.26233333	5151416.247	5012216.143	5081816.195	5081816.195
410	C10187	462.116215	Swertiajaponin	Flavonoids	+	13.86291667	1712.544499	5083.749001	3445.0715	3413.78833333333	3204.6165	2804.529	3603.073001	3204.07283366667	695.2474995	4166.530002	1666.116501	2175.9646675	2260.959998	12159.8725	1841.328501	5420.720333	4371.639999	2639.617499	3505.628749	3505.628749
595	C01375	803.481979	Tacrolimus	Alkaloids	+	12.39613993	31168.62051	6138.100503	11876.15101	16394.2906743333	6136.106503	19056.381	12019.19	12403.892501	3784.913499	3726.578502	5728.545499	4413.34583333333	14489.035	696.6815007	7478.242	7554.65283356667	22138.067	23.907	11080.987	11080.987
490	C08713	421.282824	Talatisamine	Alkaloids	+	4.662383333	49599.7735	76785.462	86179.88199	70855.0391633333	71959.85301	65213.355	42748.617	59973.94167	46828.3235	46490.203	55334.7645	49551.097	54274.743	60584.8865	75027.786	63295.8051666667	76967.0365	39613.3325	58290.1845	58290.1845
384	C10190	372.120905	Tangeretin	Flavonoids	+	11.37	51862.39799	51135.89297	42955.35503	48651.21533	51514.75097	55882.466	39696.20251	49031.1398266667	69793.74349	49863.096	34341.939	51332.9261633333	39663.33748	57099.1555	33069.93	43277.4743266667	44411.77148	47637.866	46024.81874	46024.81874
302		424.370515	Taraxasterone	Triterpenoids	+	13.84613333	9105.602999	5313.773	5724.166004	6714.514001	7202.747498	3342.452002	3688.946998	4744.71549933333	23.907	4118.3635	9490.308501	4544.19300033333	23.907	7456.0585	12954.703	6811.55616666667	5321.679502	23.907	2672.793251	2672.793251
429	C02592	483.301845	Taurolithocholate	Steroids and steroid derivatives	+	13.779	4331.940001	5182.981999	6022.024	5178.982	2141.655499	4498.026	4031.4795	3557.05366633333	2326.409498	2240.92	2581.8675	2383.065666	3648.307998	5886.303999	23.907	3186.172999	1667.530999	2112.430001	1889.9805	1889.9805
24	C01617	304.0583	Taxifolin	flavonoids	+	6.28	13841.349	9297.543	9761.601	10966.831	11773.154	9470.644	6852.158	9365.31866666667	15448.915	11140.059	21037.169	15875.381	5926.963	9994.392001	12288.012	9403.12233366667	14079.474	14044.93	14062.202	14062.202
466	C01855	311.100504	Taxiphyllin	Phenols	+	13.76221667	17273.867	9616.089496	13039.4605	13309.8056653333	9365.636496	9497.174998	5754.387503	8205.732999	8751.109002	10743.962	8989.651996	9494.907666	7730.075995	11052.325	10608.0065	9796.80249833333	7117.788502	15034.877	11076.33275	11076.3327506667
20	C11621	268.0736	Tectochrysin	flavonoids	+	11.8	4676.504502	7541.306499	5647.575501	5955.128834	23.907	1500.083001	4791	2104.996667	7139.188996	6449.635002	1589.460999	5059.42833233333	23.907	3184.536999	23.907	1077.450333	3063.900497	10338.02599	6700.963246	6700.96324433333
500	C09557	306.146725	Tenulin	Sesquiterpenoids	+	4.229533333	1329.36	2540.159	3430.6865	2433.40183333333	222.486	2122.239	1035.9045	1126.8765	1975.07	891.5720001	3139.296	2001.97933336667	1483.5115	3800.947	1696.6515	2327.03666666667	2399.1	626.43	1512.765	1512.765
448	C17073	154.135765	Terpinine-4-ol	Monoterpenoids	+	5.454683333	16785.609	14224.53	15301.449	15437.196	11442.348	13749.9685	10441.521	11877.9458333333	24411.993	12411.494	18379.2115	18400.8995	24584.331	10562.4365	8931.6955	14692.821	18165.802	16838.422	17502.112	17502.112
122	C06075	136.1252	Terpinolene	Monoterpenoids	+	10.57346667	12969.0475	19372.64251	21026.05849	17789.2495	25906.30751	19832.593	9538.892999	18425.9311696667	38547.90751	13163.90551	17421.945	23044.5860066667	31233.317	38423.62649	15597.98001	28418.3078333333	35885.6405	35259.859	35572.74975	35572.74975
520	C11692	319.101567	Tetrodotoxin	Alkaloids	+	12.97818333	8872.826005	7128.687999	5144.485999	7048.66666766667	6955.759998	3711.679998	4584.349002	5083.929666	3372.544	2851.744001	4206.608002	3476.96533433333	3342.864001	2772.56	5522.512501	3879.31216733333	3836.560002	2942.352	3389.456001	3389.456001
323	C07480	180.064726	Theobromine	Alkaloids	+	3.274033333	6752.249001	10736.9715	4088.1375	7192.452667	6940.465	6800.816	5799.1245	6513.4685	8800.9035	5521.7725	6528.87	6950.51533333333	6245.326	5623.0875	3055.455	4974.62283333333	5257.1025	8079.615	6668.35875	6668.35875
324	C07130	180.064726	Theophylline	Alkaloids	+	3.92347493	1344.587	1596.69	1888.569	1609.94866666667	1226.841	1910.6795	2766.466	1967.9955	1372.3285	2275.3795	929.4249999	1525.71099996667	3621.1415	2497.464	1697.034	2605.21316666667	1760.7055	2968.002	2364.35375	2364.35375
244	C02198	352.224975	Thromboxane A2	Fatty Acyls	+	11.4294	5294.940995	1982.499999	6426.999996	4568.14699666667	7506.924501	4238.573497	88764.69196	33503.3966526667	5635.371005	8288.528005	26856.52701	13593.47534	77575.80805	17755.58501	21302.78799	38878.06035	26337.2245	20153.69851	23245.4615	23245.4615033333
148	C00214	242.090273	Thymidine	Nucleotide and its derivates	+	3.0404191	2061.3385	1982.85	2642.5815	2228.92333333333	2659.5305	3102.1185	1118.8905	2293.51316666667	3487.752	2270.2915	1630.975	2463.00616666667	1557.2785	2749.088	1238.8385	1848.40166666667	2275.2565	1379.07	1827.16325	1827.16325
84	C04592	126.06808	Toluene-cis-dihydrodiol		+	1.779233333	7470.428	4374.9095	3870.484	5238.60716666667	3893.828	14854.6215	6038.301	8262.25016666667	3283.656	6852.15	2536.861	4224.22233333333	6672.1595	3586.761	4915.4895	5058.13666666667	6350.4015	2855.8895	4603.1455	4603.1455
282		408.142035	Torachrysone 8-O-glucoside	Miscellaneous	+	12.30035	6960.324505	8744.796999	9583.999992	8429.70716533333	10423.41251	11471.558	24116.157	15337.0425033333	17438.659	11335.899	14987.91151	14587.4898366667	12555.39499	7685.974998	27971.9155	16071.0951626667	10096.257	5766.236005	7931.246504	7931.246503
43	C01157	131.058244	trans-4-Hydroxy-L-proline	Amino acid and derivatives	+	0.65	70788.618	107790.2165	94988.138	91188.9908333333	90296.431	88515.448	61379.353	80063.744	89222.63	84310.918	90797.17	88110.2393333333	36303.348	59036.8565	44629.5145	46656.573	53904.5475	86397.9795	70151.2635	70151.2635
329	C01197	180.04226	Trans-caffeic acid	Phenylpropanoids	+	3.306733333	6121.1485	6685.6145	8181.0195	6995.9275	6627.5485	6902.342	3963.4705	5831.12033333333	3631.289	2776.539	5137.0885	3848.3055	3930.636	4242.1435	3901.6175	4024.799	5574.9115	5769.461	5672.18625	5672.18625
127	C09629	204.1878	trans-Caryophyllene	Sesquiterpenoids	+	12.1185	165418.247	119644.9475	221739.7674	168934.320633333	140072.3175	195729.222	178808.1465	171536.562	128739.762	117497.071	169765.269	138667.367333333	175275.782	175311.4356	305602.0366	218729.7514	215382.7536	172157.752	193770.2528	193770.2528
364	C10628	252.11503	trans-Hinokiresinol	Lignans	+	10.62381667	5180.660999	9241.592993	3901.528503	6107.92749833333	12673.47351	3417	9826.556997	8639.010169	7652.080999	4749.253001	2348.745999	4916.693333	2690.601497	2607.296498	10745.46449	5347.787495	4703.661498	6358.578	5531.119749	5531.119749
193	C10410	335.173274	Triangularine	Alkaloids	+	11.72321667	4944.019995	28199.0295	18541.689	17228.246165	17583.31251	16210.9995	38976.04451	24256.7855066667	7128.858	13725.8385	18408.5865	13087.761	30937.83151	31530.85201	34903.64999	32457.4445033333	28306.44	31932.8015	30119.62075	30119.62075
59	C10192	302.042655	Tricetin	Flavonoids	-	8.046091667	711.1025	874.1805	23.907	536.396666666667	23.907	3022.922	5729.8995	2925.57616666667	702.114	714.2115	2109.834	1175.3865	5419.5075	4992.3775	4109.6645	4840.5165	2278.51	1798.7785	2038.64425	2038.64425
137	C18492	189.036068	Tricyclazole	Azoles	+	12.25076667	37922.391	83207.71252	56842.68001	59324.2611766667	68859.35398	70654.63653	92668.13403	77394.0415133333	72505.09351	44442.1725	105330.189	74092.4850033333	44039.62852	27907.92499	105689.7445	59212.43267	58438.28901	97559.80098	77999.04499	77999.0449933333
61	C01004	137.047679	Trigonelline	Alkaloids	+	0.823516667	946761.922	937006.9035	905933.996	929900.9405	1666474.216	1146620.793	1102826.837	1305307.282	1701797.443	1439504.098	1424188.43	1521829.99033333	1451446.567	1284108.948	897960.86	1211172.125	1131014.865	1258175.84	1194595.352	1194595.35233333
339		312.099775	Trimethylapigenin	Flavonoids	+	10.79695	7829.633001	15546.502	12804.5085	12060.2145003333	14145.523	16037.6105	16758.104	15647.0791666667	22297.797	10509.5685	11605.29901	14804.2215033333	12079.189	14582.9665	11147.83999	12603.33183	10711.70999	24510.62401	17611.167	17611.167
599	C12452	183.125929	Tropine acetate	Alkaloids	+	3.23935	7795.327499	6487.308	11232.547	8505.060833	9964.876	6578.226	24167.281	13570.1276666667	4268.602	15399.799	12767.4805	10811.9605	15548.0105	2411.3375	13835.018	10598.122	15976.6285	5047.617	10512.12275	10512.12275
47	C00806	204.089878	Tryptophan	Alkaloids	+	3.769372222	15431.6305	23.907	23.907	5159.81483333333	23.907	6016.4495	1296.5475	2445.63466666667	9480.126501	12080.9305	10958.212	10839.7563336667	1112.5415	1910.201	23.907	1015.54983333333	23.907	9787.533	4905.72	4905.72
260	C19636	342.116215	Turanose	Fatty Acyls	+	0.78905	4688181.565	4198950.095	4361774.385	4416302.015	6562546.636	7365548.109	6703641.314	6877245.353	3020770.065	3181720.285	3726056.907	3309515.75233333	7988511.646	7318716.655	8428844.486	7912024.26233333	5151416.247	5012216.143	5081816.195	5081816.195
539		184.14633	Undecanolactone	Miscellaneous	+	0.570866667	12091.263	8081.704	9250.817	9807.928	7634.786	4939.2495	7286.052	6620.02916666667	10835.233	9821.806	8331.549	9662.86266666667	13230.995	4479.972	5870.866	7860.611	6267.0785	6246.6675	6256.873	6256.873
60	C00029	566.055027	Uridine 5'-diphospho-D-glucose	Nucleotide and its derivates	-	0.709633333	1028731.861	586001.9255	936058.726	850264.170833333	408019.4965	797477.563	609022.7325	604839.930666667	923928.059	1226204.378	820202.7425	990111.7265	312635.5685	902803.7505	702401.74	639280.353	787820.0815	685291.442	736555.7618	736555.761766667
95	C07880	392.29266	Ursodeoxycholic acid	Steroids	+	11.47265973	15752.96099	12136.41	8627.330005	12172.233665	2859.951501	11422.6645	12381.58499	8888.066997	9875.641998	8528.519005	10120.171	9508.11066766667	10480.28	8512.727499	4941.294	7978.10049966667	9585.895996	5128.367502	7357.131749	7357.131749
426	C06672	168.04226	Vanillic acid	Phenols	+	3.7764	4281.7095	2657.485	1124.9465	2688.047	1913.6395	6172.6825	2145.6335	3410.65183333333	3244.242	3818.9715	4865.7285	3976.314	4709.1015	3928.1305	2964.741	3867.32433333333	5569.27	2177.3115	3873.29075	3873.29075
359	C00755	152.047345	Vanillin	Phenols	+	5.895917043	85041.4345	35738.077	22927.171	47902.2275	61106.4665	17286.9555	19900.4825	32764.6348333333	30940.3135	40134.802	31276.3645	34117.16	16830.5515	66331.316	23012.9405	35391.6026666667	38997.266	23142.6175	31069.94175	31069.94175
433	C10733	188.094963	Vasicine	Alkaloids	+	3.759616667	16637.405	15739.427	19939.454	17438.762	5515.833	5102.778	4282.924	4967.17833333333	3360.055	9400.3745	7757.5755	6839.335	2407.7475	2067.787	752.806	1742.78016666667	6425.6715	12026.781	9226.22625	9226.22625
128	C10743	204.089878	Vasicinol	Alkaloids	+	10.57346667	3456.7275	4036.089995	8320.262006	5271.02650033333	5388.704999	2306.582999	5062.334995	4252.54099766667	4099.081002	2346.080001	3021.437497	3155.53283333333	1749	1707	2382.070997	1946.02366566667	3577.999998	4715.255997	4146.627998	4146.62799766667
98	C07187	277.204179	Venlafaxine	Phenol ethers	+	13.73453333	6819.700499	11409.841	4637.615001	7622.3855	3638.318501	5434.700998	3638.412002	4237.14383366667	5136.625997	4193.3375	6218.236996	5182.73349766667	6772.544503	5660.051999	4076.965999	5503.18750033333	3228.060501	6733.140496	4980.600499	4980.60049866667
514	C10829	409.298079	Veratramine	Alkaloids	+	11.98373333	23.907	1592.073	4867.999998	2161.326666	4086.983999	3265.521501	2446.5	3266.33516666667	7934.919997	7271.481999	3994.965503	6400.455833	8183.302993	3215.196	8835.636504	6744.71183233333	9092.992007	13828.48	11460.736	11460.7360023333
99	C07195	267.096755	Vidarabine	Purine nucleosides	+	2.2804	224637.147	241293.054	226780.3325	230903.511166667	476725.831	259516.501	1190453.326	642231.886	155745.562	214470.7985	102004.7405	157407.033666667	536596.2385	132555.8405	260727.469	309959.849333333	118920.497	4037760.631	2078340.564	2078340.564
532	C00473	286.229665	Vitamin A	Vitamins	+	9.86265	2690.672	1606.571499	1811.951	2036.39816633333	1402.001	908.3989999	3443.068499	1917.82283296667	1270.4775	1990.8615	2717.385	1992.908	1670.119002	2833.542	2108.7545	2204.13850066667	2603.016	3006.8715	2804.94375	2804.94375
557	C02059	450.34978	Vitamin K1	Quinones	+	13.43663333	10109.6035	6087.734499	7740.680002	7979.33933366667	14122.2095	15296.614	9126.038996	12848.2874986667	10357.87299	5734.860497	9899.943005	8664.22549733333	9098.528996	6242.294501	4249.526996	6530.116831	67460.42097	6781.5925	37121.00673	37121.0067333333
381	C12628	578.16356	Vitexin-2''-O-rhamnoside	Flavonoids	+	12.11373333	3955.962999	23.907	808.6905	1596.186833	3165.201	3205.865001	23.907	2131.657667	2205.499998	23.907	12510.559	4913.32199933333	23.907	23.907	23.907	23.907	23.907	7320.526001	3672.216501	3672.21650066667
201	C10542	338.115425	Wighteone	Flavonoids	+	13.00698333	120006.5705	445119.3998	394069.814	319731.9281	268918.7875	505711.4381	479844.3146	418158.180066667	484190.6348	426087.9233	397324.5448	435867.700966667	284331.0339	429972.7919	436694.3792	383666.068333333	302505.6479	1899697.183	1101101.415	1101101.4153
335		470.26684	Withanolide A	Steroids and steroid derivatives	+	12.26855	10902.105	13381.9435	21981.2165	15421.755	8489.300503	14393.96401	11012.383	11298.549171	10613.3245	7447.767498	8638.932	8900.00799933333	4364.395002	9716.0085	38395.2165	17491.873334	11427.53699	13712.2725	12569.90475	12569.9047466667
58	C16417	354.146725	Xanthohumol	Flavanone	-	10.9575	749.0085006	928.2165002	1032.498	903.241000266667	908.7795	829.2645003	640.9080003	792.9840002	1741.977	1427.821501	810.8819998	1326.89350026667	867.1979998	1709.800501	601.9199993	1059.63950003333	1186.682999	418.608	802.6454994	802.645499466667
552	C01762	284.075686	Xanthosine	Nucleotide and its derivates	+	2.610383333	11191.938	12442.857	8999.0885	10877.9611666667	14915.615	3161.241	5754.232	7943.696	3410.176	6707.8345	5274.3035	5130.77133333333	5486.8035	5714.627	5779.454501	5660.29500033333	12303.965	10048.4805	11176.22275	11176.22275
110	C01864	216.04226	Xanthotoxin	Phenylpropanoids	+	9.2402905	23.907	2675.4245	2109.477	1602.93616666667	759.255	1680.697	1137.4955	1192.4825	1808.664	747.005	2093.8175	1549.82883333333	509.7825	1294.5375	1882.7785	1229.03283333333	2057.0505	730.3450001	1393.69775	1393.69775003333
440	C02470	205.037509	Xanthurenic acid	Quinolines and derivatives	+	2.95955	11355.3665	27720.591	12309.985	17128.6475	13073.5065	11819.126	15555.6885	13482.7736666667	9363.174001	5627.16	11488.2485	8826.194167	8506.945	6405.477501	10375.64	8429.354167	9149.159499	8007.144	8578.151749	8578.15174933333
504	C09980	258.08921	Yangonin	Phenols	+	12.1175	32769.05899	43599.38549	48232.19551	41533.5466633333	63275.0195	45769.229	77670.4545	62238.2343333333	39344.85196	46515.03251	62381.67148	49413.8519833333	17575.3765	54798.3725	33876.71901	35416.82267	42013.78601	31163.21299	36588.4995	36588.4995
522	C10557	400.152205	Yatein	Lignans	+	12.6042	9521.661004	25921.9005	24012.33499	19818.6321646667	23270.01649	14526.08	10055.3415	15950.47933	8865.200004	11420.01351	6754.530001	9013.24783833333	15690.781	10217.4125	9119.828995	11676.0074983333	18467.17401	9252.673002	13859.92351	13859.9235073333
338		340.178693	Yohimbic acid monohydrate	Alkaloids	+	13.74883333	7790.818499	9382.576503	6763.763	7979.05266733333	3683.480999	5872.801999	4341.169498	4632.48416533333	3796.325497	2619.137499	2720.3525	3045.271832	3754.478002	7434.248499	9560.915499	6916.54733333333	2934.061998	7291.357502	5112.70975	5112.70975
57	C09256	354.194343	Yohimbine	Alkaloids	-	12.13153333	1626.250499	1395.767501	648.5644998	1223.52749993333	23.907	2235.991501	1128.000001	1129.29950066667	2420.289	1580.13	2532.5155	2177.64483333333	1759.527998	1071.082	1836.418	1555.67599933333	1421.959001	4106.387999	2764.1735	2764.1735
