# Supplementary material for: Molecular and metabolic insights into purplish leaf coloration through the investigation of two mulberry (Morus alba) genotypes
Source: BMC Plant Biol. 2024 Jan 23;24:61. doi: 10.1186/s12870-024-04737-x (PMC10804552; doi:10.1186/s12870-024-04737-x)
Supplement: Supplementary file 6 — Supplementary Material 6: Table S2. Gene lists used for venn plot in Fig 5 [file 12870_2024_4737_MOESM6_ESM.xlsx]

## Sheet: EP5 and EW5 venn
Table S2: Gene lists used for venn plot in Fig 5D.
EP5 andEW5 coexpressed	EP5 expressed	EW5 expressed
Novel00001	Novel00004	Novel00006
Novel00003	Novel00016	Novel00013
Novel00007	Novel00021	Novel00025
Novel00009	Novel00033	Novel00029
Novel00020	Novel00057	Novel00065
Novel00023	Novel00068	Novel00086
Novel00024	Novel00072	Novel00089
Novel00026	Novel00073	Novel00090
Novel00027	Novel00087	Novel00094
Novel00031	Novel00095	Novel00105
Novel00032	Novel00098	Novel00110
Novel00035	Novel00099	Novel00132
Novel00037	Novel00101	Novel00133
Novel00038	Novel00102	Novel00134
Novel00039	Novel00116	Novel00155
Novel00042	Novel00143	Novel00226
Novel00045	Novel00146	Novel00237
Novel00048	Novel00160	Novel00273
Novel00051	Novel00199	Novel00277
Novel00052	Novel00208	Novel00279
Novel00055	Novel00219	Novel00291
Novel00060	Novel00220	Novel00293
Novel00062	Novel00249	Novel00322
Novel00064	Novel00268	Novel00332
Novel00066	Novel00284	Novel00333
Novel00069	Novel00316	Novel00338
Novel00070	Novel00326	Novel00352
Novel00071	Novel00330	Novel00357
Novel00078	Novel00335	Novel00373
Novel00079	Novel00340	Novel00376
Novel00084	Novel00371	Novel00387
Novel00085	Novel00378	Novel00438
Novel00091	Novel00411	Novel00441
Novel00093	Novel00412	Novel00452
Novel00096	Novel00424	Novel00459
Novel00097	Novel00430	Novel00460
Novel00104	Novel00435	Novel00481
Novel00107	Novel00454	Novel00489
Novel00118	Novel00484	Novel00496
Novel00120	Novel00506	Novel00498
Novel00121	Novel00511	Novel00517
Novel00122	Novel00513	Novel00526
Novel00124	Novel00528	Novel00541
Novel00130	Novel00538	Novel00546
Novel00135	Novel00544	Novel00562
Novel00136	Novel00551	Novel00584
Novel00144	Novel00555	Novel00616
Novel00147	Novel00573	Novel00619
Novel00148	Novel00574	Novel00621
Novel00151	Novel00578	Novel00625
Novel00152	Novel00605	Novel00628
Novel00153	Novel00610	Novel00629
Novel00158	Novel00632	Novel00644
Novel00161	Novel00655	Novel00665
Novel00162	Novel00662	Novel00671
Novel00165	Novel00682	Novel00680
Novel00166	Novel00696	Novel00689
Novel00167	Novel00716	Novel00699
Novel00168	Novel00725	Novel00720
Novel00169	Novel00727	Novel00748
Novel00171	Novel00734	Novel00764
Novel00172	Novel00746	Novel00770
Novel00173	Novel00772	Novel00787
Novel00174	Novel00776	Novel00793
Novel00175	Novel00782	Novel00795
Novel00176	Novel00835	Novel00799
Novel00177	Novel00867	Novel00802
Novel00179	Novel00878	Novel00822
Novel00182	Novel00941	Novel00823
Novel00184	Novel00948	Novel00833
Novel00189	Novel00949	Novel00846
Novel00193	Novel00990	Novel00861
Novel00196	Novel01015	Novel00879
Novel00198	Novel01027	Novel00923
Novel00200	Novel01029	Novel00965
Novel00202	Novel01060	Novel00968
Novel00203	Novel01069	Novel00979
Novel00204	Novel01070	Novel00997
Novel00207	Novel01090	Novel01010
Novel00212	Novel01091	Novel01026
Novel00216	Novel01102	Novel01045
Novel00217	Novel01106	Novel01049
Novel00221	Novel01115	Novel01066
Novel00228	Novel01138	Novel01119
Novel00230	Novel01140	Novel01134
Novel00233	Novel01150	Novel01160
Novel00234	Novel01180	Novel01171
Novel00236	Novel01183	Novel01173
Novel00239	Novel01196	Novel01187
Novel00241	Novel01234	Novel01197
Novel00243	Novel01245	Novel01203
Novel00246	Novel01277	Novel01222
Novel00250	Novel01287	Novel01238
Novel00253	Novel01292	Novel01247
Novel00261	Novel01329	Novel01263
Novel00265	Novel01330	Novel01269
Novel00267	Novel01334	Novel01270
Novel00270	Novel01347	Novel01271
Novel00275	Novel01366	Novel01272
Novel00276	Novel01379	Novel01276
Novel00280	Novel01393	Novel01281
Novel00285	Novel01404	Novel01296
Novel00286	Novel01409	Novel01299
Novel00287	Novel01410	Novel01322
Novel00290	Novel01421	Novel01342
Novel00294	Novel01429	Novel01364
Novel00298	Novel01436	Novel01392
Novel00299	Novel01437	Novel01434
Novel00301	Novel01439	Novel01459
Novel00302	Novel01440	Novel01463
Novel00304	Novel01441	Novel01479
Novel00308	Novel01448	Novel01483
Novel00310	Novel01454	Novel01484
Novel00313	Novel01457	Novel01487
Novel00314	Novel01473	Novel01501
Novel00315	Novel01488	Novel01524
Novel00319	Novel01498	Novel01525
Novel00320	Novel01500	Novel01539
Novel00323	Novel01520	Novel01573
Novel00324	Novel01562	Novel01576
Novel00325	Novel01570	Novel01592
Novel00327	Novel01572	Novel01629
Novel00328	Novel01587	Novel01631
Novel00331	Novel01643	Novel01645
Novel00336	Novel01655	Novel01660
Novel00337	Novel01668	Novel01682
Novel00341	Novel01690	Novel01684
Novel00346	Novel01699	Novel01685
Novel00347	Novel01722	Novel01687
Novel00349	Novel01724	Novel01715
Novel00350	Novel01730	Novel01725
Novel00351	Novel01823	Novel01736
Novel00364	Novel01846	Novel01791
Novel00367	Novel01851	Novel01795
Novel00368	Novel01898	Novel01813
Novel00380	Novel01909	Novel01826
Novel00382	Novel01924	Novel01837
Novel00383	Novel01925	Novel01870
Novel00389	Novel01976	Novel01887
Novel00390	Novel01987	Novel01910
Novel00392	Novel01990	Novel01912
Novel00393	Novel02001	Novel01933
Novel00394	Novel02044	Novel01944
Novel00395	Novel02045	Novel01946
Novel00396	Novel02053	Novel01962
Novel00397	Novel02071	Novel01966
Novel00398	Novel02083	Novel01969
Novel00400	Novel02089	Novel01970
Novel00403	Novel02118	Novel01982
Novel00404	Novel02122	Novel02035
Novel00406	malb00000002	Novel02076
Novel00419	malb00000091	Novel02091
Novel00422	malb00000101	Novel02100
Novel00423	malb00000130	Novel02117
Novel00427	malb00000155	Novel02126
Novel00428	malb00000233	malb00000005
Novel00431	malb00000376	malb00000029
Novel00436	malb00000411	malb00000069
Novel00444	malb00000423	malb00000097
Novel00445	malb00000528	malb00000125
Novel00461	malb00000569	malb00000148
Novel00462	malb00000592	malb00000191
Novel00465	malb00000706	malb00000330
Novel00466	malb00000715	malb00000366
Novel00467	malb00000896	malb00000413
Novel00468	malb00000900	malb00000485
Novel00469	malb00000913	malb00000538
Novel00470	malb00000924	malb00000548
Novel00472	malb00000928	malb00000586
Novel00473	malb00000940	malb00000721
Novel00476	malb00001052	malb00000732
Novel00477	malb00001077	malb00000822
Novel00478	malb00001119	malb00000939
Novel00486	malb00001209	malb00000981
Novel00487	malb00001275	malb00000985
Novel00490	malb00001317	malb00001027
Novel00491	malb00001413	malb00001032
Novel00492	malb00001463	malb00001087
Novel00493	malb00001468	malb00001092
Novel00494	malb00001508	malb00001140
Novel00495	malb00001595	malb00001158
Novel00499	malb00001672	malb00001184
Novel00500	malb00001969	malb00001188
Novel00502	malb00001976	malb00001203
Novel00505	malb00001988	malb00001249
Novel00509	malb00002183	malb00001297
Novel00510	malb00002201	malb00001305
Novel00512	malb00002361	malb00001411
Novel00516	malb00002406	malb00001425
Novel00519	malb00002419	malb00001479
Novel00520	malb00002420	malb00001503
Novel00521	malb00002444	malb00001516
Novel00525	malb00002519	malb00001562
Novel00527	malb00002657	malb00001611
Novel00529	malb00002685	malb00001679
Novel00530	malb00002722	malb00001851
Novel00532	malb00002735	malb00001854
Novel00533	malb00002737	malb00001880
Novel00534	malb00002739	malb00001916
Novel00535	malb00002921	malb00001919
Novel00542	malb00002958	malb00001920
Novel00543	malb00002959	malb00001936
Novel00545	malb00003013	malb00001962
Novel00547	malb00003070	malb00002050
Novel00548	malb00003125	malb00002053
Novel00549	malb00003265	malb00002124
Novel00550	malb00003267	malb00002148
Novel00554	malb00003417	malb00002149
Novel00558	malb00003473	malb00002176
Novel00559	malb00003522	malb00002179
Novel00561	malb00003581	malb00002224
Novel00563	malb00003593	malb00002267
Novel00564	malb00003610	malb00002277
Novel00567	malb00003645	malb00002302
Novel00568	malb00003650	malb00002318
Novel00569	malb00003703	malb00002384
Novel00570	malb00003706	malb00002386
Novel00571	malb00003721	malb00002432
Novel00576	malb00003756	malb00002439
Novel00577	malb00003783	malb00002446
Novel00579	malb00003784	malb00002481
Novel00581	malb00003943	malb00002497
Novel00582	malb00004050	malb00002522
Novel00587	malb00004119	malb00002568
Novel00589	malb00004200	malb00002666
Novel00595	malb00004291	malb00002702
Novel00597	malb00004542	malb00002733
Novel00601	malb00004580	malb00002734
Novel00606	malb00004697	malb00002748
Novel00608	malb00004701	malb00002791
Novel00609	malb00004765	malb00002814
Novel00612	malb00004777	malb00002815
Novel00615	malb00004909	malb00002841
Novel00617	malb00004913	malb00002846
Novel00618	malb00004971	malb00003011
Novel00622	malb00005001	malb00003017
Novel00623	malb00005054	malb00003018
Novel00626	malb00005056	malb00003055
Novel00630	malb00005074	malb00003104
Novel00633	malb00005075	malb00003409
Novel00635	malb00005446	malb00003523
Novel00636	malb00005539	malb00003544
Novel00638	malb00005613	malb00003584
Novel00640	malb00005710	malb00003603
Novel00641	malb00005736	malb00003730
Novel00642	malb00005765	malb00003782
Novel00647	malb00005877	malb00003807
Novel00648	malb00005909	malb00003825
Novel00649	malb00005993	malb00003873
Novel00652	malb00006110	malb00003912
Novel00653	malb00006218	malb00003918
Novel00654	malb00006251	malb00003950
Novel00656	malb00006326	malb00004017
Novel00657	malb00006327	malb00004038
Novel00661	malb00006453	malb00004078
Novel00666	malb00006505	malb00004125
Novel00667	malb00006541	malb00004161
Novel00668	malb00006656	malb00004295
Novel00670	malb00006839	malb00004326
Novel00673	malb00006909	malb00004376
Novel00674	malb00006951	malb00004424
Novel00677	malb00006952	malb00004505
Novel00678	malb00006963	malb00004506
Novel00679	malb00006979	malb00004513
Novel00681	malb00007035	malb00004537
Novel00684	malb00007110	malb00004651
Novel00685	malb00007148	malb00004674
Novel00690	malb00007174	malb00004678
Novel00694	malb00007290	malb00004711
Novel00695	malb00007323	malb00004816
Novel00697	malb00007324	malb00004820
Novel00698	malb00007341	malb00004826
Novel00702	malb00007349	malb00004830
Novel00703	malb00007358	malb00004832
Novel00709	malb00007368	malb00004836
Novel00712	malb00007379	malb00004932
Novel00713	malb00007413	malb00004957
Novel00715	malb00007602	malb00004975
Novel00717	malb00007643	malb00004976
Novel00718	malb00007654	malb00004978
Novel00719	malb00007678	malb00004979
Novel00721	malb00007755	malb00005062
Novel00723	malb00007909	malb00005085
Novel00724	malb00007912	malb00005123
Novel00726	malb00007953	malb00005253
Novel00729	malb00007957	malb00005280
Novel00731	malb00008061	malb00005322
Novel00738	malb00008199	malb00005386
Novel00741	malb00008204	malb00005391
Novel00742	malb00008264	malb00005396
Novel00743	malb00008298	malb00005477
Novel00744	malb00008332	malb00005492
Novel00747	malb00008414	malb00005511
Novel00749	malb00008415	malb00005525
Novel00750	malb00008470	malb00005533
Novel00758	malb00008545	malb00005584
Novel00760	malb00008552	malb00005588
Novel00763	malb00008682	malb00005693
Novel00767	malb00008683	malb00005724
Novel00768	malb00008776	malb00005734
Novel00769	malb00008798	malb00005813
Novel00773	malb00008799	malb00005855
Novel00775	malb00008842	malb00005858
Novel00779	malb00009008	malb00005869
Novel00780	malb00009030	malb00005957
Novel00781	malb00009126	malb00005962
Novel00783	malb00009248	malb00005975
Novel00788	malb00009413	malb00005976
Novel00790	malb00009414	malb00005990
Novel00796	malb00009417	malb00005991
Novel00797	malb00009420	malb00006018
Novel00798	malb00009435	malb00006088
Novel00800	malb00009563	malb00006113
Novel00801	malb00009614	malb00006154
Novel00803	malb00009615	malb00006237
Novel00807	malb00009626	malb00006351
Novel00809	malb00009627	malb00006358
Novel00810	malb00009681	malb00006409
Novel00811	malb00009713	malb00006454
Novel00815	malb00009913	malb00006462
Novel00816	malb00009932	malb00006470
Novel00818	malb00009965	malb00006484
Novel00819	malb00010070	malb00006493
Novel00825	malb00010354	malb00006527
Novel00828	malb00010359	malb00006585
Novel00829	malb00010468	malb00006609
Novel00831	malb00010497	malb00006704
Novel00832	malb00010502	malb00006707
Novel00836	malb00010563	malb00006753
Novel00839	malb00010566	malb00006797
Novel00840	malb00010570	malb00006830
Novel00842	malb00010614	malb00006914
Novel00844	malb00010646	malb00006971
Novel00845	malb00010663	malb00007072
Novel00847	malb00010673	malb00007085
Novel00848	malb00010708	malb00007134
Novel00849	malb00010725	malb00007158
Novel00850	malb00010739	malb00007159
Novel00852	malb00010744	malb00007177
Novel00858	malb00010782	malb00007214
Novel00864	malb00010839	malb00007232
Novel00865	malb00010851	malb00007251
Novel00866	malb00010860	malb00007253
Novel00874	malb00011001	malb00007284
Novel00875	malb00011154	malb00007357
Novel00882	malb00011377	malb00007366
Novel00884	malb00011411	malb00007367
Novel00888	malb00011419	malb00007392
Novel00889	malb00011443	malb00007411
Novel00890	malb00011445	malb00007474
Novel00891	malb00011508	malb00007488
Novel00895	malb00011510	malb00007527
Novel00900	malb00011514	malb00007543
Novel00905	malb00011515	malb00007631
Novel00907	malb00011534	malb00007636
Novel00909	malb00011575	malb00007651
Novel00910	malb00011653	malb00007658
Novel00913	malb00011744	malb00007660
Novel00914	malb00011781	malb00007683
Novel00915	malb00011827	malb00007750
Novel00917	malb00011889	malb00007819
Novel00918	malb00011930	malb00007824
Novel00920	malb00011970	malb00007828
Novel00925	malb00012015	malb00007829
Novel00927	malb00012037	malb00007860
Novel00928	malb00012140	malb00007862
Novel00931	malb00012236	malb00007887
Novel00934	malb00012237	malb00007936
Novel00936	malb00012241	malb00008040
Novel00938	malb00012260	malb00008086
Novel00944	malb00012290	malb00008104
Novel00945	malb00012358	malb00008111
Novel00946	malb00012394	malb00008139
Novel00947	malb00012457	malb00008169
Novel00952	malb00012588	malb00008171
Novel00953	malb00012642	malb00008184
Novel00954	malb00012680	malb00008187
Novel00957	malb00012723	malb00008270
Novel00958	malb00012778	malb00008313
Novel00961	malb00012928	malb00008316
Novel00962	malb00013043	malb00008325
Novel00967	malb00013279	malb00008351
Novel00969	malb00013305	malb00008358
Novel00973	malb00013460	malb00008380
Novel00980	malb00013538	malb00008394
Novel00981	malb00013644	malb00008408
Novel00984	malb00013672	malb00008476
Novel00985	malb00013830	malb00008496
Novel00986	malb00013841	malb00008510
Novel00987	malb00013889	malb00008587
Novel00988	malb00013896	malb00008591
Novel00989	malb00013957	malb00008595
Novel00991	malb00014103	malb00008615
Novel00992	malb00014199	malb00008639
Novel00994	malb00014228	malb00008676
Novel00995	malb00014276	malb00008701
Novel00998	malb00014297	malb00008714
Novel01000	malb00014298	malb00008716
Novel01001	malb00014299	malb00008728
Novel01004	malb00014302	malb00008771
Novel01005	malb00014303	malb00008782
Novel01007	malb00014349	malb00008791
Novel01008	malb00014365	malb00008833
Novel01009	malb00014477	malb00008936
Novel01021	malb00014492	malb00008942
Novel01025	malb00014496	malb00008993
Novel01028	malb00014504	malb00009042
Novel01032	malb00014505	malb00009052
Novel01034	malb00014553	malb00009083
Novel01035	malb00014556	malb00009099
Novel01036	malb00014756	malb00009133
Novel01037	malb00014757	malb00009142
Novel01043	malb00014805	malb00009235
Novel01044	malb00014854	malb00009295
Novel01046	malb00014855	malb00009301
Novel01047	malb00014916	malb00009336
Novel01052	malb00014935	malb00009419
Novel01053	malb00015060	malb00009462
Novel01055	malb00015204	malb00009494
Novel01056	malb00015217	malb00009513
Novel01058	malb00015242	malb00009542
Novel01059	malb00015254	malb00009596
Novel01062	malb00015280	malb00009605
Novel01065	malb00015304	malb00009611
Novel01067	malb00015324	malb00009652
Novel01071	malb00015487	malb00009654
Novel01073	malb00015522	malb00009669
Novel01075	malb00015584	malb00009716
Novel01077	malb00015670	malb00009860
Novel01078	malb00015703	malb00009896
Novel01080	malb00015765	malb00009996
Novel01082	malb00015875	malb00010020
Novel01084	malb00015935	malb00010079
Novel01088	malb00015954	malb00010111
Novel01094	malb00016155	malb00010158
Novel01095	malb00016231	malb00010206
Novel01096	malb00016364	malb00010252
Novel01097	malb00016412	malb00010257
Novel01098	malb00016415	malb00010301
Novel01099	malb00016465	malb00010433
Novel01103	malb00016620	malb00010452
Novel01105	malb00016685	malb00010456
Novel01108	malb00016688	malb00010495
Novel01110	malb00016715	malb00010531
Novel01111	malb00016786	malb00010541
Novel01112	malb00016789	malb00010548
Novel01118	malb00016791	malb00010612
Novel01123	malb00016878	malb00010633
Novel01124	malb00016884	malb00010650
Novel01125	malb00017100	malb00010727
Novel01127	malb00017163	malb00010781
Novel01128	malb00017182	malb00010794
Novel01129	malb00017201	malb00010810
Novel01130	malb00017294	malb00010846
Novel01137	malb00017317	malb00010910
Novel01142	malb00017431	malb00010942
Novel01144	malb00017487	malb00010947
Novel01145	malb00017587	malb00010948
Novel01146	malb00017597	malb00010954
Novel01148	malb00017629	malb00010972
Novel01149	malb00017746	malb00011007
Novel01154	malb00017834	malb00011071
Novel01155	malb00017839	malb00011101
Novel01157	malb00017946	malb00011119
Novel01164	malb00017984	malb00011132
Novel01167	malb00018109	malb00011176
Novel01169	malb00018139	malb00011385
Novel01175	malb00018158	malb00011421
Novel01176	malb00018182	malb00011480
Novel01177	malb00018224	malb00011527
Novel01178	malb00018259	malb00011529
Novel01181	malb00018570	malb00011553
Novel01188	malb00018614	malb00011561
Novel01189	malb00018624	malb00011579
Novel01190	malb00018630	malb00011596
Novel01192	malb00018660	malb00011625
Novel01194	malb00018671	malb00011644
Novel01199	malb00018716	malb00011669
Novel01201	malb00018744	malb00011683
Novel01202	malb00018771	malb00011722
Novel01204	malb00018775	malb00011732
Novel01205	malb00018776	malb00011741
Novel01206	malb00018925	malb00011771
Novel01207	malb00018931	malb00011800
Novel01210	malb00018962	malb00011801
Novel01211	malb00018976	malb00011809
Novel01212	malb00018993	malb00011949
Novel01213	malb00019075	malb00011979
Novel01216	malb00019120	malb00011985
Novel01217	malb00019180	malb00011998
Novel01218	malb00019185	malb00012138
Novel01219	malb00019191	malb00012151
Novel01223	malb00019355	malb00012177
Novel01224	malb00019368	malb00012182
Novel01228	malb00019407	malb00012194
Novel01230	malb00019531	malb00012213
Novel01231	malb00019707	malb00012239
Novel01237	malb00019718	malb00012247
Novel01244	malb00020030	malb00012249
Novel01248	malb00020114	malb00012357
Novel01251	malb00020174	malb00012359
Novel01253	malb00020176	malb00012360
Novel01255	malb00020238	malb00012366
Novel01257	malb00020245	malb00012376
Novel01258	malb00020247	malb00012401
Novel01259	malb00020304	malb00012423
Novel01264	malb00020359	malb00012490
Novel01267	malb00020409	malb00012499
Novel01278	malb00020428	malb00012500
Novel01282	malb00020446	malb00012505
Novel01283	malb00020549	malb00012513
Novel01284	malb00020626	malb00012531
Novel01285	malb00020640	malb00012532
Novel01289	malb00020951	malb00012606
Novel01295	malb00020963	malb00012610
Novel01298	malb00021085	malb00012636
Novel01302	malb00021151	malb00012637
Novel01303	malb00021179	malb00012725
Novel01306	malb00021230	malb00012732
Novel01308	malb00021232	malb00012804
Novel01309	malb00021234	malb00012821
Novel01310	malb00021252	malb00012847
Novel01315	malb00021296	malb00012863
Novel01319	malb00021306	malb00012867
Novel01323	malb00021324	malb00012882
Novel01324	malb00021423	malb00012957
Novel01325	malb00021485	malb00013009
Novel01326	malb00021555	malb00013046
Novel01328	malb00021602	malb00013056
Novel01331	malb00021614	malb00013062
Novel01333	malb00021682	malb00013064
Novel01339	malb00021697	malb00013085
Novel01341	malb00021723	malb00013086
Novel01343	malb00021729	malb00013189
Novel01345	malb00021772	malb00013274
Novel01346	malb00021855	malb00013334
Novel01350	malb00021933	malb00013356
Novel01353	malb00021953	malb00013362
Novel01355	malb00021985	malb00013395
Novel01356	malb00022056	malb00013441
Novel01357	malb00022193	malb00013552
Novel01358	malb00022210	malb00013621
Novel01362	malb00022335	malb00013630
Novel01363	malb00022336	malb00013647
Novel01370	malb00022420	malb00013686
Novel01373	malb00022434	malb00013709
Novel01377	malb00022539	malb00013748
Novel01378	malb00022576	malb00013776
Novel01380	malb00022583	malb00013814
Novel01382	malb00022591	malb00013823
Novel01385	malb00022767	malb00013909
Novel01386	malb00022809	malb00013910
Novel01389	malb00022925	malb00013914
Novel01390	malb00023145	malb00013936
Novel01391	malb00023210	malb00013946
Novel01394	malb00023242	malb00013962
Novel01395	malb00023246	malb00014039
Novel01397	malb00023250	malb00014171
Novel01399	malb00023252	malb00014178
Novel01415	malb00023324	malb00014241
Novel01417	malb00023325	malb00014247
Novel01418	malb00023326	malb00014356
Novel01425	malb00023466	malb00014397
Novel01428	malb00023565	malb00014438
Novel01430	malb00023596	malb00014441
Novel01433	malb00023642	malb00014445
Novel01442	malb00023696	malb00014524
Novel01443	malb00023708	malb00014611
Novel01444	malb00023776	malb00014632
Novel01445	malb00023815	malb00014643
Novel01446	malb00023816	malb00014740
Novel01449	malb00023847	malb00014745
Novel01456	malb00023875	malb00014939
Novel01460	malb00023881	malb00014986
Novel01461	malb00024047	malb00015016
Novel01466	malb00024143	malb00015019
Novel01471	malb00024202	malb00015020
Novel01472	malb00024204	malb00015038
Novel01481	malb00024297	malb00015043
Novel01485	malb00024336	malb00015095
Novel01490	malb00024401	malb00015157
Novel01492	malb00024431	malb00015215
Novel01495	malb00024450	malb00015369
Novel01496	malb00024476	malb00015387
Novel01502	malb00024502	malb00015439
Novel01507	malb00024633	malb00015475
Novel01508	malb00024707	malb00015562
Novel01509	malb00024794	malb00015587
Novel01510	malb00024797	malb00015588
Novel01513	malb00024800	malb00015679
Novel01514	malb00024900	malb00015736
Novel01516	malb00024948	malb00015763
Novel01517	malb00025165	malb00015764
Novel01519	malb00025207	malb00015780
Novel01523	malb00025407	malb00015801
Novel01526	malb00025468	malb00015814
Novel01527	malb00025492	malb00015816
Novel01528	malb00025493	malb00015835
Novel01529	malb00025513	malb00015914
Novel01531	malb00025515	malb00016036
Novel01533	malb00025750	malb00016040
Novel01536	malb00025805	malb00016053
Novel01537	malb00025835	malb00016073
Novel01540	malb00025843	malb00016097
Novel01541	malb00025871	malb00016176
Novel01543	malb00025875	malb00016179
Novel01544	malb00025900	malb00016208
Novel01545	malb00025904	malb00016235
Novel01555	malb00025908	malb00016246
Novel01557	malb00025921	malb00016263
Novel01559	malb00025930	malb00016330
Novel01561	malb00026130	malb00016394
Novel01563	malb00026144	malb00016398
Novel01564	malb00026202	malb00016456
Novel01566	malb00026303	malb00016462
Novel01567	malb00026333	malb00016480
Novel01571	malb00026378	malb00016500
Novel01574	malb00026463	malb00016511
Novel01577	malb00026508	malb00016520
Novel01578	malb00026512	malb00016532
Novel01581	malb00026603	malb00016629
Novel01582	malb00026608	malb00016635
Novel01583	malb00026714	malb00016698
Novel01585	malb00026715	malb00016718
Novel01586	malb00026838	malb00016753
Novel01588	malb00027037	malb00016777
Novel01589	malb00027143	malb00016862
Novel01591	malb00027187	malb00016866
Novel01593	malb00027189	malb00016903
Novel01594	malb00027190	malb00016940
Novel01595	malb00027387	malb00016975
Novel01596	malb00027413	malb00017007
Novel01597	malb00027449	malb00017018
Novel01598	malb00027586	malb00017031
Novel01599	malb00027647	malb00017041
Novel01602	malb00027738	malb00017048
Novel01606	malb00027773	malb00017074
Novel01610	malb00027811	malb00017082
Novel01611	malb00027879	malb00017206
Novel01618	malb00027932	malb00017241
Novel01620	malb00027934	malb00017246
Novel01623	malb00027935	malb00017259
Novel01624	malb00028002	malb00017293
Novel01626	malb00028137	malb00017315
Novel01627	malb00028281	malb00017535
Novel01630	malb00028298	malb00017666
Novel01632	malb00028328	malb00017744
Novel01633	malb00028379	malb00017826
Novel01635	malb00028412	malb00017829
Novel01641	malb00028779	malb00017830
Novel01642	malb00028842	malb00017871
Novel01649	malb00028885	malb00017901
Novel01654	malb00028913	malb00017930
Novel01656	malb00028999	malb00017978
Novel01657	malb00029072	malb00018198
Novel01666	malb00029281	malb00018216
Novel01667	malb00029309	malb00018268
Novel01669	malb00029336	malb00018276
Novel01670		malb00018279
Novel01671		malb00018289
Novel01672		malb00018306
Novel01675		malb00018332
Novel01676		malb00018341
Novel01677		malb00018351
Novel01678		malb00018397
Novel01686		malb00018402
Novel01688		malb00018478
Novel01694		malb00018501
Novel01700		malb00018502
Novel01701		malb00018539
Novel01702		malb00018589
Novel01703		malb00018664
Novel01704		malb00018675
Novel01707		malb00018676
Novel01711		malb00018679
Novel01713		malb00018701
Novel01714		malb00018703
Novel01716		malb00018726
Novel01718		malb00018802
Novel01719		malb00018811
Novel01727		malb00018816
Novel01731		malb00018833
Novel01737		malb00018843
Novel01739		malb00018860
Novel01741		malb00018907
Novel01744		malb00018909
Novel01746		malb00018916
Novel01748		malb00018948
Novel01751		malb00018974
Novel01752		malb00019047
Novel01754		malb00019112
Novel01755		malb00019115
Novel01756		malb00019159
Novel01757		malb00019174
Novel01766		malb00019179
Novel01767		malb00019208
Novel01771		malb00019268
Novel01772		malb00019345
Novel01773		malb00019366
Novel01774		malb00019381
Novel01775		malb00019391
Novel01776		malb00019394
Novel01777		malb00019479
Novel01778		malb00019502
Novel01779		malb00019534
Novel01782		malb00019575
Novel01783		malb00019596
Novel01785		malb00019615
Novel01788		malb00019668
Novel01789		malb00019750
Novel01790		malb00019753
Novel01792		malb00019829
Novel01793		malb00019848
Novel01794		malb00019976
Novel01799		malb00019990
Novel01800		malb00020001
Novel01801		malb00020073
Novel01803		malb00020152
Novel01806		malb00020171
Novel01807		malb00020196
Novel01812		malb00020213
Novel01814		malb00020253
Novel01816		malb00020260
Novel01817		malb00020286
Novel01819		malb00020305
Novel01820		malb00020319
Novel01822		malb00020334
Novel01831		malb00020341
Novel01832		malb00020361
Novel01835		malb00020373
Novel01838		malb00020387
Novel01840		malb00020420
Novel01841		malb00020453
Novel01842		malb00020506
Novel01844		malb00020508
Novel01847		malb00020584
Novel01849		malb00020697
Novel01850		malb00020699
Novel01854		malb00020750
Novel01859		malb00020768
Novel01861		malb00020782
Novel01865		malb00020839
Novel01866		malb00020846
Novel01868		malb00020873
Novel01872		malb00020898
Novel01873		malb00020906
Novel01875		malb00020910
Novel01876		malb00020914
Novel01877		malb00020915
Novel01878		malb00020922
Novel01879		malb00020993
Novel01882		malb00020998
Novel01886		malb00021080
Novel01888		malb00021101
Novel01891		malb00021104
Novel01894		malb00021124
Novel01897		malb00021153
Novel01903		malb00021182
Novel01904		malb00021189
Novel01906		malb00021209
Novel01907		malb00021214
Novel01908		malb00021223
Novel01913		malb00021229
Novel01919		malb00021295
Novel01920		malb00021343
Novel01921		malb00021353
Novel01922		malb00021362
Novel01923		malb00021363
Novel01926		malb00021372
Novel01928		malb00021398
Novel01930		malb00021404
Novel01934		malb00021415
Novel01937		malb00021416
Novel01941		malb00021428
Novel01968		malb00021450
Novel01972		malb00021472
Novel01973		malb00021486
Novel01975		malb00021491
Novel01977		malb00021501
Novel01978		malb00021523
Novel01991		malb00021536
Novel01993		malb00021550
Novel01994		malb00021575
Novel01995		malb00021596
Novel01996		malb00021643
Novel01997		malb00021648
Novel01998		malb00021670
Novel02003		malb00021696
Novel02005		malb00021717
Novel02010		malb00021760
Novel02011		malb00021764
Novel02014		malb00021778
Novel02021		malb00021795
Novel02022		malb00021818
Novel02025		malb00021823
Novel02028		malb00021873
Novel02029		malb00021880
Novel02030		malb00021887
Novel02031		malb00021907
Novel02032		malb00021908
Novel02033		malb00021910
Novel02036		malb00021930
Novel02037		malb00021931
Novel02038		malb00021971
Novel02039		malb00021974
Novel02040		malb00022061
Novel02041		malb00022103
Novel02043		malb00022111
Novel02047		malb00022123
Novel02049		malb00022126
Novel02050		malb00022170
Novel02051		malb00022171
Novel02056		malb00022204
Novel02057		malb00022228
Novel02058		malb00022229
Novel02059		malb00022285
Novel02060		malb00022401
Novel02063		malb00022419
Novel02066		malb00022483
Novel02072		malb00022530
Novel02080		malb00022540
Novel02082		malb00022554
Novel02087		malb00022562
Novel02090		malb00022587
Novel02093		malb00022599
Novel02096		malb00022611
Novel02097		malb00022620
Novel02098		malb00022678
Novel02099		malb00022759
Novel02103		malb00022776
Novel02105		malb00022782
Novel02107		malb00022816
Novel02108		malb00022886
Novel02109		malb00022974
Novel02110		malb00023019
Novel02111		malb00023025
Novel02112		malb00023134
Novel02113		malb00023143
Novel02114		malb00023153
Novel02115		malb00023290
Novel02120		malb00023309
Novel02121		malb00023369
Novel02128		malb00023445
Novel02129		malb00023462
malb00000007		malb00023463
malb00000008		malb00023482
malb00000009		malb00023509
malb00000010		malb00023513
malb00000013		malb00023629
malb00000014		malb00023633
malb00000016		malb00023646
malb00000017		malb00023657
malb00000018		malb00023671
malb00000020		malb00023686
malb00000021		malb00023690
malb00000022		malb00023700
malb00000023		malb00023717
malb00000024		malb00023738
malb00000026		malb00023751
malb00000027		malb00023859
malb00000028		malb00023903
malb00000031		malb00023910
malb00000033		malb00023912
malb00000034		malb00023941
malb00000035		malb00023943
malb00000036		malb00023944
malb00000037		malb00023945
malb00000038		malb00024000
malb00000039		malb00024019
malb00000040		malb00024057
malb00000043		malb00024251
malb00000044		malb00024333
malb00000046		malb00024361
malb00000049		malb00024369
malb00000051		malb00024382
malb00000052		malb00024386
malb00000053		malb00024390
malb00000055		malb00024443
malb00000056		malb00024445
malb00000058		malb00024482
malb00000059		malb00024544
malb00000062		malb00024596
malb00000064		malb00024632
malb00000065		malb00024653
malb00000066		malb00024669
malb00000067		malb00024679
malb00000068		malb00024699
malb00000070		malb00024718
malb00000072		malb00024721
malb00000073		malb00024742
malb00000075		malb00024834
malb00000076		malb00024842
malb00000077		malb00024892
malb00000078		malb00024912
malb00000079		malb00024998
malb00000080		malb00025011
malb00000081		malb00025132
malb00000082		malb00025182
malb00000083		malb00025249
malb00000084		malb00025275
malb00000085		malb00025309
malb00000086		malb00025338
malb00000087		malb00025388
malb00000088		malb00025389
malb00000089		malb00025439
malb00000093		malb00025454
malb00000094		malb00025462
malb00000095		malb00025509
malb00000096		malb00025559
malb00000098		malb00025613
malb00000099		malb00025622
malb00000102		malb00025644
malb00000103		malb00025649
malb00000104		malb00025666
malb00000106		malb00025777
malb00000107		malb00025837
malb00000108		malb00025858
malb00000109		malb00025898
malb00000110		malb00025944
malb00000111		malb00025988
malb00000112		malb00026008
malb00000113		malb00026057
malb00000115		malb00026095
malb00000116		malb00026096
malb00000117		malb00026102
malb00000118		malb00026103
malb00000119		malb00026104
malb00000120		malb00026105
malb00000121		malb00026106
malb00000122		malb00026107
malb00000126		malb00026116
malb00000127		malb00026123
malb00000132		malb00026165
malb00000135		malb00026240
malb00000136		malb00026270
malb00000138		malb00026297
malb00000139		malb00026358
malb00000140		malb00026367
malb00000141		malb00026373
malb00000142		malb00026399
malb00000143		malb00026424
malb00000145		malb00026455
malb00000146		malb00026486
malb00000147		malb00026526
malb00000149		malb00026562
malb00000150		malb00026666
malb00000151		malb00026704
malb00000152		malb00026727
malb00000153		malb00026751
malb00000154		malb00026788
malb00000156		malb00026806
malb00000157		malb00026884
malb00000158		malb00026892
malb00000159		malb00026901
malb00000160		malb00026929
malb00000161		malb00026934
malb00000162		malb00026991
malb00000163		malb00027033
malb00000164		malb00027040
malb00000171		malb00027118
malb00000178		malb00027167
malb00000180		malb00027193
malb00000182		malb00027203
malb00000183		malb00027241
malb00000185		malb00027243
malb00000186		malb00027265
malb00000187		malb00027270
malb00000188		malb00027338
malb00000192		malb00027371
malb00000193		malb00027404
malb00000194		malb00027432
malb00000197		malb00027444
malb00000198		malb00027467
malb00000199		malb00027539
malb00000200		malb00027544
malb00000201		malb00027575
malb00000204		malb00027628
malb00000206		malb00027661
malb00000207		malb00027680
malb00000208		malb00027683
malb00000209		malb00027684
malb00000210		malb00027756
malb00000211		malb00027770
malb00000212		malb00027787
malb00000213		malb00027818
malb00000214		malb00027834
malb00000215		malb00027845
malb00000217		malb00027846
malb00000218		malb00027907
malb00000219		malb00027938
malb00000220		malb00028019
malb00000221		malb00028087
malb00000222		malb00028160
malb00000223		malb00028179
malb00000227		malb00028188
malb00000228		malb00028198
malb00000229		malb00028242
malb00000230		malb00028382
malb00000231		malb00028394
malb00000235		malb00028428
malb00000236		malb00028443
malb00000237		malb00028487
malb00000238		malb00028494
malb00000239		malb00028505
malb00000240		malb00028553
malb00000241		malb00028623
malb00000242		malb00028630
malb00000243		malb00028685
malb00000244		malb00028696
malb00000245		malb00028705
malb00000246		malb00028813
malb00000247		malb00028826
malb00000248		malb00028827
malb00000249		malb00028884
malb00000251		malb00028898
malb00000253		malb00028912
malb00000254		malb00028942
malb00000255		malb00028945
malb00000258		malb00029034
malb00000259		malb00029087
malb00000260		malb00029143
malb00000261		malb00029188
malb00000262		malb00029189
malb00000263		malb00029191
malb00000264		malb00029197
malb00000265		malb00029326
malb00000266		malb00029337
malb00000267
malb00000268
malb00000270
malb00000271
malb00000272
malb00000273
malb00000274
malb00000276
malb00000277
malb00000278
malb00000279
malb00000280
malb00000281
malb00000283
malb00000286
malb00000287
malb00000288
malb00000289
malb00000290
malb00000291
malb00000292
malb00000293
malb00000294
malb00000295
malb00000296
malb00000299
malb00000301
malb00000304
malb00000305
malb00000306
malb00000307
malb00000308
malb00000310
malb00000311
malb00000313
malb00000314
malb00000316
malb00000318
malb00000319
malb00000320
malb00000321
malb00000323
malb00000324
malb00000325
malb00000326
malb00000327
malb00000328
malb00000329
malb00000332
malb00000335
malb00000336
malb00000337
malb00000338
malb00000339
malb00000340
malb00000341
malb00000342
malb00000343
malb00000344
malb00000345
malb00000346
malb00000349
malb00000350
malb00000356
malb00000357
malb00000358
malb00000359
malb00000360
malb00000362
malb00000365
malb00000367
malb00000368
malb00000369
malb00000370
malb00000373
malb00000374
malb00000375
malb00000378
malb00000379
malb00000380
malb00000381
malb00000382
malb00000383
malb00000384
malb00000385
malb00000386
malb00000387
malb00000388
malb00000392
malb00000394
malb00000396
malb00000397
malb00000401
malb00000404
malb00000405
malb00000406
malb00000409
malb00000414
malb00000417
malb00000418
malb00000419
malb00000425
malb00000426
malb00000427
malb00000428
malb00000429
malb00000430
malb00000431
malb00000432
malb00000433
malb00000435
malb00000436
malb00000438
malb00000440
malb00000441
malb00000443
malb00000444
malb00000446
malb00000447
malb00000448
malb00000450
malb00000452
malb00000453
malb00000455
malb00000457
malb00000460
malb00000461
malb00000462
malb00000463
malb00000464
malb00000466
malb00000467
malb00000469
malb00000470
malb00000471
malb00000472
malb00000473
malb00000474
malb00000475
malb00000476
malb00000477
malb00000478
malb00000479
malb00000480
malb00000482
malb00000483
malb00000484
malb00000487
malb00000488
malb00000489
malb00000490
malb00000491
malb00000492
malb00000493
malb00000495
malb00000497
malb00000498
malb00000499
malb00000500
malb00000501
malb00000502
malb00000504
malb00000506
malb00000507
malb00000508
malb00000510
malb00000511
malb00000512
malb00000513
malb00000515
malb00000516
malb00000518
malb00000520
malb00000529
malb00000533
malb00000534
malb00000535
malb00000537
malb00000539
malb00000540
malb00000542
malb00000543
malb00000544
malb00000545
malb00000546
malb00000551
malb00000552
malb00000555
malb00000556
malb00000559
malb00000560
malb00000561
malb00000563
malb00000564
malb00000566
malb00000567
malb00000568
malb00000570
malb00000572
malb00000573
malb00000575
malb00000577
malb00000578
malb00000581
malb00000588
malb00000589
malb00000590
malb00000591
malb00000593
malb00000594
malb00000595
malb00000596
malb00000599
malb00000600
malb00000601
malb00000602
malb00000603
malb00000605
malb00000606
malb00000607
malb00000609
malb00000610
malb00000612
malb00000613
malb00000615
malb00000617
malb00000618
malb00000619
malb00000620
malb00000621
malb00000626
malb00000627
malb00000628
malb00000629
malb00000630
malb00000632
malb00000633
malb00000634
malb00000636
malb00000637
malb00000638
malb00000640
malb00000642
malb00000643
malb00000647
malb00000648
malb00000649
malb00000652
malb00000654
malb00000659
malb00000663
malb00000664
malb00000665
malb00000676
malb00000680
malb00000681
malb00000682
malb00000683
malb00000686
malb00000687
malb00000691
malb00000692
malb00000694
malb00000695
malb00000700
malb00000701
malb00000702
malb00000703
malb00000704
malb00000705
malb00000707
malb00000708
malb00000710
malb00000712
malb00000714
malb00000716
malb00000717
malb00000719
malb00000724
malb00000728
malb00000729
malb00000730
malb00000737
malb00000739
malb00000740
malb00000741
malb00000743
malb00000745
malb00000749
malb00000750
malb00000752
malb00000753
malb00000754
malb00000755
malb00000757
malb00000758
malb00000759
malb00000761
malb00000763
malb00000765
malb00000773
malb00000775
malb00000776
malb00000777
malb00000778
malb00000779
malb00000780
malb00000781
malb00000782
malb00000783
malb00000784
malb00000785
malb00000787
malb00000788
malb00000789
malb00000790
malb00000791
malb00000792
malb00000793
malb00000794
malb00000795
malb00000796
malb00000798
malb00000799
malb00000802
malb00000803
malb00000804
malb00000805
malb00000806
malb00000807
malb00000808
malb00000809
malb00000810
malb00000811
malb00000812
malb00000813
malb00000815
malb00000816
malb00000817
malb00000819
malb00000821
malb00000824
malb00000825
malb00000826
malb00000827
malb00000829
malb00000830
malb00000831
malb00000833
malb00000835
malb00000836
malb00000837
malb00000839
malb00000840
malb00000841
malb00000842
malb00000843
malb00000844
malb00000845
malb00000846
malb00000848
malb00000849
malb00000850
malb00000852
malb00000854
malb00000855
malb00000857
malb00000858
malb00000859
malb00000860
malb00000861
malb00000863
malb00000864
malb00000865
malb00000866
malb00000867
malb00000868
malb00000869
malb00000872
malb00000873
malb00000874
malb00000876
malb00000878
malb00000880
malb00000882
malb00000883
malb00000884
malb00000885
malb00000886
malb00000887
malb00000893
malb00000914
malb00000915
malb00000925
malb00000926
malb00000927
malb00000929
malb00000930
malb00000931
malb00000932
malb00000933
malb00000934
malb00000936
malb00000938
malb00000944
malb00000947
malb00000948
malb00000949
malb00000950
malb00000952
malb00000953
malb00000955
malb00000957
malb00000960
malb00000962
malb00000963
malb00000964
malb00000965
malb00000966
malb00000967
malb00000968
malb00000969
malb00000974
malb00000975
malb00000976
malb00000977
malb00000978
malb00000979
malb00000980
malb00000984
malb00000986
malb00000987
malb00000988
malb00000990
malb00000991
malb00000993
malb00000994
malb00000995
malb00000996
malb00001000
malb00001001
malb00001002
malb00001003
malb00001004
malb00001005
malb00001006
malb00001007
malb00001008
malb00001009
malb00001011
malb00001012
malb00001013
malb00001014
malb00001016
malb00001017
malb00001020
malb00001023
malb00001024
malb00001029
malb00001030
malb00001031
malb00001036
malb00001037
malb00001038
malb00001040
malb00001041
malb00001042
malb00001043
malb00001045
malb00001047
malb00001049
malb00001050
malb00001054
malb00001056
malb00001057
malb00001058
malb00001059
malb00001060
malb00001062
malb00001063
malb00001064
malb00001065
malb00001067
malb00001069
malb00001070
malb00001071
malb00001072
malb00001074
malb00001076
malb00001078
malb00001079
malb00001080
malb00001082
malb00001083
malb00001086
malb00001088
malb00001089
malb00001091
malb00001095
malb00001096
malb00001099
malb00001101
malb00001102
malb00001105
malb00001106
malb00001107
malb00001108
malb00001109
malb00001112
malb00001113
malb00001114
malb00001115
malb00001116
malb00001118
malb00001121
malb00001123
malb00001125
malb00001126
malb00001127
malb00001129
malb00001130
malb00001131
malb00001132
malb00001133
malb00001134
malb00001136
malb00001141
malb00001144
malb00001145
malb00001146
malb00001148
malb00001149
malb00001151
malb00001152
malb00001156
malb00001157
malb00001161
malb00001162
malb00001166
malb00001168
malb00001169
malb00001171
malb00001174
malb00001180
malb00001182
malb00001183
malb00001185
malb00001186
malb00001187
malb00001189
malb00001190
malb00001191
malb00001192
malb00001194
malb00001195
malb00001198
malb00001199
malb00001200
malb00001201
malb00001202
malb00001204
malb00001205
malb00001206
malb00001207
malb00001208
malb00001213
malb00001215
malb00001217
malb00001219
malb00001220
malb00001222
malb00001223
malb00001224
malb00001226
malb00001227
malb00001228
malb00001230
malb00001231
malb00001234
malb00001236
malb00001237
malb00001238
malb00001240
malb00001242
malb00001244
malb00001246
malb00001247
malb00001248
malb00001250
malb00001251
malb00001252
malb00001253
malb00001257
malb00001259
malb00001260
malb00001261
malb00001262
malb00001263
malb00001267
malb00001270
malb00001272
malb00001273
malb00001277
malb00001278
malb00001279
malb00001280
malb00001281
malb00001282
malb00001283
malb00001284
malb00001285
malb00001286
malb00001287
malb00001288
malb00001289
malb00001290
malb00001291
malb00001293
malb00001294
malb00001295
malb00001296
malb00001298
malb00001299
malb00001300
malb00001301
malb00001304
malb00001306
malb00001307
malb00001308
malb00001309
malb00001310
malb00001311
malb00001312
malb00001313
malb00001316
malb00001318
malb00001319
malb00001320
malb00001321
malb00001322
malb00001323
malb00001325
malb00001326
malb00001327
malb00001328
malb00001329
malb00001330
malb00001331
malb00001333
malb00001334
malb00001335
malb00001336
malb00001337
malb00001338
malb00001339
malb00001340
malb00001341
malb00001344
malb00001345
malb00001346
malb00001347
malb00001348
malb00001349
malb00001350
malb00001351
malb00001352
malb00001354
malb00001356
malb00001357
malb00001358
malb00001360
malb00001361
malb00001362
malb00001363
malb00001364
malb00001367
malb00001368
malb00001370
malb00001373
malb00001376
malb00001378
malb00001380
malb00001381
malb00001382
malb00001383
malb00001384
malb00001385
malb00001386
malb00001387
malb00001388
malb00001389
malb00001390
malb00001391
malb00001392
malb00001393
malb00001395
malb00001396
malb00001397
malb00001398
malb00001399
malb00001404
malb00001407
malb00001408
malb00001409
malb00001414
malb00001415
malb00001416
malb00001417
malb00001418
malb00001423
malb00001424
malb00001426
malb00001427
malb00001428
malb00001429
malb00001430
malb00001431
malb00001436
malb00001437
malb00001439
malb00001440
malb00001441
malb00001443
malb00001444
malb00001445
malb00001446
malb00001447
malb00001448
malb00001449
malb00001451
malb00001452
malb00001453
malb00001456
malb00001457
malb00001459
malb00001460
malb00001461
malb00001464
malb00001469
malb00001472
malb00001473
malb00001475
malb00001477
malb00001478
malb00001480
malb00001482
malb00001484
malb00001485
malb00001487
malb00001488
malb00001489
malb00001491
malb00001492
malb00001493
malb00001496
malb00001497
malb00001499
malb00001502
malb00001505
malb00001509
malb00001510
malb00001511
malb00001512
malb00001515
malb00001517
malb00001519
malb00001523
malb00001524
malb00001525
malb00001526
malb00001527
malb00001528
malb00001529
malb00001530
malb00001531
malb00001532
malb00001536
malb00001538
malb00001539
malb00001540
malb00001542
malb00001543
malb00001545
malb00001546
malb00001548
malb00001549
malb00001554
malb00001557
malb00001558
malb00001559
malb00001560
malb00001563
malb00001564
malb00001565
malb00001566
malb00001567
malb00001569
malb00001570
malb00001571
malb00001572
malb00001573
malb00001576
malb00001577
malb00001578
malb00001579
malb00001581
malb00001585
malb00001586
malb00001587
malb00001588
malb00001589
malb00001590
malb00001591
malb00001592
malb00001593
malb00001596
malb00001597
malb00001598
malb00001599
malb00001600
malb00001601
malb00001603
malb00001604
malb00001605
malb00001606
malb00001607
malb00001608
malb00001609
malb00001613
malb00001614
malb00001615
malb00001619
malb00001620
malb00001621
malb00001627
malb00001628
malb00001629
malb00001630
malb00001632
malb00001634
malb00001636
malb00001637
malb00001639
malb00001640
malb00001641
malb00001642
malb00001643
malb00001644
malb00001645
malb00001646
malb00001647
malb00001648
malb00001649
malb00001652
malb00001653
malb00001654
malb00001655
malb00001656
malb00001657
malb00001658
malb00001660
malb00001661
malb00001662
malb00001664
malb00001667
malb00001668
malb00001670
malb00001673
malb00001674
malb00001675
malb00001676
malb00001677
malb00001678
malb00001680
malb00001682
malb00001683
malb00001684
malb00001688
malb00001690
malb00001692
malb00001693
malb00001694
malb00001696
malb00001697
malb00001698
malb00001699
malb00001700
malb00001704
malb00001706
malb00001707
malb00001710
malb00001711
malb00001712
malb00001713
malb00001714
malb00001715
malb00001716
malb00001717
malb00001718
malb00001719
malb00001723
malb00001725
malb00001726
malb00001728
malb00001729
malb00001730
malb00001731
malb00001742
malb00001743
malb00001744
malb00001747
malb00001752
malb00001753
malb00001754
malb00001756
malb00001758
malb00001761
malb00001762
malb00001763
malb00001764
malb00001765
malb00001766
malb00001768
malb00001770
malb00001771
malb00001779
malb00001781
malb00001783
malb00001784
malb00001785
malb00001786
malb00001787
malb00001788
malb00001789
malb00001790
malb00001791
malb00001792
malb00001793
malb00001795
malb00001797
malb00001798
malb00001799
malb00001801
malb00001802
malb00001803
malb00001804
malb00001805
malb00001806
malb00001807
malb00001808
malb00001809
malb00001810
malb00001811
malb00001812
malb00001813
malb00001814
malb00001815
malb00001816
malb00001817
malb00001820
malb00001821
malb00001823
malb00001825
malb00001826
malb00001827
malb00001828
malb00001829
malb00001830
malb00001831
malb00001832
malb00001834
[truncated: 15,846 more rows]

## Sheet: EP2 and EW2 venn
Table S2: Gene lists used for venn plot in Fig 5C.
EP2 and EW2 coexpressed	EP2 expressed	EW2 expressed
Novel00001	Novel00003	Novel00011
Novel00006	Novel00004	Novel00043
Novel00008	Novel00025	Novel00047
Novel00009	Novel00050	Novel00055
Novel00013	Novel00069	Novel00058
Novel00016	Novel00078	Novel00093
Novel00019	Novel00113	Novel00094
Novel00020	Novel00133	Novel00105
Novel00023	Novel00160	Novel00172
Novel00024	Novel00176	Novel00185
Novel00026	Novel00230	Novel00187
Novel00027	Novel00299	Novel00199
Novel00031	Novel00315	Novel00210
Novel00032	Novel00316	Novel00226
Novel00033	Novel00334	Novel00237
Novel00035	Novel00402	Novel00243
Novel00038	Novel00463	Novel00245
Novel00039	Novel00469	Novel00277
Novel00040	Novel00484	Novel00284
Novel00042	Novel00502	Novel00293
Novel00045	Novel00527	Novel00320
Novel00048	Novel00537	Novel00338
Novel00051	Novel00538	Novel00352
Novel00052	Novel00544	Novel00370
Novel00057	Novel00555	Novel00401
Novel00062	Novel00570	Novel00413
Novel00064	Novel00589	Novel00449
Novel00065	Novel00605	Novel00452
Novel00066	Novel00628	Novel00459
Novel00067	Novel00640	Novel00481
Novel00070	Novel00644	Novel00487
Novel00071	Novel00690	Novel00496
Novel00073	Novel00746	Novel00580
Novel00079	Novel00772	Novel00621
Novel00084	Novel00808	Novel00626
Novel00085	Novel00816	Novel00720
Novel00090	Novel00829	Novel00755
Novel00091	Novel00844	Novel00757
Novel00096	Novel00850	Novel00802
Novel00097	Novel00869	Novel00885
Novel00099	Novel00870	Novel00886
Novel00104	Novel00941	Novel00924
Novel00107	Novel00949	Novel00973
Novel00111	Novel00990	Novel01019
Novel00118	Novel01028	Novel01042
Novel00120	Novel01038	Novel01066
Novel00121	Novel01052	Novel01072
Novel00122	Novel01061	Novel01085
Novel00124	Novel01069	Novel01120
Novel00130	Novel01091	Novel01133
Novel00134	Novel01096	Novel01135
Novel00135	Novel01108	Novel01136
Novel00137	Novel01154	Novel01145
Novel00139	Novel01180	Novel01160
Novel00140	Novel01187	Novel01197
Novel00146	Novel01194	Novel01203
Novel00147	Novel01196	Novel01237
Novel00148	Novel01234	Novel01238
Novel00151	Novel01244	Novel01263
Novel00152	Novel01273	Novel01266
Novel00153	Novel01287	Novel01269
Novel00155	Novel01294	Novel01270
Novel00158	Novel01336	Novel01299
Novel00161	Novel01347	Novel01340
Novel00165	Novel01366	Novel01398
Novel00166	Novel01393	Novel01406
Novel00167	Novel01403	Novel01413
Novel00168	Novel01404	Novel01416
Novel00169	Novel01405	Novel01420
Novel00171	Novel01431	Novel01458
Novel00173	Novel01436	Novel01463
Novel00174	Novel01441	Novel01471
Novel00175	Novel01449	Novel01501
Novel00177	Novel01454	Novel01524
Novel00179	Novel01466	Novel01539
Novel00182	Novel01470	Novel01540
Novel00184	Novel01488	Novel01552
Novel00186	Novel01500	Novel01571
Novel00189	Novel01518	Novel01573
Novel00193	Novel01529	Novel01584
Novel00196	Novel01532	Novel01611
Novel00198	Novel01542	Novel01625
Novel00200	Novel01562	Novel01631
Novel00203	Novel01572	Novel01660
Novel00207	Novel01580	Novel01664
Novel00212	Novel01585	Novel01681
Novel00227	Novel01603	Novel01682
Novel00228	Novel01675	Novel01685
Novel00233	Novel01730	Novel01689
Novel00234	Novel01789	Novel01696
Novel00236	Novel01803	Novel01724
Novel00239	Novel01831	Novel01736
Novel00241	Novel01835	Novel01742
Novel00250	Novel01872	Novel01762
Novel00252	Novel01874	Novel01791
Novel00253	Novel01882	Novel01810
Novel00255	Novel01898	Novel01825
Novel00256	Novel01916	Novel01837
Novel00258	Novel01945	Novel01857
Novel00260	Novel01975	Novel01860
Novel00261	Novel01976	Novel01895
Novel00264	Novel02003	Novel01910
Novel00265	Novel02011	Novel01912
Novel00267	Novel02047	Novel01933
Novel00270	Novel02076	Novel01946
Novel00271	Novel02091	Novel01951
Novel00275	Novel02120	Novel01966
Novel00276	malb00000279	Novel01970
Novel00279	malb00000449	Novel01972
Novel00280	malb00000528	Novel01981
Novel00285	malb00000752	Novel02016
Novel00286	malb00000755	Novel02019
Novel00287	malb00000775	Novel02021
Novel00290	malb00000798	Novel02117
Novel00294	malb00000851	malb00000060
Novel00300	malb00000887	malb00000105
Novel00301	malb00000900	malb00000114
Novel00302	malb00000924	malb00000157
Novel00304	malb00000927	malb00000162
Novel00308	malb00001024	malb00000206
Novel00310	malb00001080	malb00000331
Novel00313	malb00001119	malb00000334
Novel00314	malb00001374	malb00000350
Novel00319	malb00001378	malb00000486
Novel00321	malb00001422	malb00000588
Novel00324	malb00001463	malb00000610
Novel00325	malb00001485	malb00000711
Novel00326	malb00001508	malb00000746
Novel00327	malb00001799	malb00000888
Novel00328	malb00001812	malb00000916
Novel00331	malb00001886	malb00000928
Novel00333	malb00002086	malb00000941
Novel00336	malb00002114	malb00000943
Novel00337	malb00002183	malb00000945
Novel00341	malb00002228	malb00000999
Novel00346	malb00002282	malb00001040
Novel00347	malb00002355	malb00001066
Novel00349	malb00002438	malb00001155
Novel00350	malb00002497	malb00001165
Novel00351	malb00002500	malb00001204
Novel00357	malb00002657	malb00001209
Novel00362	malb00002737	malb00001329
Novel00363	malb00002738	malb00001351
Novel00364	malb00002740	malb00001425
Novel00365	malb00002818	malb00001506
Novel00366	malb00002881	malb00001562
Novel00367	malb00002910	malb00001612
Novel00373	malb00002929	malb00001647
Novel00382	malb00002958	malb00001648
Novel00383	malb00002995	malb00001828
Novel00389	malb00003018	malb00001888
Novel00390	malb00003084	malb00001919
Novel00392	malb00003118	malb00001920
Novel00393	malb00003165	malb00001945
Novel00394	malb00003267	malb00002147
Novel00397	malb00003311	malb00002148
Novel00398	malb00003417	malb00002179
Novel00400	malb00003535	malb00002250
Novel00403	malb00003707	malb00002290
Novel00404	malb00003721	malb00002306
Novel00419	malb00003756	malb00002413
Novel00420	malb00003845	malb00002439
Novel00421	malb00003930	malb00002453
Novel00422	malb00004323	malb00002484
Novel00423	malb00004424	malb00002486
Novel00427	malb00004535	malb00002712
Novel00430	malb00004539	malb00002755
Novel00431	malb00004702	malb00002946
Novel00436	malb00004777	malb00002987
Novel00444	malb00004783	malb00003014
Novel00445	malb00004814	malb00003371
Novel00458	malb00004971	malb00003461
Novel00460	malb00005054	malb00003492
Novel00461	malb00005056	malb00003502
Novel00462	malb00005074	malb00003540
Novel00465	malb00005075	malb00003582
Novel00466	malb00005100	malb00003667
Novel00467	malb00005124	malb00003709
Novel00468	malb00005159	malb00003773
Novel00470	malb00005316	malb00003820
Novel00472	malb00005321	malb00003822
Novel00473	malb00005468	malb00003894
Novel00476	malb00005629	malb00003903
Novel00478	malb00005646	malb00003904
Novel00480	malb00005805	malb00004067
Novel00486	malb00005907	malb00004137
Novel00489	malb00006029	malb00004204
Novel00490	malb00006146	malb00004229
Novel00491	malb00006154	malb00004317
Novel00492	malb00006168	malb00004345
Novel00493	malb00006178	malb00004423
Novel00494	malb00006232	malb00004506
Novel00495	malb00006433	malb00004513
Novel00498	malb00006472	malb00004674
Novel00505	malb00006613	malb00004678
Novel00507	malb00007035	malb00004694
Novel00508	malb00007094	malb00004696
Novel00509	malb00007360	malb00004764
Novel00510	malb00007362	malb00004824
Novel00512	malb00007368	malb00004831
Novel00516	malb00007402	malb00004978
Novel00517	malb00007535	malb00004982
Novel00519	malb00007614	malb00005085
Novel00521	malb00007810	malb00005133
Novel00522	malb00007908	malb00005343
Novel00523	malb00007928	malb00005392
Novel00524	malb00007931	malb00005404
Novel00525	malb00007932	malb00005421
Novel00526	malb00008098	malb00005524
Novel00528	malb00008115	malb00005548
Novel00529	malb00008198	malb00005622
Novel00530	malb00008199	malb00005736
Novel00531	malb00008238	malb00005776
Novel00532	malb00008264	malb00005856
Novel00533	malb00008390	malb00005933
Novel00534	malb00008569	malb00005943
Novel00535	malb00008793	malb00005957
Novel00542	malb00008812	malb00006089
Novel00543	malb00008825	malb00006205
Novel00546	malb00008876	malb00006299
Novel00547	malb00008924	malb00006373
Novel00548	malb00009053	malb00006570
Novel00549	malb00009217	malb00006748
Novel00554	malb00009289	malb00006809
Novel00559	malb00009339	malb00006962
Novel00561	malb00009388	malb00007000
Novel00562	malb00009409	malb00007100
Novel00563	malb00009414	malb00007101
Novel00567	malb00009435	malb00007125
Novel00568	malb00009456	malb00007159
Novel00569	malb00009487	malb00007163
Novel00571	malb00009525	malb00007177
Novel00576	malb00009592	malb00007219
Novel00577	malb00009626	malb00007237
Novel00579	malb00009627	malb00007251
Novel00581	malb00009669	malb00007274
Novel00587	malb00009779	malb00007290
Novel00595	malb00009820	malb00007367
Novel00597	malb00009843	malb00007380
Novel00601	malb00009885	malb00007399
Novel00603	malb00009890	malb00007410
Novel00604	malb00009902	malb00007412
Novel00606	malb00009913	malb00007437
Novel00608	malb00009987	malb00007525
Novel00612	malb00010056	malb00007548
Novel00615	malb00010067	malb00007556
Novel00618	malb00010084	malb00007593
Novel00622	malb00010245	malb00007636
Novel00623	malb00010261	malb00007651
Novel00629	malb00010354	malb00007654
Novel00630	malb00010376	malb00007753
Novel00633	malb00010496	malb00007887
Novel00635	malb00010566	malb00007894
Novel00636	malb00010614	malb00008028
Novel00638	malb00010646	malb00008099
Novel00641	malb00010781	malb00008100
Novel00642	malb00010982	malb00008154
Novel00647	malb00011200	malb00008256
Novel00649	malb00011269	malb00008287
Novel00652	malb00011374	malb00008350
Novel00653	malb00011419	malb00008369
Novel00654	malb00011431	malb00008476
Novel00656	malb00011511	malb00008586
Novel00657	malb00011546	malb00008676
Novel00663	malb00011586	malb00008833
Novel00666	malb00011717	malb00008862
Novel00667	malb00011792	malb00008920
Novel00670	malb00011795	malb00008921
Novel00671	malb00011817	malb00009022
Novel00672	malb00011880	malb00009042
Novel00673	malb00012099	malb00009131
Novel00674	malb00012125	malb00009142
Novel00677	malb00012132	malb00009225
Novel00679	malb00012279	malb00009235
Novel00680	malb00012290	malb00009417
Novel00681	malb00012298	malb00009460
Novel00682	malb00012425	malb00009515
Novel00684	malb00012468	malb00009654
Novel00685	malb00012578	malb00009680
Novel00694	malb00012613	malb00009821
Novel00695	malb00012778	malb00009822
Novel00697	malb00012994	malb00009860
Novel00698	malb00013001	malb00009991
Novel00699	malb00013007	malb00010240
Novel00702	malb00013064	malb00010308
Novel00703	malb00013069	malb00010612
Novel00709	malb00013135	malb00010729
Novel00712	malb00013428	malb00010759
Novel00713	malb00013501	malb00010763
Novel00715	malb00013547	malb00010850
Novel00717	malb00013841	malb00010860
Novel00718	malb00013864	malb00010913
Novel00719	malb00013910	malb00010998
Novel00723	malb00013987	malb00011026
Novel00724	malb00014092	malb00011029
Novel00726	malb00014206	malb00011050
Novel00731	malb00014278	malb00011081
Novel00734	malb00014403	malb00011110
Novel00738	malb00014447	malb00011132
Novel00741	malb00014495	malb00011262
Novel00742	malb00014504	malb00011310
Novel00743	malb00014518	malb00011346
Novel00744	malb00014553	malb00011395
Novel00747	malb00014594	malb00011495
Novel00749	malb00014607	malb00011524
Novel00751	malb00014610	malb00011750
Novel00753	malb00014621	malb00011800
Novel00758	malb00014659	malb00011809
Novel00760	malb00014854	malb00011897
Novel00763	malb00014935	malb00011979
Novel00764	malb00015158	malb00012004
Novel00768	malb00015177	malb00012101
Novel00769	malb00015254	malb00012194
Novel00773	malb00015304	malb00012198
Novel00774	malb00015336	malb00012201
Novel00775	malb00015372	malb00012213
Novel00779	malb00015410	malb00012239
Novel00780	malb00015523	malb00012247
Novel00781	malb00015527	malb00012364
Novel00783	malb00015599	malb00012367
Novel00787	malb00015641	malb00012512
Novel00788	malb00015664	malb00012513
Novel00790	malb00015670	malb00012649
Novel00793	malb00015671	malb00012660
Novel00795	malb00015835	malb00012824
Novel00796	malb00015852	malb00012849
Novel00797	malb00015860	malb00012898
Novel00798	malb00015933	malb00012902
Novel00800	malb00015948	malb00012957
Novel00801	malb00016039	malb00013018
Novel00803	malb00016089	malb00013062
Novel00805	malb00016097	malb00013080
Novel00807	malb00016193	malb00013083
Novel00809	malb00016231	malb00013085
Novel00810	malb00016315	malb00013086
Novel00811	malb00016523	malb00013294
Novel00815	malb00016752	malb00013410
Novel00818	malb00016814	malb00013531
Novel00819	malb00016911	malb00013565
Novel00822	malb00017065	malb00013806
Novel00823	malb00017172	malb00013962
Novel00825	malb00017182	malb00014013
Novel00828	malb00017431	malb00014020
Novel00831	malb00017522	malb00014181
Novel00832	malb00017673	malb00014182
Novel00833	malb00017674	malb00014221
Novel00836	malb00017830	malb00014385
Novel00839	malb00017984	malb00014520
Novel00840	malb00018030	malb00014611
Novel00842	malb00018310	malb00014636
Novel00845	malb00018577	malb00014698
Novel00846	malb00018614	malb00014751
Novel00847	malb00018624	malb00014775
Novel00848	malb00018660	malb00014879
Novel00849	malb00018669	malb00015157
Novel00852	malb00018671	malb00015215
Novel00853	malb00018751	malb00015258
Novel00858	malb00018758	malb00015280
Novel00861	malb00018806	malb00015288
Novel00864	malb00018895	malb00015411
Novel00866	malb00018962	malb00015434
Novel00874	malb00019010	malb00015461
Novel00875	malb00019258	malb00015533
Novel00879	malb00019313	malb00015587
Novel00882	malb00019391	malb00015588
Novel00884	malb00019494	malb00015647
Novel00888	malb00019632	malb00015665
Novel00889	malb00019826	malb00015666
Novel00890	malb00019857	malb00015718
Novel00891	malb00019912	malb00015914
Novel00893	malb00020030	malb00015962
Novel00895	malb00020252	malb00016036
Novel00900	malb00020272	malb00016165
Novel00905	malb00020287	malb00016215
Novel00907	malb00020306	malb00016237
Novel00909	malb00020331	malb00016258
Novel00910	malb00020443	malb00016456
Novel00913	malb00020458	malb00016500
Novel00914	malb00020508	malb00016618
Novel00915	malb00020521	malb00016833
Novel00917	malb00020549	malb00016940
Novel00918	malb00020686	malb00017018
Novel00919	malb00020702	malb00017039
Novel00920	malb00020780	malb00017048
Novel00923	malb00021035	malb00017062
Novel00925	malb00021207	malb00017164
Novel00927	malb00021296	malb00017228
Novel00928	malb00021491	malb00017265
Novel00934	malb00021654	malb00017301
Novel00936	malb00021694	malb00017555
Novel00938	malb00021695	malb00017573
Novel00944	malb00021839	malb00017901
Novel00945	malb00021891	malb00017986
Novel00946	malb00021928	malb00018070
Novel00947	malb00021952	malb00018071
Novel00948	malb00021953	malb00018124
Novel00952	malb00021985	malb00018266
Novel00953	malb00022056	malb00018271
Novel00954	malb00022181	malb00018327
Novel00957	malb00022237	malb00018351
Novel00960	malb00022270	malb00018381
Novel00961	malb00022587	malb00018594
Novel00962	malb00022617	malb00018658
Novel00965	malb00022637	malb00018659
Novel00967	malb00022663	malb00018664
Novel00974	malb00022699	malb00018675
Novel00980	malb00022860	malb00018676
Novel00981	malb00022925	malb00018679
Novel00984	malb00023006	malb00018703
Novel00985	malb00023072	malb00018775
Novel00986	malb00023089	malb00018786
Novel00987	malb00023270	malb00018974
Novel00988	malb00023324	malb00018976
Novel00989	malb00023329	malb00019029
Novel00991	malb00023509	malb00019243
Novel00992	malb00023570	malb00019263
Novel00994	malb00023804	malb00019303
Novel00995	malb00023857	malb00019331
Novel00997	malb00023888	malb00019538
Novel00998	malb00024138	malb00019557
Novel01000	malb00024293	malb00019567
Novel01001	malb00024336	malb00019581
Novel01004	malb00024377	malb00019589
Novel01005	malb00024633	malb00019598
Novel01007	malb00024646	malb00019630
Novel01008	malb00024798	malb00019729
Novel01009	malb00024883	malb00019816
Novel01010	malb00024957	malb00019856
Novel01011	malb00024993	malb00020058
Novel01014	malb00025030	malb00020070
Novel01016	malb00025083	malb00020073
Novel01021	malb00025092	malb00020172
Novel01022	malb00025140	malb00020188
Novel01025	malb00025182	malb00020195
Novel01032	malb00025298	malb00020213
Novel01034	malb00025345	malb00020226
Novel01035	malb00025509	malb00020261
Novel01036	malb00025561	malb00020286
Novel01039	malb00025793	malb00020321
Novel01040	malb00025832	malb00020373
Novel01043	malb00025868	malb00020380
Novel01044	malb00025908	malb00020387
Novel01046	malb00025914	malb00020391
Novel01049	malb00025930	malb00020405
Novel01053	malb00025934	malb00020438
Novel01055	malb00025950	malb00020444
Novel01056	malb00025977	malb00020453
Novel01058	malb00026136	malb00020506
Novel01059	malb00026169	malb00020746
Novel01062	malb00026263	malb00020790
Novel01065	malb00026270	malb00020886
Novel01071	malb00026463	malb00020906
Novel01075	malb00026474	malb00020910
Novel01076	malb00026608	malb00020914
Novel01077	malb00026663	malb00020915
Novel01078	malb00026778	malb00020916
Novel01080	malb00026806	malb00021065
Novel01082	malb00026938	malb00021185
Novel01084	malb00027034	malb00021214
Novel01088	malb00027126	malb00021223
Novel01090	malb00027187	malb00021330
Novel01094	malb00027189	malb00021416
Novel01095	malb00027323	malb00021428
Novel01097	malb00027326	malb00021441
Novel01098	malb00027447	malb00021484
Novel01099	malb00027611	malb00021486
Novel01100	malb00027620	malb00021596
Novel01102	malb00027667	malb00021642
Novel01103	malb00027771	malb00021648
Novel01105	malb00027836	malb00021682
Novel01106	malb00027866	malb00021761
Novel01107	malb00027898	malb00021766
Novel01110	malb00027901	malb00021779
Novel01111	malb00028086	malb00021835
Novel01112	malb00028218	malb00021855
Novel01117	malb00028247	malb00022110
Novel01118	malb00028275	malb00022123
Novel01123	malb00028282	malb00022232
Novel01124	malb00028321	malb00022263
Novel01125	malb00028420	malb00022410
Novel01127	malb00028428	malb00022543
Novel01128	malb00028550	malb00022659
Novel01129	malb00028579	malb00022818
Novel01137	malb00028815	malb00022852
Novel01142	malb00029192	malb00022853
Novel01144	malb00029245	malb00022872
Novel01148	malb00029276	malb00022953
Novel01155	malb00029331	malb00023025
Novel01156		malb00023041
Novel01157		malb00023230
Novel01164		malb00023250
Novel01167		malb00023282
Novel01169		malb00023328
Novel01175		malb00023491
Novel01176		malb00023560
Novel01178		malb00023847
Novel01181		malb00024538
Novel01183		malb00024557
Novel01188		malb00024574
Novel01189		malb00024596
Novel01190		malb00024648
Novel01192		malb00024660
Novel01198		malb00024669
Novel01199		malb00024670
Novel01201		malb00024707
Novel01202		malb00024721
Novel01204		malb00024779
Novel01205		malb00024802
Novel01206		malb00024892
Novel01207		malb00024941
Novel01213		malb00025090
Novel01216		malb00025118
Novel01217		malb00025201
Novel01219		malb00025286
Novel01222		malb00025353
Novel01223		malb00025515
Novel01224		malb00025563
Novel01228		malb00025644
Novel01229		malb00025837
Novel01230		malb00025898
Novel01231		malb00025988
Novel01236		malb00026311
Novel01245		malb00026343
Novel01247		malb00026358
Novel01248		malb00026373
Novel01249		malb00026486
Novel01251		malb00026545
Novel01253		malb00026704
Novel01257		malb00026735
Novel01258		malb00026838
Novel01259		malb00026934
Novel01264		malb00027048
Novel01267		malb00027060
Novel01271		malb00027119
Novel01272		malb00027134
Novel01278		malb00027157
Novel01281		malb00027161
Novel01282		malb00027169
Novel01283		malb00027178
Novel01284		malb00027193
Novel01285		malb00027195
Novel01289		malb00027267
Novel01292		malb00027293
Novel01293		malb00027301
Novel01295		malb00027320
Novel01297		malb00027387
Novel01298		malb00027456
Novel01301		malb00027462
Novel01302		malb00027467
Novel01303		malb00027518
Novel01305		malb00027552
Novel01306		malb00027589
Novel01308		malb00027845
Novel01309		malb00027846
Novel01310		malb00027873
Novel01315		malb00027938
Novel01319		malb00028035
Novel01322		malb00028093
Novel01323		malb00028165
Novel01324		malb00028217
Novel01325		malb00028271
Novel01326		malb00028278
Novel01328		malb00028412
Novel01330		malb00028419
Novel01331		malb00028443
Novel01333		malb00028444
Novel01334		malb00028480
Novel01339		malb00028487
Novel01341		malb00028652
Novel01343		malb00028822
Novel01345		malb00028884
Novel01346		malb00028991
Novel01350		malb00029082
Novel01353		malb00029145
Novel01354		malb00029230
Novel01355
Novel01356
Novel01357
Novel01358
Novel01361
Novel01362
Novel01363
Novel01364
Novel01370
Novel01377
Novel01378
Novel01380
Novel01381
Novel01385
Novel01386
Novel01389
Novel01390
Novel01391
Novel01392
Novel01394
Novel01395
Novel01397
Novel01399
Novel01400
Novel01402
Novel01410
Novel01412
Novel01415
Novel01417
Novel01418
Novel01424
Novel01425
Novel01427
Novel01428
Novel01430
Novel01433
Novel01442
Novel01443
Novel01444
Novel01445
Novel01446
Novel01456
Novel01457
Novel01459
Novel01460
Novel01461
Novel01472
Novel01481
Novel01483
Novel01484
Novel01485
Novel01487
Novel01492
Novel01495
Novel01496
Novel01502
Novel01507
Novel01508
Novel01509
Novel01510
Novel01513
Novel01514
Novel01516
Novel01517
Novel01519
Novel01523
Novel01525
Novel01526
Novel01527
Novel01531
Novel01533
Novel01536
Novel01537
Novel01538
Novel01541
Novel01543
Novel01544
Novel01545
Novel01550
Novel01555
Novel01557
Novel01559
Novel01561
Novel01563
Novel01564
Novel01566
Novel01570
Novel01574
Novel01577
Novel01578
Novel01581
Novel01582
Novel01583
Novel01586
Novel01588
Novel01589
Novel01591
Novel01592
Novel01593
Novel01596
Novel01597
Novel01598
Novel01599
Novel01602
Novel01606
Novel01610
Novel01616
Novel01618
Novel01620
Novel01621
Novel01623
Novel01624
Novel01626
Novel01627
Novel01630
Novel01632
Novel01633
Novel01634
Novel01635
Novel01640
Novel01641
Novel01649
Novel01654
Novel01655
Novel01656
Novel01657
Novel01666
Novel01667
Novel01669
Novel01670
Novel01671
Novel01676
Novel01677
Novel01678
Novel01686
Novel01688
Novel01691
Novel01695
Novel01700
Novel01701
Novel01703
Novel01704
Novel01707
Novel01711
Novel01713
Novel01714
Novel01716
Novel01718
Novel01719
Novel01725
Novel01727
Novel01731
Novel01737
Novel01739
Novel01741
Novel01744
Novel01746
Novel01748
Novel01752
Novel01755
Novel01756
Novel01757
Novel01766
Novel01767
Novel01769
Novel01771
Novel01772
Novel01773
Novel01774
Novel01776
Novel01777
Novel01778
Novel01779
Novel01782
Novel01783
Novel01785
Novel01788
Novel01790
Novel01793
Novel01799
Novel01800
Novel01801
Novel01802
Novel01806
Novel01807
Novel01812
Novel01813
Novel01816
Novel01820
Novel01822
Novel01832
Novel01838
Novel01840
Novel01841
Novel01842
Novel01844
Novel01847
Novel01849
Novel01850
Novel01851
Novel01854
Novel01859
Novel01861
Novel01865
Novel01866
Novel01870
Novel01873
Novel01875
Novel01876
Novel01877
Novel01878
Novel01879
Novel01886
Novel01887
Novel01888
Novel01891
Novel01894
Novel01896
Novel01897
Novel01903
Novel01904
Novel01906
Novel01907
Novel01908
Novel01913
Novel01919
Novel01920
Novel01921
Novel01922
Novel01923
Novel01926
Novel01928
Novel01937
Novel01941
Novel01944
Novel01962
Novel01964
Novel01968
Novel01969
Novel01977
Novel01978
Novel01983
Novel01991
Novel01993
Novel01994
Novel01995
Novel01996
Novel01997
Novel01998
Novel02005
Novel02010
Novel02015
Novel02022
Novel02024
Novel02025
Novel02028
Novel02029
Novel02030
Novel02031
Novel02032
Novel02033
Novel02035
Novel02036
Novel02037
Novel02039
Novel02040
Novel02041
Novel02043
Novel02046
Novel02049
Novel02051
Novel02055
Novel02056
Novel02057
Novel02058
Novel02059
Novel02060
Novel02063
Novel02066
Novel02072
Novel02087
Novel02090
Novel02093
Novel02096
Novel02097
Novel02098
Novel02099
Novel02100
Novel02103
Novel02104
Novel02105
Novel02107
Novel02108
Novel02109
Novel02110
Novel02112
Novel02113
Novel02114
Novel02115
Novel02119
Novel02128
Novel02129
malb00000005
malb00000007
malb00000008
malb00000009
malb00000010
malb00000013
malb00000014
malb00000016
malb00000017
malb00000018
malb00000020
malb00000021
malb00000023
malb00000026
malb00000027
malb00000028
malb00000029
malb00000030
malb00000031
malb00000033
malb00000034
malb00000035
malb00000036
malb00000037
malb00000038
malb00000039
malb00000040
malb00000043
malb00000044
malb00000046
malb00000049
malb00000051
malb00000052
malb00000053
malb00000055
malb00000056
malb00000058
malb00000059
malb00000062
malb00000064
malb00000065
malb00000066
malb00000067
malb00000068
malb00000069
malb00000070
malb00000072
malb00000073
malb00000075
malb00000076
malb00000077
malb00000078
malb00000079
malb00000080
malb00000081
malb00000082
malb00000083
malb00000084
malb00000085
malb00000086
malb00000087
malb00000088
malb00000089
malb00000093
malb00000094
malb00000095
malb00000096
malb00000098
malb00000099
malb00000102
malb00000104
malb00000106
malb00000107
malb00000108
malb00000109
malb00000110
malb00000111
malb00000112
malb00000113
malb00000115
malb00000116
malb00000117
malb00000118
malb00000119
malb00000120
malb00000121
malb00000122
malb00000124
malb00000125
malb00000126
malb00000127
malb00000132
malb00000135
malb00000136
malb00000137
malb00000138
malb00000139
malb00000140
malb00000141
malb00000142
malb00000143
malb00000145
malb00000146
malb00000147
malb00000149
malb00000150
malb00000151
malb00000152
malb00000153
malb00000154
malb00000155
malb00000156
malb00000158
malb00000159
malb00000160
malb00000161
malb00000163
malb00000164
malb00000171
malb00000178
malb00000180
malb00000182
malb00000183
malb00000185
malb00000186
malb00000187
malb00000188
malb00000191
malb00000192
malb00000193
malb00000194
malb00000197
malb00000198
malb00000199
malb00000200
malb00000201
malb00000204
malb00000207
malb00000208
malb00000209
malb00000210
malb00000211
malb00000212
malb00000213
malb00000214
malb00000215
malb00000217
malb00000218
malb00000219
malb00000220
malb00000221
malb00000222
malb00000223
malb00000227
malb00000228
malb00000229
malb00000230
malb00000231
malb00000235
malb00000236
malb00000237
malb00000239
malb00000240
malb00000241
malb00000242
malb00000243
malb00000244
malb00000245
malb00000246
malb00000247
malb00000248
malb00000249
malb00000251
malb00000253
malb00000254
malb00000255
malb00000258
malb00000259
malb00000260
malb00000261
malb00000262
malb00000263
malb00000264
malb00000265
malb00000266
malb00000267
malb00000268
malb00000269
malb00000270
malb00000271
malb00000272
malb00000273
malb00000274
malb00000276
malb00000277
malb00000278
malb00000280
malb00000281
malb00000283
malb00000286
malb00000287
malb00000288
malb00000289
malb00000290
malb00000291
malb00000292
malb00000293
malb00000294
malb00000295
malb00000296
malb00000299
malb00000301
malb00000304
malb00000305
malb00000306
malb00000307
malb00000308
malb00000309
malb00000310
malb00000311
malb00000313
malb00000314
malb00000315
malb00000316
malb00000317
malb00000318
malb00000319
malb00000320
malb00000321
malb00000323
malb00000324
malb00000325
malb00000326
malb00000327
malb00000328
malb00000329
malb00000330
malb00000332
malb00000335
malb00000336
malb00000337
malb00000338
malb00000339
malb00000340
malb00000341
malb00000342
malb00000343
malb00000346
malb00000349
malb00000356
malb00000357
malb00000358
malb00000359
malb00000360
malb00000362
malb00000365
malb00000366
malb00000367
malb00000368
malb00000369
malb00000370
malb00000373
malb00000374
malb00000375
malb00000376
malb00000378
malb00000379
malb00000380
malb00000381
malb00000382
malb00000383
malb00000384
malb00000385
malb00000386
malb00000387
malb00000388
malb00000392
malb00000394
malb00000397
malb00000401
malb00000404
malb00000405
malb00000406
malb00000409
malb00000413
malb00000414
malb00000417
malb00000418
malb00000419
malb00000423
malb00000424
malb00000425
malb00000426
malb00000427
malb00000428
malb00000429
malb00000430
malb00000431
malb00000432
malb00000433
malb00000435
malb00000436
malb00000438
malb00000440
malb00000441
malb00000443
malb00000444
malb00000446
malb00000447
malb00000448
malb00000450
malb00000452
malb00000453
malb00000455
malb00000457
malb00000460
malb00000461
malb00000462
malb00000463
malb00000464
malb00000466
malb00000467
malb00000469
malb00000470
malb00000471
malb00000472
malb00000473
malb00000474
malb00000475
malb00000476
malb00000477
malb00000478
malb00000479
malb00000480
malb00000482
malb00000483
malb00000485
malb00000487
malb00000488
malb00000489
malb00000490
malb00000491
malb00000492
malb00000493
malb00000495
malb00000497
malb00000498
malb00000499
malb00000500
malb00000501
malb00000502
malb00000504
malb00000506
malb00000507
malb00000508
malb00000510
malb00000511
malb00000512
malb00000513
malb00000515
malb00000516
malb00000518
malb00000520
malb00000529
malb00000533
malb00000534
malb00000537
malb00000538
malb00000539
malb00000540
malb00000542
malb00000543
malb00000544
malb00000545
malb00000546
malb00000548
malb00000551
malb00000552
malb00000555
malb00000556
malb00000559
malb00000560
malb00000561
malb00000562
malb00000563
malb00000564
malb00000565
malb00000566
malb00000567
malb00000568
malb00000570
malb00000572
malb00000573
malb00000575
malb00000577
malb00000578
malb00000581
malb00000589
malb00000590
malb00000591
malb00000593
malb00000594
malb00000595
malb00000596
malb00000599
malb00000600
malb00000601
malb00000602
malb00000603
malb00000604
malb00000605
malb00000606
malb00000607
malb00000609
malb00000613
malb00000615
malb00000616
malb00000617
malb00000618
malb00000619
malb00000620
malb00000621
malb00000623
malb00000626
malb00000627
malb00000628
malb00000629
malb00000630
malb00000632
malb00000633
malb00000634
malb00000636
malb00000637
malb00000638
malb00000641
malb00000642
malb00000643
malb00000645
malb00000647
malb00000648
malb00000649
malb00000652
malb00000654
malb00000659
malb00000663
malb00000664
malb00000665
malb00000676
malb00000680
malb00000681
malb00000682
malb00000683
malb00000686
malb00000687
malb00000691
malb00000692
malb00000694
malb00000695
malb00000700
malb00000701
malb00000702
malb00000703
malb00000704
malb00000705
malb00000707
malb00000708
malb00000710
malb00000712
malb00000714
malb00000715
malb00000716
malb00000717
malb00000719
malb00000721
malb00000724
malb00000728
malb00000729
malb00000730
malb00000732
malb00000737
malb00000739
malb00000740
malb00000741
malb00000743
malb00000745
malb00000749
malb00000750
malb00000753
malb00000754
malb00000756
malb00000757
malb00000758
malb00000759
malb00000761
malb00000776
malb00000777
malb00000778
malb00000779
malb00000780
malb00000781
malb00000782
malb00000783
malb00000784
malb00000785
malb00000787
malb00000788
malb00000789
malb00000790
malb00000791
malb00000792
malb00000793
malb00000794
malb00000795
malb00000796
malb00000799
malb00000802
malb00000803
malb00000804
malb00000805
malb00000806
malb00000807
malb00000808
malb00000809
malb00000810
malb00000811
malb00000812
malb00000813
malb00000815
malb00000816
malb00000817
malb00000819
malb00000821
malb00000822
malb00000824
malb00000825
malb00000826
malb00000827
malb00000829
malb00000830
malb00000831
malb00000833
malb00000835
malb00000836
malb00000837
malb00000839
malb00000840
malb00000841
malb00000842
malb00000843
malb00000844
malb00000845
malb00000846
malb00000848
malb00000849
malb00000850
malb00000852
malb00000854
malb00000855
malb00000857
malb00000858
malb00000859
malb00000860
malb00000861
malb00000863
malb00000864
malb00000865
malb00000866
malb00000867
malb00000868
malb00000869
malb00000872
malb00000873
malb00000874
malb00000876
malb00000878
malb00000880
malb00000881
malb00000882
malb00000883
malb00000884
malb00000885
malb00000886
malb00000913
malb00000914
malb00000915
malb00000925
malb00000926
malb00000929
malb00000930
malb00000931
malb00000932
malb00000933
malb00000934
malb00000936
malb00000938
malb00000939
malb00000940
malb00000944
malb00000947
malb00000949
malb00000950
malb00000952
malb00000953
malb00000955
malb00000957
malb00000960
malb00000962
malb00000963
malb00000964
malb00000965
malb00000966
malb00000967
malb00000968
malb00000969
malb00000971
malb00000974
malb00000975
malb00000976
malb00000977
malb00000978
malb00000979
malb00000980
malb00000981
malb00000984
malb00000986
malb00000987
malb00000988
malb00000990
malb00000991
malb00000994
malb00000995
malb00000996
malb00001000
malb00001001
malb00001002
malb00001003
malb00001004
malb00001005
malb00001006
malb00001008
malb00001009
malb00001011
malb00001012
malb00001013
malb00001014
malb00001016
malb00001017
malb00001019
malb00001020
malb00001023
malb00001026
malb00001027
malb00001029
malb00001030
malb00001031
malb00001032
malb00001036
malb00001037
malb00001038
malb00001039
malb00001041
malb00001042
malb00001043
malb00001045
malb00001047
malb00001049
malb00001050
malb00001054
malb00001056
malb00001057
malb00001058
malb00001059
malb00001060
malb00001062
malb00001063
malb00001064
malb00001065
malb00001067
malb00001069
malb00001070
malb00001071
malb00001072
malb00001074
malb00001076
malb00001077
malb00001078
malb00001079
malb00001082
malb00001083
malb00001086
malb00001088
malb00001089
malb00001091
malb00001092
malb00001095
malb00001096
malb00001099
malb00001101
malb00001102
malb00001104
malb00001105
malb00001106
malb00001107
malb00001108
malb00001109
malb00001112
malb00001113
malb00001114
malb00001115
malb00001116
malb00001118
malb00001121
malb00001125
malb00001126
malb00001127
malb00001129
malb00001130
malb00001131
malb00001132
malb00001133
malb00001134
malb00001136
malb00001140
malb00001141
malb00001144
malb00001145
malb00001146
malb00001148
malb00001149
malb00001151
malb00001152
malb00001156
malb00001157
malb00001158
malb00001161
malb00001162
malb00001166
malb00001168
malb00001169
malb00001171
malb00001174
malb00001180
malb00001182
malb00001183
malb00001184
malb00001185
malb00001186
malb00001187
malb00001188
malb00001189
malb00001190
malb00001191
malb00001192
malb00001194
malb00001195
malb00001198
malb00001199
malb00001200
malb00001201
malb00001202
malb00001203
malb00001205
malb00001206
malb00001207
malb00001208
malb00001213
malb00001215
malb00001217
malb00001219
malb00001220
malb00001221
malb00001222
malb00001223
malb00001224
malb00001226
malb00001227
malb00001228
malb00001230
malb00001231
malb00001234
malb00001236
malb00001237
malb00001238
malb00001240
malb00001242
malb00001244
malb00001246
malb00001247
malb00001248
malb00001250
malb00001251
malb00001252
malb00001257
malb00001259
malb00001260
malb00001261
malb00001262
malb00001263
malb00001266
malb00001267
malb00001270
malb00001272
malb00001273
malb00001275
malb00001277
malb00001278
malb00001279
malb00001280
malb00001281
malb00001282
malb00001283
malb00001284
malb00001285
malb00001286
malb00001288
malb00001290
malb00001291
malb00001293
malb00001294
malb00001295
malb00001296
malb00001297
malb00001298
malb00001299
malb00001300
malb00001301
malb00001304
malb00001305
malb00001306
malb00001307
malb00001308
malb00001309
malb00001310
malb00001311
malb00001312
malb00001313
malb00001316
malb00001318
malb00001319
malb00001320
malb00001321
malb00001322
malb00001323
malb00001325
malb00001326
malb00001327
malb00001328
malb00001330
malb00001331
malb00001333
malb00001334
malb00001335
malb00001336
malb00001337
malb00001338
malb00001340
malb00001341
malb00001342
malb00001344
malb00001345
malb00001346
malb00001347
malb00001348
malb00001349
malb00001350
malb00001352
malb00001354
malb00001356
malb00001357
malb00001358
malb00001359
malb00001360
malb00001361
malb00001362
malb00001363
malb00001364
malb00001367
malb00001368
malb00001370
malb00001373
malb00001376
malb00001380
malb00001381
malb00001382
malb00001383
malb00001384
malb00001385
malb00001386
malb00001387
malb00001388
malb00001389
malb00001390
malb00001391
malb00001392
malb00001393
malb00001395
malb00001396
malb00001397
malb00001398
malb00001399
malb00001404
malb00001407
malb00001408
malb00001409
malb00001414
malb00001415
malb00001416
malb00001417
malb00001418
malb00001423
malb00001424
malb00001426
malb00001427
malb00001428
malb00001429
malb00001430
malb00001431
malb00001436
malb00001437
malb00001439
malb00001440
malb00001441
malb00001443
malb00001444
malb00001445
malb00001446
malb00001447
malb00001448
malb00001449
malb00001451
malb00001452
malb00001453
malb00001456
malb00001457
malb00001459
malb00001460
malb00001461
malb00001464
malb00001466
malb00001469
malb00001472
malb00001473
malb00001474
malb00001475
malb00001477
malb00001478
malb00001479
malb00001480
malb00001482
malb00001483
malb00001484
malb00001487
malb00001488
malb00001489
malb00001491
malb00001492
malb00001493
malb00001496
malb00001497
malb00001499
malb00001500
malb00001502
malb00001503
malb00001505
malb00001509
malb00001510
malb00001511
malb00001512
malb00001515
malb00001517
malb00001519
malb00001523
malb00001524
malb00001525
malb00001526
malb00001527
malb00001528
malb00001529
malb00001530
malb00001531
malb00001532
malb00001534
malb00001535
malb00001536
malb00001538
malb00001539
malb00001540
malb00001542
malb00001543
malb00001545
malb00001546
malb00001548
malb00001549
malb00001554
malb00001557
malb00001558
malb00001559
malb00001560
malb00001563
malb00001564
malb00001565
malb00001566
malb00001567
malb00001569
malb00001570
malb00001571
malb00001572
malb00001573
malb00001576
malb00001577
malb00001578
malb00001579
malb00001581
malb00001585
malb00001586
malb00001587
malb00001588
malb00001589
malb00001590
malb00001591
malb00001592
malb00001593
malb00001595
malb00001596
malb00001597
malb00001598
malb00001599
malb00001601
malb00001603
malb00001604
malb00001605
malb00001606
malb00001607
malb00001608
malb00001609
malb00001611
malb00001613
malb00001614
malb00001615
malb00001619
malb00001620
malb00001621
malb00001627
malb00001628
malb00001629
malb00001630
malb00001632
malb00001634
malb00001636
malb00001637
malb00001639
malb00001640
malb00001641
malb00001642
malb00001643
malb00001644
malb00001645
malb00001646
malb00001649
malb00001652
malb00001653
malb00001654
malb00001655
malb00001656
malb00001657
malb00001658
malb00001660
malb00001661
malb00001662
malb00001664
malb00001667
malb00001668
malb00001670
malb00001672
malb00001673
malb00001674
malb00001675
malb00001676
malb00001677
malb00001678
malb00001679
malb00001680
malb00001682
malb00001683
malb00001684
malb00001688
malb00001690
malb00001692
malb00001693
malb00001694
malb00001696
malb00001697
malb00001698
malb00001699
malb00001700
malb00001704
malb00001706
malb00001707
malb00001710
malb00001711
malb00001712
malb00001713
malb00001714
malb00001715
malb00001716
malb00001717
malb00001718
malb00001719
malb00001723
malb00001725
malb00001726
malb00001728
malb00001729
malb00001730
malb00001731
malb00001742
malb00001744
malb00001747
malb00001750
malb00001752
malb00001753
[truncated: 16,474 more rows]

## Sheet: EP5 to EW5 DEGs
Table S2: Gene lists used for venn plot in Fig 5E.
Gene_id	readcount_PML	readcount_ML	log2FoldChange	pval	padj	chromosome	start	end	length	NR_Description
Novel00004	31.7405	6.75236	1.49	0.0012429	0.0063526	heyebai.chr1	1442809	1444782	679	hypothetical protein L484_009048 [Morus notabilis]
Novel00006	13.4457	48.1132	-1.5149	5.13e-05	0.00039955	heyebai.chr1	1740136	1741534	1271	-
Novel00013	15.1345	38.1048	-1.0869	0.0044299	0.018475	heyebai.chr1	3117656	3127131	1077	Isoflavonoid 7-O-beta-apiosyl-glucoside beta-glycosidase [Morus notabilis]
Novel00016	628.299	23.4635	4.5119	1.34e-105	1.04e-101	heyebai.chr1	3519062	3535695	3126	hypothetical protein TSUD_366000 [Trifolium subterraneum]
Novel00019	0.343453	9.72056	-1.6471	0.00081906	0.0044422	heyebai.chr1	3598959	3600375	1417	hypothetical protein L484_010144 [Morus notabilis]
Novel00020	42.9353	118.204	-1.3096	1.48e-05	0.00013054	heyebai.chr1	3662094	3664939	1169	UPF0481 protein At3g47200 [Morus notabilis]
Novel00023	35.2379	98.4313	-1.2801	0.00017099	0.0011516	heyebai.chr1	3866654	3868620	808	Isoflavonoid 7-O-beta-apiosyl-glucoside beta-glycosidase [Morus notabilis]
Novel00027	300.72	646.064	-1.0799	1.25e-14	5.41e-13	heyebai.chr1	6014609	6018470	1428	zinc finger BED domain-containing protein RICESLEEPER 2-like [Ziziphus jujuba]
Novel00029	0	15.8109	-2.3835	1.4e-06	1.55e-05	heyebai.chr1	6987256	6988501	863	hypothetical protein L484_015608 [Morus notabilis]
Novel00030	0.343453	7.41848	-1.3011	0.0069026	0.026679	heyebai.chr1	7450929	7452959	658	hypothetical protein L484_013705 [Morus notabilis]
Novel00031	72.8713	206.963	-1.4373	1.4e-12	4.48e-11	heyebai.chr1	7690594	7698050	3543	hypothetical protein L484_022864 [Morus notabilis]
Novel00033	235.326	34.6635	2.5381	1.36e-21	1.2e-19	heyebai.chr1	8446288	8487172	3189	disease resistance protein RPM1 [Morus notabilis]
Novel00034	7.42497	0	1.3457	0.0042207	0.01778	heyebai.chr1	8931486	8932985	1306	zinc finger BED domain-containing protein RICESLEEPER 2-like [Ziziphus jujuba]
Novel00035	225.674	412.479	-0.84504	2.41e-07	3.15e-06	heyebai.chr1	9062392	9065000	2472	-
Novel00037	54.2178	95.4388	-0.7596	0.0020619	0.0097847	heyebai.chr1	9293888	9296751	2864	-
Novel00041	37.2003	0	3.4396	5.55e-13	1.91e-11	heyebai.chr1	10127127	10135293	3386	Retrovirus-related Pol polyprotein from transposon TNT 1-94, partial [Cajanus cajan]
Novel00042	38.3931	111.98	-1.4357	1.45e-08	2.42e-07	heyebai.chr1	10482286	10490826	1728	-
Novel00046	0	11.5431	-1.9344	8.51e-05	0.00062167	heyebai.chr1	11527868	11533351	3430	Disease resistance protein RPM1 [Morus notabilis]
Novel00057	46.5101	20.4555	1.0225	0.0027422	0.012436	heyebai.chr1	17553419	17556005	1923	uncharacterized protein LOC21385205 [Morus notabilis]
Novel00060	118.779	313.255	-1.3314	3.69e-10	8.19e-09	heyebai.chr1	19084041	19095131	5511	hypothetical protein VITISV_032667 [Vitis vinifera]
Novel00067	9.41361	39.3945	-1.5419	0.00030835	0.0019229	heyebai.chr1	22311930	22316427	3329	Lysine-specific demethylase 3A [Morus notabilis]
Novel00070	98.3806	147.124	-0.55732	0.0045735	0.018995	heyebai.chr1	22508472	22513304	1909	hypothetical protein L484_014482 [Morus notabilis]
Novel00073	72.1131	0	4.5165	2.03e-24	2.26e-22	heyebai.chr1	23006521	23029375	535	-
Novel00075	52.7056	25.1545	0.9464	0.0023601	0.010964	heyebai.chr1	23465840	23470636	3790	hypothetical protein VITISV_029448 [Vitis vinifera]
Novel00079	992.978	1666.93	-0.73292	6.12e-08	9.06e-07	heyebai.chr1	24947301	24952288	4864	hypothetical protein VITISV_025054 [Vitis vinifera]
Novel00080	17.1577	0	2.551	2.23e-07	2.94e-06	heyebai.chr1	25316616	25317853	1085	putative nuclease HARBI1 [Sesamum indicum]
Novel00085	248.347	153.639	0.66337	0.00085562	0.0046103	heyebai.chr1	28510741	28515644	588	uncharacterized protein LOC21401174 [Morus notabilis]
Novel00089	6.47486	20.9212	-1.1888	0.0083471	0.031289	heyebai.chr1	31289730	31294786	807	-
Novel00091	309.711	213.475	0.52312	0.00080271	0.0043678	heyebai.chr1	32519660	32526973	1053	Transposon Ty3-I Gag-Pol polyprotein [Morus notabilis]
Novel00096	197.109	80.6339	1.2351	5.53e-10	1.19e-08	heyebai.chr1	35952392	35954401	1537	PREDICTED: putative pentatricopeptide repeat-containing protein At1g12700, mitochondrial [Pyrus x bretschneideri]
Novel00098	48.3881	11.4864	1.6646	2.1e-05	0.00017844	heyebai.chr1	37423541	37437067	1815	uncharacterized protein LOC107177920 [Citrus sinensis]
Novel00099	112.556	0.947555	4.6672	4.53e-30	7.97e-28	heyebai.chr1	38311775	38316089	3426	-
Novel00101	41.8034	7.6051	1.8173	2.39e-05	0.00020022	heyebai.chr1	38876818	38881262	1792	unnamed protein product [Solanum tuberosum]
Novel00102	129.13	50.3822	1.2054	0.00010943	0.00077709	heyebai.chr1	38897946	38906820	3097	hypothetical protein VITISV_041073 [Vitis vinifera]
Novel00105	0	24.0794	-2.8198	8.47e-09	1.48e-07	heyebai.chr1	39306960	39328369	814	hypothetical protein L484_027897 [Morus notabilis]
Novel00107	568.485	1135.97	-0.97752	1.02e-11	2.87e-10	heyebai.chr1	40421071	40424248	1668	hypothetical protein L484_023746 [Morus notabilis]
Novel00110	0	12.7283	-2.0839	2.46e-05	0.00020473	heyebai.chr1	41059780	41065004	206	-
Novel00114	0.686907	10.0837	-1.5158	0.0021167	0.010014	heyebai.chr1	42408833	42410623	1710	PREDICTED: uncharacterized protein LOC18609667 isoform X1 [Theobroma cacao]
Novel00116	9.45424	0	1.7355	0.00037724	0.002288	heyebai.chr1	42960702	42961292	475	Putative multidrug resistance protein [Morus notabilis]
Novel00117	34.5054	14.9986	0.99887	0.006705	0.026075	heyebai.chr1	43290582	43294605	3496	Disease resistance protein RPM1 [Morus notabilis]
Novel00121	69.1033	126.439	-0.82935	8.61e-05	0.00062759	heyebai.chr1	43674516	43687217	3732	disease resistance protein RPM1 [Morus notabilis]
Novel00123	31.4031	5.87364	1.7234	9.53e-05	0.0006873	heyebai.chr1	43858317	43865354	3094	disease resistance protein RPM1 [Morus notabilis]
Novel00126	37.6861	14.1027	1.1613	0.002276	0.010642	heyebai.chr1	44089166	44092856	3229	disease resistance protein RPM1 [Morus notabilis]
Novel00129	2.03636	13.3049	-1.5094	0.0019396	0.0092899	heyebai.chr1	44868004	44869303	1151	-
Novel00134	3.02305	58.5005	-3.0016	4.94e-12	1.47e-10	heyebai.chr1	47487912	47490609	1115	PREDICTED: DNA polymerase delta catalytic subunit-like [Pyrus x bretschneideri]
Novel00136	17.7186	38.6865	-0.96653	0.0047199	0.019484	heyebai.chr1	48151499	48164546	809	hypothetical protein L484_013306 [Morus notabilis]
Novel00139	1.9937	13.9461	-1.49	0.0023757	0.011024	heyebai.chr1	49660813	49664491	1298	putative methyltransferase PMT8 [Morus notabilis]
Novel00140	4.73627	30.6522	-1.8858	2.42e-05	0.00020233	heyebai.chr1	49841970	49844213	2091	hypothetical protein L484_013710 [Morus notabilis]
Novel00141	22.4976	0	2.9247	1.85e-09	3.62e-08	heyebai.chr1	49912089	49915199	2230	Disease resistance protein RPM1 [Morus notabilis]
Novel00143	70.982	5.51561	2.97	3.56e-15	1.65e-13	heyebai.chr1	51954992	51958720	3002	G-type lectin S-receptor-like serine/threonine-protein kinase At4g27290 [Morus notabilis]
Novel00144	60.5929	119.471	-0.92302	7.39e-05	0.00055012	heyebai.chr1	52043236	52047182	2517	G-type lectin S-receptor-like serine/threonine-protein kinase At4g27290 [Morus notabilis]
Novel00146	109.176	13.3161	2.626	2.23e-15	1.06e-13	heyebai.chr1	53326821	53330560	2458	G-type lectin S-receptor-like serine/threonine-protein kinase [Morus notabilis]
Novel00147	96.1605	183.311	-0.87437	0.00017319	0.001164	heyebai.chr1	53439133	53443970	2366	G-type lectin S-receptor-like serine/threonine-protein kinase At4g27290 [Ziziphus jujuba]
Novel00150	17.3752	0	2.546	2.37e-07	3.11e-06	heyebai.chr1	53599881	53606921	2018	G-type lectin S-receptor-like serine/threonine-protein kinase At4g27290 [Morus notabilis]
Novel00155	27.3557	63.9821	-1.0878	0.00053143	0.0030692	heyebai.chr1	53906003	53911744	1578	Transcriptional regulator ATRX [Morus notabilis]
Novel00158	1387.3	836.737	0.71716	2.22e-08	3.58e-07	heyebai.chr1	54255384	54263264	3143	G-type lectin S-receptor-like serine/threonine-protein kinase At4g27290 [Morus notabilis]
Novel00159	25.8518	0.658363	2.784	5.11e-09	9.31e-08	heyebai.chr1	54292385	54296058	2974	G-type lectin S-receptor-like serine/threonine-protein kinase At4g27290 [Morus notabilis]
Novel00162	215.671	330.31	-0.59836	0.00026202	0.0016698	heyebai.chr1	54557474	54562301	3407	G-type lectin S-receptor-like serine/threonine-protein kinase At4g27290 [Morus notabilis]
Novel00167	311.75	699.759	-1.1073	3.43e-07	4.3e-06	heyebai.chr1	55511771	55523639	2417	G-type lectin S-receptor-like serine/threonine-protein kinase At4g27290 [Morus notabilis]
Novel00181	6.97488	21.4935	-1.1385	0.011293	0.040067	heyebai.chr1	58472832	58474706	1795	D-2-hydroxyglutarate dehydrogenase [Morus notabilis]
Novel00184	1959.12	776.036	1.2973	6.11e-15	2.73e-13	heyebai.chr1	58934731	58937349	2008	uncharacterized protein LOC107480660 [Arachis duranensis]
Novel00188	4.80025	23.2577	-1.4499	0.0021382	0.010101	heyebai.chr1	59904859	59906936	1389	Cytochrome P450 71A1 [Morus notabilis]
Novel00193	73.7319	43.4999	0.70283	0.0075158	0.028677	heyebai.chr1	60837679	60840405	1651	hypothetical protein L484_004180 [Morus notabilis]
Novel00200	234.43	169.529	0.45252	0.0096247	0.03518	heyebai.chr1	63558953	63562238	1695	hypothetical protein L484_004022 [Morus notabilis]
Novel00204	382.503	117.248	1.5728	2.75e-09	5.27e-08	heyebai.chr1	64541369	64546081	3296	PREDICTED: receptor-like protein 12 [Prunus mume]
Novel00208	40.3299	5.25915	2.2176	1.07e-07	1.5e-06	heyebai.chr1	65025514	65027033	1520	PREDICTED: receptor-like protein 12 [Prunus mume]
Novel00210	0	8.12847	-1.3402	0.0043207	0.01812	heyebai.chr1	65330506	65334198	966	protein WEAK CHLOROPLAST MOVEMENT UNDER BLUE LIGHT 1 [Morus notabilis]
Novel00219	70.3196	16.2334	1.814	1.56e-07	2.12e-06	heyebai.chr1	65763435	65845105	1626	cytochrome P450 71D11-like [Ziziphus jujuba]
Novel00221	196.41	98.3193	0.9379	6.7e-05	0.00050585	heyebai.chr1	65940247	65945953	2300	PREDICTED: uncharacterized protein LOC101299609 [Fragaria vesca subsp. vesca]
Novel00224	5.04111	0	1.1264	0.013375	0.045958	heyebai.chr1	66350384	66352186	1245	hypothetical protein MANES_S109000 [Manihot esculenta]
Novel00225	9.01629	0.667813	1.2241	0.011221	0.03984	heyebai.chr1	66476735	66478402	1587	PREDICTED: premnaspirodiene oxygenase-like [Vitis vinifera]
Novel00226	28.0284	65.0815	-1.0743	0.000782	0.0042721	heyebai.chr1	66640799	66643011	1998	cytochrome P450 71D11 [Prunus persica]
Novel00227	12.1602	0	2.0564	3.11e-05	0.0002535	heyebai.chr1	66727641	66729134	779	hypothetical protein TSUD_256990 [Trifolium subterraneum]
Novel00228	457.257	312.445	0.53116	0.0033176	0.014609	heyebai.chr1	66742224	66748433	5030	ABC transporter C family member 3 [Morus notabilis]
Novel00233	178.472	88.9773	0.90375	0.0022776	0.010645	heyebai.chr1	67853420	67857286	2910	Disease resistance protein RPM1 [Morus notabilis]
Novel00236	104.778	57.5628	0.77799	0.0087784	0.032657	heyebai.chr1	68404801	68406219	1419	transmembrane protein, putative [Medicago truncatula]
Novel00237	10.0152	273.735	-4.2578	3.04e-47	1.77e-44	heyebai.chr1	68448476	68457604	1688	Serine/threonine-protein kinase/endoribonuclease ire-1 [Morus notabilis]
Novel00241	39.5669	75.6791	-0.84994	0.0025968	0.011883	heyebai.chr1	70639283	70667648	578	hypothetical protein MANES_06G013900 [Manihot esculenta]
Novel00243	74.5051	238.502	-1.5941	1.22e-13	4.55e-12	heyebai.chr1	70783629	70786194	2243	hypothetical protein CISIN_1g0110962mg, partial [Citrus sinensis]
Novel00249	24.6488	9.24882	1.0805	0.010155	0.036709	heyebai.chr1	1207369	1208659	1172	hypothetical protein L484_012252 [Morus notabilis]
Novel00267	385.107	270.479	0.49014	0.0098103	0.035746	heyebai.chr1	3835086	3866588	932	UPF0481 protein [Morus notabilis]
Novel00269	6.06742	0	1.2849	0.0060047	0.023844	heyebai.chr1	5289620	5292783	339	hypothetical protein F511_30300, partial [Dorcoceras hygrometricum]
Novel00270	423.583	558.559	-0.39325	0.0012513	0.0063842	heyebai.chr1	5545899	5548392	1573	hypothetical protein L484_012874 [Morus notabilis]
Novel00273	21.2377	55.9842	-1.1381	0.0029164	0.013101	heyebai.chr1	6437630	6441207	3247	disease resistance protein RPM1-like isoform X1 [Ziziphus jujuba]
Novel00274	24.7931	4.8289	1.6555	0.000202	0.0013263	heyebai.chr1	6486745	6494642	2662	Late blight resistance protein [Morus notabilis]
Novel00275	150.839	219.876	-0.52577	0.0036174	0.015695	heyebai.chr1	7098883	7102175	642	hypothetical protein L484_004286 [Morus notabilis]
Novel00276	257.24	111.713	1.1453	1e-07	1.42e-06	heyebai.chr1	7509010	7512067	2932	PREDICTED: uncharacterized protein LOC104895554 isoform X1 [Beta vulgaris subsp. vulgaris]
Novel00277	9.44101	365.809	-4.7954	8.14e-69	1.45e-65	heyebai.chr1	7730985	7733624	1361	hypothetical protein L484_014824 [Morus notabilis]
Novel00280	57.19	178.052	-1.556	3.07e-13	1.08e-11	heyebai.chr1	9394272	9394882	611	-
Novel00286	146.41	238.619	-0.67395	0.00085537	0.0046101	heyebai.chr1	12386276	12391720	4603	hypothetical protein TSUD_136860 [Trifolium subterraneum]
Novel00287	500.637	330.167	0.58783	5.6e-05	0.00043234	heyebai.chr1	12498356	12502934	3397	PREDICTED: uncharacterized protein LOC105956795 [Erythranthe guttata]
Novel00290	119.997	79.1683	0.57104	0.0070521	0.027181	heyebai.chr1	14010271	14012951	1951	hypothetical protein L484_002868 [Morus notabilis]
Novel00297	10.1299	1.00087	1.2907	0.0085341	0.031887	heyebai.chr1	16106597	16108446	1500	Ubiquinone biosynthesis protein COQ4-like protein [Morus notabilis]
Novel00301	23.4396	45.0353	-0.82297	0.012124	0.042431	heyebai.chr1	16943981	16945789	1019	-
Novel00302	155.243	20.909	2.4926	1.48e-13	5.43e-12	heyebai.chr1	17622260	17626506	1198	hypothetical protein L484_014482 [Morus notabilis]
Novel00303	52.1629	27.2929	0.82188	0.010873	0.038778	heyebai.chr1	18688407	18698245	6197	hypothetical protein L484_019390 [Morus notabilis]
Novel00314	364.785	208.699	0.77142	0.00011937	0.00083657	heyebai.chr1	27539953	27551922	1524	Protein TIFY 6B [Morus notabilis]
Novel00315	77.4374	24.5744	1.4584	4.63e-06	4.6e-05	heyebai.chr1	29896987	29899018	1194	-
Novel00316	40.9965	11.1001	1.5457	3.98e-05	0.00031818	heyebai.chr1	29900784	29902214	1351	-
Novel00326	109.856	18.5337	2.2648	1.12e-12	3.63e-11	heyebai.chr1	34266571	34277892	2060	-
Novel00328	451.906	242.53	0.88019	8.3e-11	2.02e-09	heyebai.chr1	36184032	36188012	2298	PREDICTED: LOW QUALITY PROTEIN: pentatricopeptide repeat-containing protein At1g12300, mitochondrial-like [Prunus mume]
Novel00331	254.923	161.62	0.62515	0.0036135	0.015683	heyebai.chr1	36431374	36431954	581	-
Novel00335	56.9798	2.25821	1.1363	0.013884	0.047358	heyebai.chr1	37945330	37952301	299	-
Novel00336	963.633	784.717	0.29244	0.0074588	0.028506	heyebai.chr1	37986723	37991746	1708	hypothetical protein CICLE_v10009392mg [Citrus clementina]
Novel00338	0	15.6259	-2.3346	2.32e-06	2.47e-05	heyebai.chr1	38029290	38030096	568	hypothetical protein L484_014658 [Morus notabilis]
Novel00343	31.0932	8.19462	1.4556	0.00055077	0.0031567	heyebai.chr1	38890610	38896543	3019	Retrovirus-related Pol polyprotein from transposon TNT 1-94 [Morus notabilis]
Novel00352	9.33134	37.6745	-1.6309	2.02e-05	0.00017174	heyebai.chr1	42855870	42857934	1338	uncharacterized protein LOC107177859 [Citrus sinensis]
Novel00369	26.6232	0	3.0325	4.24e-10	9.29e-09	heyebai.chr1	50417318	50419282	1564	hypothetical protein B456_002G129000 [Gossypium raimondii]
Novel00371	56.1371	4.88998	2.7444	4.88e-12	1.46e-10	heyebai.chr1	51182766	51184408	1383	-
Novel00378	11.3524	0	1.8619	0.00014757	0.0010103	heyebai.chr1	52451624	52452254	441	-
Novel00387	23.402	75.7223	-1.5216	2.67e-07	3.45e-06	heyebai.chr1	54881507	54884655	1963	G-type lectin S-receptor-like serine/threonine-protein kinase At4g27290 [Morus notabilis]
Novel00393	127.225	88.9712	0.49456	0.014366	0.048708	heyebai.chr1	56568257	56574150	2733	G-type lectin S-receptor-like serine/threonine-protein kinase At4g27290 [Morus notabilis]
Novel00395	107.747	53.8873	0.90754	0.0013322	0.0067418	heyebai.chr1	57351535	57354765	2360	G-type lectin S-receptor-like serine/threonine-protein kinase At4g27290 [Ziziphus jujuba]
Novel00404	77.8012	32.4019	1.0766	0.001937	0.0092792	heyebai.chr1	58438497	58443794	703	Protein TIFY 6B [Morus notabilis]
Novel00407	7.51946	0	1.1467	0.011541	0.040767	heyebai.chr1	58892274	58894034	726	(-)-germacrene D synthase [Morus notabilis]
Novel00411	27.6606	0.342512	3.0168	2.63e-10	5.97e-09	heyebai.chr1	59319919	59320869	548	(-)-germacrene D synthase [Morus notabilis]
Novel00412	98.5928	0	4.7046	3.07e-26	3.92e-24	heyebai.chr1	59374760	59378437	1287	(-)-germacrene D synthase [Morus notabilis]
Novel00422	503.025	74.8257	2.6447	2.11e-44	9.99e-42	heyebai.chr1	62601023	62626897	4393	PREDICTED: putative disease resistance RPP13-like protein 1 [Pyrus x bretschneideri]
Novel00424	13.3634	2.54571	1.2691	0.0097988	0.035716	heyebai.chr1	62654955	62655495	541	PREDICTED: putative disease resistance protein At3g14460 isoform X2 [Pyrus x bretschneideri]
Novel00430	72.0278	25.4423	1.225	0.0012667	0.0064555	heyebai.chr1	63693139	63695808	1736	PREDICTED: putative disease resistance protein At3g14460 isoform X2 [Pyrus x bretschneideri]
Novel00431	101.88	171.848	-0.71586	0.0011165	0.0057971	heyebai.chr1	64194493	64198938	2391	receptor-like protein 9DC3 [Morus notabilis]
Novel00435	115.215	13.1285	2.6239	3.04e-13	1.07e-11	heyebai.chr1	64963198	64965452	1935	PREDICTED: receptor-like protein 12 [Prunus mume]
Novel00436	545.139	231.996	1.2027	2.41e-15	1.14e-13	heyebai.chr1	65042542	65048743	4484	ABC transporter C family member 3 [Morus notabilis]
Novel00438	3.36751	14.0001	-1.1962	0.013605	0.046584	heyebai.chr1	65182365	65190286	716	PREDICTED: cytochrome P450 71D11-like [Prunus mume]
Novel00442	9.95628	25.1622	-1.0243	0.013589	0.046536	heyebai.chr1	65447447	65470461	3833	PREDICTED: putative disease resistance protein At3g14460 [Pyrus x bretschneideri]
Novel00449	0	6.5887	-1.3313	0.0046975	0.019413	heyebai.chr1	66273547	66277272	682	protein WEAK CHLOROPLAST MOVEMENT UNDER BLUE LIGHT 1 [Morus notabilis]
Novel00452	2.29753	23.9714	-1.9731	3.84e-05	0.00030777	heyebai.chr1	66963530	66968612	907	hypothetical protein L484_004022 [Morus notabilis]
Novel00454	134.009	49.8207	1.3051	2.79e-06	2.91e-05	heyebai.chr1	68075489	68086327	3529	Disease resistance protein RPM1 [Morus notabilis]
Novel00456	48.6024	14.952	1.3428	0.00078239	0.0042722	heyebai.chr1	68151318	68161733	3382	Disease resistance protein RPM1 [Morus notabilis]
Novel00461	281.229	556.243	-0.95896	4.95e-10	1.08e-08	heyebai.chr1	68495783	68501844	1872	serine/threonine-protein kinase/endoribonuclease IRE1a isoform X4 [Morus notabilis]
Novel00463	11.7954	0	2.051	3.27e-05	0.00026488	heyebai.chr1	69817357	69819238	775	hypothetical protein JCGZ_01040 [Jatropha curcas]
Novel00471	16.8426	0	2.3683	1.66e-06	1.82e-05	heyebai.chr1	70196572	70198232	1568	PREDICTED: cytochrome P450 71D10-like [Gossypium arboreum]
Novel00473	612.414	1111.99	-0.84797	8.98e-13	2.98e-11	heyebai.chr1	70548902	70550719	1241	-
Novel00476	77.5272	171.12	-1.0927	5.98e-08	8.87e-07	heyebai.chr1	70640435	70641031	597	PREDICTED: putative disease resistance protein At3g14460 isoform X2 [Pyrus x bretschneideri]
Novel00478	67.4224	141.917	-1.0078	2.43e-05	0.00020306	heyebai.chr1	70663460	70696168	1600	PREDICTED: putative disease resistance protein At3g14460 isoform X2 [Pyrus x bretschneideri]
Novel00481	0	8.37717	-1.4686	0.0021011	0.0099441	heyebai.chr10	1603732	1604228	414	hypothetical protein L484_015608 [Morus notabilis]
Novel00484	52.9068	0.658363	3.7998	1.09e-17	6.69e-16	heyebai.chr10	2726340	2727803	952	uncharacterized protein LOC107415737 [Ziziphus jujuba]
Novel00485	1.00701	14.9925	-1.9577	6.35e-05	0.00048375	heyebai.chr10	3331525	3332908	1309	hypothetical protein L484_003171 [Morus notabilis]
Novel00495	307.753	201.183	0.58728	0.0026109	0.011932	heyebai.chr10	6570119	6574769	2486	hypothetical protein L484_021450 [Morus notabilis]
Novel00496	21.897	64.2993	-1.3348	0.00010589	0.00075523	heyebai.chr10	6590324	6595230	2191	-
Novel00498	12.4123	63.3298	-1.9809	2.64e-08	4.19e-07	heyebai.chr10	7790213	7791752	1436	trans-resveratrol di-O-methyltransferase [Morus notabilis]
Novel00502	231.8	152.454	0.58735	0.00050707	0.0029462	heyebai.chr10	10378547	10381569	2928	PREDICTED: G-type lectin S-receptor-like serine/threonine-protein kinase At2g19130 [Theobroma cacao]
Novel00504	0.986692	12.4985	-1.7582	0.00035608	0.0021761	heyebai.chr10	10733663	10736341	2238	PREDICTED: G-type lectin S-receptor-like serine/threonine-protein kinase At2g19130 [Theobroma cacao]
Novel00506	69.9181	15.9246	1.7886	6.83e-07	8.1e-06	heyebai.chr10	10850594	10866793	2748	PREDICTED: G-type lectin S-receptor-like serine/threonine-protein kinase At2g19130 [Pyrus x bretschneideri]
Novel00511	62.2175	6.35283	2.1784	2.33e-06	2.48e-05	heyebai.chr10	12266135	12280797	759	-
Novel00513	33.8825	5.23587	1.9096	1.59e-05	0.00013876	heyebai.chr10	13147902	13149558	1288	-
Novel00516	1856.67	810.688	1.1667	1.45e-14	6.21e-13	heyebai.chr10	13485690	13490522	2519	phenolic glucoside malonyltransferase 1 [Morus notabilis]
Novel00517	17.3285	62.9576	-1.5443	2.79e-05	0.00022994	heyebai.chr10	13981877	13983818	971	B3 domain-containing protein [Morus notabilis]
Novel00523	0	5.66443	-1.1225	0.013527	0.046365	heyebai.chr10	15677453	15678963	1031	-
Novel00525	123.978	41.6558	1.3723	3.23e-05	0.00026181	heyebai.chr10	17423182	17424157	658	hypothetical protein L484_017652 [Morus notabilis]
Novel00526	22.6368	49.248	-0.95469	0.0062385	0.024624	heyebai.chr10	18364352	18367773	1318	Sex determination protein tasselseed-2 [Morus notabilis]
Novel00528	160.987	0.315852	5.4303	8.77e-41	3.34e-38	heyebai.chr10	356567	357868	1265	PREDICTED: F-box protein At5g49610-like [Capsicum annuum]
Novel00535	170.727	47.4137	1.722	6.18e-12	1.81e-10	heyebai.chr10	2257127	2261842	1738	hypothetical protein L484_004446 [Morus notabilis]
Novel00538	42.9586	0.315852	3.5132	4.95e-14	1.96e-12	heyebai.chr10	2713457	2725862	973	-
Novel00545	93.1175	29.7836	1.327	0.00063801	0.0035746	heyebai.chr10	6420544	6423253	1667	-
Novel00546	2.65928	15.4805	-1.4649	0.0024718	0.011389	heyebai.chr10	6444561	6447210	886	-
Novel00547	300.194	167.833	0.80117	7.54e-05	0.0005597	heyebai.chr10	6477928	6479796	1529	Ubiquitin and WLM domain-containing protein [Morus notabilis]
Novel00551	66.8922	21.4237	1.4402	1.02e-05	9.37e-05	heyebai.chr10	8826576	8832487	1391	PREDICTED: uncharacterized protein LOC108221854 [Daucus carota subsp. sativus]
Novel00555	58.8757	20.9573	1.2801	0.00019366	0.001278	heyebai.chr10	10280396	10284448	2644	hypothetical protein CICLE_v10014273mg [Citrus clementina]
Novel00558	213.639	73.4877	1.477	1.73e-14	7.38e-13	heyebai.chr10	10846881	10866826	2739	PREDICTED: G-type lectin S-receptor-like serine/threonine-protein kinase At2g19130 [Pyrus x bretschneideri]
Novel00562	15.0959	33.2769	-0.95141	0.0095832	0.035067	heyebai.chr10	13018256	13020673	962	histone-lysine N-methyltransferase setd3 [Morus notabilis]
Novel00564	92.6688	41.6615	1.0304	0.0007583	0.0041573	heyebai.chr10	13193191	13195762	1752	Receptor-like protein kinase FERONIA [Morus notabilis]
Novel00570	329.898	192.312	0.74937	6.53e-05	0.0004955	heyebai.chr10	17120037	17122225	1682	-
Novel00573	19.5375	0	2.7146	3.11e-08	4.87e-07	heyebai.chr10	18172854	18174191	771	hypothetical protein L484_023706 [Morus notabilis]
Novel00574	27.1356	4.60416	1.3614	0.0056398	0.022607	heyebai.chr10	18533705	18535627	1430	stilbene synthase [Morus alba var. atropurpurea]
Novel00576	100.486	46.1864	0.93141	0.012087	0.042324	heyebai.chr11	570601	571003	403	hypothetical protein L484_019257 [Morus notabilis]
Novel00579	173.723	68.6541	1.2531	3.13e-07	3.97e-06	heyebai.chr11	1697241	1702993	2998	PREDICTED: uncharacterized protein LOC104895554 isoform X1 [Beta vulgaris subsp. vulgaris]
Novel00589	128.699	46.1462	1.3534	9.25e-07	1.06e-05	heyebai.chr11	7204952	7207253	1105	uncharacterized protein LOC21408115 [Morus notabilis]
Novel00592	28.8312	12.162	1.0021	0.010553	0.037864	heyebai.chr11	8046991	8050373	2249	probable mediator of RNA polymerase II transcription subunit 37c [Morus notabilis]
Novel00608	171.418	78.9905	1.0307	8.22e-05	0.00060307	heyebai.chr11	13747248	13748474	1227	-
Novel00609	131.29	61.7667	0.96032	0.0022715	0.010623	heyebai.chr11	13776959	13780577	3619	-
Novel00610	72.6536	31.2795	1.0962	0.00016257	0.0011023	heyebai.chr11	13772913	13776066	3154	hypothetical protein L484_001875 [Morus notabilis]
Novel00615	744.95	1318.76	-0.80694	8.83e-09	1.53e-07	heyebai.chr11	15382082	15385055	2181	UDP-glycosyltransferase 88A1 [Morus notabilis]
Novel00617	44.5245	19.1708	1.0278	0.0035814	0.015587	heyebai.chr11	16269295	16270654	1000	putative Ty-1 copia retrotransposon [Phaseolus vulgaris]
Novel00618	565.552	413.101	0.4427	0.003713	0.016026	heyebai.chr11	16935170	16936749	1580	Caffeic acid 3-O-methyltransferase [Morus notabilis]
Novel00621	0	24.101	-2.9186	2.09e-09	4.06e-08	heyebai.chr11	164562	165841	1114	-
Novel00622	139.959	84.6812	0.69235	0.00075629	0.0041502	heyebai.chr11	188406	211086	1382	probable LRR receptor-like serine/threonine-protein kinase At3g47570 [Morus notabilis]
Novel00624	0.322126	8.49326	-1.5663	0.0014294	0.0071714	heyebai.chr11	5116158	5117312	1155	caffeic acid 3-O-methyltransferase [Morus notabilis]
Novel00626	203.149	90.3177	1.1036	1.76e-06	1.93e-05	heyebai.chr11	5202579	5205917	1480	caffeic acid 3-O-methyltransferase [Morus notabilis]
Novel00640	159.934	61.6564	1.1518	0.0015759	0.0077905	heyebai.chr11	9283209	9284831	1338	hypothetical protein VITISV_043423 [Vitis vinifera]
Novel00641	348.99	266.063	0.38207	0.013284	0.045709	heyebai.chr11	9304617	9326888	2569	hypothetical protein L484_025334 [Morus notabilis]
Novel00648	177.03	72.4423	1.1993	2.15e-06	2.31e-05	heyebai.chr11	12668051	12670342	2229	coumaroyl-CoA:anthocyanidin 3-O-glucoside-6''-O-coumaroyltransferase 1 [Morus notabilis]
Novel00653	632.44	833.345	-0.39159	0.0023823	0.011048	heyebai.chr11	15378401	15380580	2036	UDP-glycosyltransferase 88A1 [Morus notabilis]
Novel00654	132.194	245.155	-0.84018	0.00028003	0.001771	heyebai.chr11	15388211	15392300	2477	anthocyanidin 5,3-O-glucosyltransferase [Morus notabilis]
Novel00655	23.7026	8.46491	1.0721	0.014802	0.049882	heyebai.chr11	15396001	15397275	1275	-
Novel00665	5.80827	93.4003	-2.9721	1.83e-12	5.72e-11	heyebai.chr12	6190432	6191651	937	-
Novel00671	20.4582	54.7539	-1.255	6.85e-05	0.00051594	heyebai.chr12	8860224	8862564	1771	hypothetical protein L484_013997 [Morus notabilis]
Novel00677	91.2685	285.708	-1.5694	6.52e-14	2.54e-12	heyebai.chr12	9344042	9369903	2581	Serine/threonine-protein kinase 36 [Morus notabilis]
Novel00679	33.35	93.5362	-1.358	1.36e-06	1.51e-05	heyebai.chr12	10396101	10396730	630	-
Novel00680	27.9787	56.0524	-0.85763	0.012748	0.044163	heyebai.chr12	10605888	10608764	1715	hypothetical protein L484_026812 [Morus notabilis]
Novel00682	93.7326	0.315852	4.7272	9.71e-29	1.53e-26	heyebai.chr12	10658159	10660730	1307	flavonoid prenyltransferase [Maclura tricuspidata]
Novel00688	30.199	0	3.3323	2.86e-12	8.85e-11	heyebai.chr12	11519018	11523982	3055	(-)-germacrene D synthase [Morus notabilis]
Novel00697	68.5953	31.5083	1.0135	0.00057899	0.0032908	heyebai.chr12	13464630	13468034	1587	-
Novel00698	44.295	19.0777	1.058	0.0014885	0.0074309	heyebai.chr12	13964253	13965287	798	-
Novel00709	33.2078	62.471	-0.82829	0.003632	0.015746	heyebai.chr12	6815108	6816573	1278	-
Novel00714	0	6.80568	-1.366	0.0038764	0.016616	heyebai.chr12	8767247	8768433	843	GDSL esterase/lipase [Morus notabilis]
Novel00715	321.585	627.486	-0.94785	3.01e-13	1.07e-11	heyebai.chr12	8795504	8799353	2849	Putative disease resistance protein RGA3 [Morus notabilis]
Novel00717	19.9968	84.9478	-1.7706	5.55e-07	6.71e-06	heyebai.chr12	9325771	9328265	576	Putative pre-mRNA-splicing factor ATP-dependent RNA helicase DHX16 [Morus notabilis]
Novel00719	159.866	328.259	-1.0058	5.7e-09	1.03e-07	heyebai.chr12	9359600	9364706	2377	Putative pre-mRNA-splicing factor ATP-dependent RNA helicase DHX16 [Morus notabilis]
Novel00720	13.1875	33.8276	-1.1113	0.0036012	0.015636	heyebai.chr12	9379386	9382208	998	Serine/threonine-protein kinase 36 [Morus notabilis]
Novel00725	20.7317	2.96821	1.6091	0.00090353	0.0048449	heyebai.chr12	9732232	9733031	663	hypothetical protein L484_008434 [Morus notabilis]
Novel00726	131.335	76.3354	0.74027	0.00074315	0.0040892	heyebai.chr12	9740152	9764298	1876	Serine/threonine-protein kinase 36 [Morus notabilis]
Novel00727	56.6532	11.5431	1.8742	8.01e-07	9.37e-06	heyebai.chr12	9772760	9778529	2215	putative pre-mRNA-splicing factor ATP-dependent RNA helicase [Morus notabilis]
Novel00729	84.7436	45.8493	0.80004	0.0059274	0.023585	heyebai.chr12	10517637	10523661	2535	-
Novel00731	344.142	509.532	-0.55244	0.00034964	0.0021412	heyebai.chr12	10720391	10723632	2597	hypothetical protein L484_002804 [Morus notabilis]
Novel00742	751.825	592.102	0.33992	0.0022314	0.010473	heyebai.chr12	13174671	13190560	1502	hypothetical protein MANES_09G116800 [Manihot esculenta]
Novel00743	183.974	408.797	-1.089	1.26e-06	1.41e-05	heyebai.chr12	13999318	14004736	3894	PREDICTED: uncharacterized protein LOC104881608 [Vitis vinifera]
Novel00744	260.769	145.866	0.80198	6.59e-05	0.00049874	heyebai.chr12	14575637	14579371	2550	-
Novel00747	267.506	159.998	0.7014	0.0016354	0.0080399	heyebai.chr12	16018181	16024111	3192	Wall-associated receptor kinase-like 9 [Morus notabilis]
Novel00754	20.0619	0	2.6553	6.7e-08	9.81e-07	heyebai.chr13	21206	23859	2535	hypothetical protein F511_00295 [Dorcoceras hygrometricum]
Novel00757	6.95557	22.9057	-1.1614	0.0115	0.040653	heyebai.chr13	689874	691628	1356	class I chitinase LA-c [Morus alba]
Novel00758	137.349	68.0814	0.95026	5.03e-05	0.00039225	heyebai.chr13	738854	742832	2584	disease resistance protein RPM1 [Morus notabilis]
Novel00768	188.995	529.641	-1.4284	8.01e-14	3.06e-12	heyebai.chr13	4292115	4324759	3332	5'-3' exoribonuclease 2 [Morus notabilis]
Novel00769	135.474	69.7582	0.86652	0.0029649	0.013283	heyebai.chr13	4380438	4389262	1950	PREDICTED: uncharacterized protein LOC104895554 isoform X1 [Beta vulgaris subsp. vulgaris]
Novel00770	4.41616	16.8522	-1.239	0.0085567	0.031961	heyebai.chr13	4413104	4413980	877	-
Novel00772	64.2988	31.3808	0.92382	0.0027981	0.012649	heyebai.chr13	4464773	4466988	1875	Retrovirus-related Pol polyprotein from transposon TNT 1-94 [Cajanus cajan]
Novel00773	66.1787	30.2537	1.0016	0.0012034	0.0061775	heyebai.chr13	4521165	4522239	524	hypothetical protein L484_009430 [Morus notabilis]
Novel00775	605.581	409.962	0.55029	0.00020124	0.001322	heyebai.chr13	5353364	5360701	2528	hypothetical protein L484_007835 [Morus notabilis]
Novel00780	279.533	57.31	2.1955	3.56e-30	6.31e-28	heyebai.chr13	7183772	7188640	1827	5'-3' exoribonuclease 2 [Morus notabilis]
Novel00782	28.4187	11.859	1.0088	0.010893	0.038833	heyebai.chr13	7340318	7341787	1280	gag-pol polyprotein [Populus deltoides]
Novel00787	21.767	47.303	-0.97651	0.0030467	0.013597	heyebai.chr13	8588929	8591415	2359	PREDICTED: uncharacterized protein LOC104880969 [Vitis vinifera]
Novel00795	21.5718	42.6273	-0.85422	0.010618	0.038039	heyebai.chr13	9625552	9627979	1218	hypothetical protein L484_026765 [Morus notabilis]
Novel00801	1086.85	507.073	1.0717	8.07e-12	2.31e-10	heyebai.chr13	11674020	11676713	1748	UDP-glycosyltransferase 85A1 [Morus notabilis]
Novel00802	0	369.285	-6.6094	5.35e-65	7.76e-62	heyebai.chr13	11955490	11958082	2250	-
Novel00805	0	26.758	-2.6751	5.7e-08	8.52e-07	heyebai.chr13	12673728	12682150	4799	PREDICTED: uncharacterized protein LOC105948893 isoform X1 [Erythranthe guttata]
Novel00811	31.9447	68.5633	-0.95576	0.0043326	0.018163	heyebai.chr13	15033930	15036223	1300	hypothetical protein L484_010969 [Morus notabilis]
Novel00822	17.1719	46.3804	-1.2208	0.00051459	0.0029832	heyebai.chr13	97506	99033	1305	class I chitinase LA-c [Morus alba]
Novel00823	4.41718	92.0231	-3.3361	2e-16	1.05e-14	heyebai.chr13	164704	165559	583	chitinase [Morus alba var. multicaulis]
Novel00833	44.674	80.235	-0.76403	0.0079089	0.029883	heyebai.chr13	6175387	6216446	2483	hypothetical protein VITISV_017741 [Vitis vinifera]
Novel00842	24.2351	51.7253	-0.96065	0.0028633	0.012907	heyebai.chr13	7891860	7892979	1120	-
Novel00899	26.4453	9.41416	1.1633	0.0041185	0.017442	heyebai.chr14	4758748	4760717	1677	PREDICTED: glycerophosphodiester phosphodiesterase protein kinase domain-containing GDPDL2-like, partial [Fragaria vesca subsp. vesca]
Novel00905	67.1046	151.847	-1.1023	4.2e-06	4.23e-05	heyebai.chr14	6121126	6126025	2429	hypothetical protein L484_021671 [Morus notabilis]
Novel00910	103.953	186.817	-0.7908	0.0012736	0.0064837	heyebai.chr14	7259452	7263091	1004	hypothetical protein CICLE_v10015035mg [Citrus clementina]
Novel00914	114.982	58.3976	0.91855	0.00010828	0.00077037	heyebai.chr14	10169378	10171148	922	-
Novel00916	0	7.06652	-1.2452	0.0072296	0.027758	heyebai.chr14	10636972	10639484	1591	hypothetical protein L484_025894 [Morus notabilis]
Novel00918	107.704	184.159	-0.7413	0.00013001	0.00090309	heyebai.chr14	11068440	11071867	2345	pentatricopeptide repeat-containing protein At1g59720, chloroplastic/mitochondrial [Morus notabilis]
Novel00920	65.578	214.861	-1.6161	2.19e-12	6.83e-11	heyebai.chr14	12255618	12258039	1501	hypothetical protein CICLE_v10033163mg [Citrus clementina]
Novel00925	1005.46	786.419	0.3482	0.006743	0.026191	heyebai.chr14	13764554	13766740	1666	E3 ubiquitin-protein ligase RNF25 isoform X1 [Morus notabilis]
Novel00938	600.173	467.373	0.35391	0.009747	0.035538	heyebai.chr14	3270158	3302836	968	hypothetical protein M569_11655, partial [Genlisea aurea]
Novel00941	32.4193	13.2196	1.036	0.0089807	0.033293	heyebai.chr14	5282352	5284481	848	putative receptor-like protein kinase [Morus notabilis]
Novel00948	188.694	7.46573	4.0112	1.68e-34	4.16e-32	heyebai.chr14	9036853	9041910	2895	hypothetical protein BVRB_3g067910 [Beta vulgaris subsp. vulgaris]
Novel00949	93.9369	17.3807	2.1852	2.01e-13	7.26e-12	heyebai.chr14	11014271	11015865	1324	PREDICTED: uncharacterized protein LOC107801700 [Nicotiana tabacum]
Novel00952	65.4368	35.7595	0.77872	0.010472	0.037657	heyebai.chr15	632313	633656	1052	PREDICTED: pentatricopeptide repeat-containing protein At1g62910-like [Prunus mume]
Novel00954	417.538	210.134	0.96346	1.72e-09	3.39e-08	heyebai.chr15	1414923	1418130	2913	PREDICTED: putative pentatricopeptide repeat-containing protein At1g12700, mitochondrial [Pyrus x bretschneideri]
Novel00955	15.0177	0	2.3281	2.48e-06	2.62e-05	heyebai.chr15	1422185	1431408	1029	-
Novel00957	293.721	159.603	0.85701	3.62e-08	5.62e-07	heyebai.chr15	2186850	2188697	1569	PREDICTED: putative pentatricopeptide repeat-containing protein At1g12700, mitochondrial [Pyrus x bretschneideri]
Novel00958	67.0365	6.90118	2.1657	2.74e-06	2.86e-05	heyebai.chr15	2492666	2515087	394	-
Novel00960	0.343453	11.6525	-1.6451	0.00079961	0.004354	heyebai.chr15	965424	969442	863	putative methyltransferase PMT8 [Morus notabilis]
Novel00961	65.4319	34.9247	0.81898	0.0054562	0.022031	heyebai.chr15	1967808	1969139	1200	PREDICTED: putative pentatricopeptide repeat-containing protein At1g12700, mitochondrial [Pyrus x bretschneideri]
Novel00965	42.5919	93.7003	-1.051	5.1e-05	0.00039748	heyebai.chr16	768214	775133	3756	RecName: Full=Maturase K; AltName: Full=Intron maturase
Novel00967	45.2328	78.5187	-0.72773	0.0094793	0.034736	heyebai.chr16	1049837	1051378	1400	hypothetical chloroplast RF34 (chloroplast) [Lagenaria siceraria]
Novel00980	52.1893	25.2972	0.91458	0.0051075	0.020844	heyebai.chr2	1672772	1674971	859	hypothetical protein L484_007407 [Morus notabilis]
Novel00990	94.1634	13.5526	2.4635	1e-14	4.41e-13	heyebai.chr2	4667325	4670901	2161	hypothetical protein L484_004446 [Morus notabilis]
Novel00997	17.7136	90.2515	-2.0376	8.03e-10	1.67e-08	heyebai.chr2	6526560	6528971	1358	probable 3-beta-hydroxysteroid-Delta(8),Delta(7)-isomerase [Morus notabilis]
Novel01000	313.675	165.78	0.87843	1.83e-05	0.00015763	heyebai.chr2	8061781	8062700	920	auxin-responsive protein IAA4 [Morus notabilis]
Novel01013	0.986692	19.5478	-2.2958	1.92e-06	2.08e-05	heyebai.chr2	12245194	12246942	1568	putative nuclease HARBI1 [Zea mays]
Novel01037	181.048	26.2475	1.6239	0.00081452	0.0044227	heyebai.chr2	25688611	25689377	625	hypothetical protein L484_012361 [Morus notabilis]
Novel01055	124.533	69.9745	0.78219	0.00069427	0.0038536	heyebai.chr2	31125171	31129406	1851	hypothetical protein L484_026358 [Morus notabilis]
Novel01060	36.1037	7.13267	1.7291	5.39e-05	0.00041836	heyebai.chr2	32095002	32097109	1481	-
Novel01062	1102.88	1390.62	-0.32935	0.004684	0.019367	heyebai.chr2	32429840	32457713	807	PREDICTED: cyanate hydratase 2 isoform X1 [Populus euphratica]
Novel01066	10.0782	65.8343	-2.2986	4.59e-11	1.17e-09	heyebai.chr2	33357208	33364623	2981	disease resistance-like protein DSC1 isoform X4 [Citrus sinensis]
Novel01069	40.7923	10.8797	1.4627	0.00044031	0.0026125	heyebai.chr2	34157568	34159448	770	PREDICTED: uncharacterized protein LOC103342845 [Prunus mume]
Novel01070	57.0122	0	3.973	1.1e-17	6.72e-16	heyebai.chr2	34279498	34282295	2689	PREDICTED: uncharacterized protein LOC105967762 [Erythranthe guttata]
Novel01071	640.653	423.092	0.5774	0.0014213	0.0071367	heyebai.chr2	34711858	34713441	1414	tetrapyrrole-binding protein, chloroplastic [Morus notabilis]
Novel01074	8.7917	0	1.6659	0.00061082	0.0034464	heyebai.chr2	35045097	35046354	912	hypothetical protein L484_025306 [Morus notabilis]
Novel01080	221.608	134.374	0.68791	0.00096021	0.0051099	heyebai.chr2	35421014	35424339	3326	PREDICTED: uncharacterized protein LOC102595311 [Solanum tuberosum]
Novel01090	257.729	1.60761	5.6598	1.7e-55	1.88e-52	heyebai.chr2	35957216	35975818	1488	-
Novel01091	38.3251	0.315852	3.5192	2.58e-14	1.07e-12	heyebai.chr2	1326689	1327701	683	hypothetical protein L484_018930 [Morus notabilis]
Novel01096	1516.97	329.847	2.0285	2.4e-14	9.98e-13	heyebai.chr2	2286432	2288056	1331	Glucan endo-1,3-beta-glucosidase, basic vacuolar isoform [Morus notabilis]
Novel01097	218.714	114.447	0.89577	8e-06	7.52e-05	heyebai.chr2	3245483	3246463	875	-
Novel01110	311.637	433.908	-0.46722	0.00075232	0.0041313	heyebai.chr2	7902134	7906264	2273	D-2-hydroxyglutarate dehydrogenase [Morus notabilis]
Novel01129	187.314	115.979	0.66651	0.00038137	0.0023112	heyebai.chr2	14679180	14681082	1283	Protein BEARSKIN1 [Morus notabilis]
Novel01136	0	9.21102	-1.6594	0.00063737	0.0035727	heyebai.chr2	17922633	17923760	937	protein WEAK CHLOROPLAST MOVEMENT UNDER BLUE LIGHT 1 [Morus notabilis]
Novel01137	111.37	58.8127	0.85718	0.00055956	0.0031976	heyebai.chr2	17996642	18002816	1386	-
Novel01138	20.89	1.65148	2.2245	2.22e-06	2.38e-05	heyebai.chr2	19343070	19346728	845	PREDICTED: uncharacterized protein LOC104896885 [Beta vulgaris subsp. vulgaris]
Novel01150	45.2441	12.7438	1.5427	1.46e-05	0.00012917	heyebai.chr2	27248684	27250824	1521	hypothetical protein L484_012775 [Morus notabilis]
Novel01155	134.664	223.235	-0.70497	5.44e-05	0.0004213	heyebai.chr2	29394452	29401183	2912	Cysteine-rich RLK (receptor-like protein kinase) 8 [Dorcoceras hygrometricum]
Novel01157	89.4567	42.7511	0.98532	0.0001725	0.0011605	heyebai.chr2	29723235	29731258	1278	hypothetical protein L484_011909 [Morus notabilis]
Novel01160	29.6674	221.89	-2.6857	3.69e-25	4.29e-23	heyebai.chr2	30083010	30087676	4535	hypothetical protein VITISV_014220 [Vitis vinifera]
Novel01178	70.2771	216.975	-1.526	9.97e-11	2.41e-09	heyebai.chr2	34478266	34490010	3254	disease resistance-like protein DSC1 [Morus notabilis]
Novel01183	42.2605	2.25652	2.8799	6.36e-11	1.57e-09	heyebai.chr2	35340806	35342571	1422	putative disease resistance protein RGA3 isoform X1 [Ziziphus jujuba]
Novel01192	368.257	236.045	0.62278	0.00027082	0.0017193	heyebai.chr3	456607	457949	983	uncharacterized protein LOC8286483 [Ricinus communis]
Novel01193	5.29925	0	1.1112	0.014236	0.048361	heyebai.chr3	501291	502622	795	-
Novel01197	2.40215	21.2026	-1.8814	8.14e-05	0.00059843	heyebai.chr3	1312535	1314771	1081	hypothetical protein L484_015608 [Morus notabilis]
Novel01199	1157.72	683.236	0.72329	0.00069349	0.0038502	heyebai.chr3	2198568	2202282	1659	glucan endo-1,3-beta-glucosidase, basic isoform [Morus notabilis]
Novel01200	17.7939	1.01032	1.8495	0.00018217	0.0012105	heyebai.chr3	2250120	2252443	1282	Glucan endo-1,3-beta-glucosidase, basic isoform [Morus notabilis]
Novel01201	404.652	125.633	1.5693	4.18e-10	9.19e-09	heyebai.chr3	2319345	2322120	1503	glucan endo-1,3-beta-glucosidase, basic isoform [Morus notabilis]
Novel01202	188.228	405.525	-1.0022	0.00055038	0.0031567	heyebai.chr3	2724368	2726054	771	gibberellin-regulated protein 13 [Glycine max]
Novel01203	6.41088	37.3982	-2.0151	3.42e-07	4.29e-06	heyebai.chr3	3050627	3052009	779	hypothetical protein L484_005822 [Morus notabilis]
Novel01204	28.0151	56.7178	-0.89641	0.0053706	0.021749	heyebai.chr3	3152351	3153891	862	hypothetical protein L484_026358 [Morus notabilis]
Novel01205	61.0014	102.149	-0.68087	0.013229	0.045547	heyebai.chr3	3153998	3156137	1200	hypothetical protein L484_014824 [Morus notabilis]
Novel01211	127.84	60.6181	1.0083	3.14e-05	0.00025559	heyebai.chr3	5818938	5822897	2115	putative LRR receptor-like serine/threonine-protein kinase [Morus notabilis]
Novel01212	95.1249	57.9434	0.67163	0.0047312	0.01952	heyebai.chr3	5881032	5885056	3382	putative LRR receptor-like serine/threonine-protein kinase [Morus notabilis]
Novel01213	70.5827	38.4395	0.78183	0.011172	0.039699	heyebai.chr3	5903241	5903910	587	hypothetical protein CICLE_v10017905mg, partial [Citrus clementina]
Novel01214	14.5421	2.24876	1.458	0.0028812	0.01297	heyebai.chr3	5956063	5959087	2210	G-type lectin S-receptor-like serine/threonine-protein kinase At4g27290 [Morus notabilis]
Novel01215	7.06019	0	1.3405	0.0043759	0.018289	heyebai.chr3	6033285	6035578	1778	G-type lectin S-receptor-like serine/threonine-protein kinase At4g27290 [Morus notabilis]
Novel01217	33.915	107.682	-1.5032	3.01e-07	3.83e-06	heyebai.chr3	7351732	7354556	1664	hypothetical protein L484_003988 [Morus notabilis]
Novel01221	7.08253	0.342512	1.1892	0.012171	0.042534	heyebai.chr3	8344194	8345165	894	-
Novel01226	29.9022	7.77989	1.498	0.0002579	0.0016458	heyebai.chr3	9216143	9221882	3634	-
Novel01230	509.534	729.914	-0.50439	0.0019102	0.0091696	heyebai.chr3	10475606	10479813	3199	FT-interacting protein 1 [Morus notabilis]
Novel01233	52.7451	16.4581	1.393	0.0001726	0.0011608	heyebai.chr3	10997575	11001696	4024	hypothetical protein VITISV_017108 [Vitis vinifera]
Novel01234	54.9796	16.7102	1.3974	0.00026594	0.0016911	heyebai.chr3	11513954	11529400	1116	hypothetical protein L484_003131 [Morus notabilis]
Novel01237	31.3595	250.13	-2.8187	5.74e-35	1.47e-32	heyebai.chr3	11742737	11743992	1133	hypothetical protein L484_024907 [Morus notabilis]
Novel01238	38.2549	549.025	-3.6458	6.49e-64	8.87e-61	heyebai.chr3	11744231	11752802	3108	hypothetical protein L484_011595 [Morus notabilis]
Novel01245	176.222	6.84179	4.0757	1.04e-37	3.27e-35	heyebai.chr3	13103038	13115444	2169	hypothetical protein L484_012686 [Morus notabilis]
Novel01246	25.6851	0.315852	2.589	1.32e-07	1.82e-06	heyebai.chr3	13160179	13162380	2202	hypothetical protein VITISV_030365 [Vitis vinifera]
Novel01248	254.065	394.684	-0.61244	0.0011575	0.0059695	heyebai.chr3	13742623	13754390	2816	hypothetical protein L484_005127 [Morus notabilis]
Novel01251	490.476	329.61	0.56335	2.43e-05	0.00020341	heyebai.chr3	14275118	14279951	3598	PREDICTED: uncharacterized protein LOC104895554 isoform X1 [Beta vulgaris subsp. vulgaris]
Novel01255	225.551	71.5116	1.5202	2.19e-08	3.54e-07	heyebai.chr3	16059811	16073480	903	Homogentisate phytyltransferase 2 [Morus notabilis]
Novel01258	82.7033	223.346	-1.3813	1.38e-13	5.06e-12	heyebai.chr3	16818564	16827243	2117	-
Novel01260	2.40215	25.1494	-2.0977	8.36e-06	7.83e-05	heyebai.chr3	16904145	16916409	1631	Os03g0105600 [Oryza sativa Japonica Group]
Novel01263	7.81824	26.5451	-1.1598	0.013103	0.045187	heyebai.chr3	17217214	17228187	1384	Tubulin beta-2 chain [Triticum urartu]
Novel01266	3.73128	16.7267	-1.358	0.004199	0.017709	heyebai.chr3	19061867	19062975	1000	-
Novel01267	558.186	715.922	-0.35389	0.0040749	0.017283	heyebai.chr3	19381973	19386262	3579	PREDICTED: transposon Ty3-I Gag-Pol polyprotein isoform X1 [Daucus carota subsp. sativus]
Novel01269	19.687	50.4828	-1.1649	0.00066609	0.0037158	heyebai.chr3	20496758	20500772	1439	hypothetical protein L484_026358 [Morus notabilis]
Novel01270	6.37227	33.4996	-1.8567	4.85e-06	4.81e-05	heyebai.chr3	20500880	20501910	629	-
Novel01271	5.03808	45.7399	-2.4698	7.55e-10	1.57e-08	heyebai.chr3	20545546	20548046	1004	-
Novel01276	0	50.5732	-3.9622	7.41e-18	4.66e-16	heyebai.chr3	22342913	22358580	1246	uncharacterized protein LOC21407091 [Morus notabilis]
Novel01277	11.1847	0.947555	1.319	0.0070605	0.027203	heyebai.chr3	22765261	22766012	521	-
Novel01284	2243.58	1851.55	0.27464	0.0036283	0.015733	heyebai.chr3	24183162	24189164	4311	putative disease resistance protein RGA1 isoform X1 [Ziziphus jujuba]
Novel01287	67.7975	9.46917	2.43	9.95e-13	3.25e-11	heyebai.chr3	24275511	24289605	2210	Zeaxanthin epoxidase [Morus notabilis]
Novel01292	88.2709	1.64203	4.1958	1.17e-25	1.41e-23	heyebai.chr3	2897291	2898138	594	-
Novel01293	11.5617	40.7784	-1.3662	0.0013394	0.0067724	heyebai.chr3	3123103	3126205	2929	-
Novel01294	10.4247	0	1.9009	0.0001114	0.00078892	heyebai.chr3	3134940	3135633	694	-
Novel01295	1161.72	627.476	0.87864	2.56e-17	1.51e-15	heyebai.chr3	3392073	3394338	1154	probable glutathione S-transferase [Morus notabilis]
Novel01296	10.8331	33.6896	-1.2229	0.0042825	0.017986	heyebai.chr3	4443179	4444415	752	Lysosomal beta glucosidase [Morus notabilis]
Novel01299	7.0612	47.2159	-2.1289	1.49e-07	2.02e-06	heyebai.chr3	4786650	4787897	1248	-
Novel01301	2.74155	22.0746	-1.7439	0.00030458	0.0019035	heyebai.chr3	6313092	6317402	1462	putative methyltransferase PMT8 [Morus notabilis]
Novel01303	66.5101	34.0935	0.864	0.004389	0.018337	heyebai.chr3	7260179	7263427	1252	hypothetical protein L484_014824 [Morus notabilis]
Novel01306	223.8	479.088	-1.0649	5.83e-10	1.24e-08	heyebai.chr3	9311209	9327020	4078	hypothetical protein L484_025893 [Morus notabilis]
Novel01322	19.9043	51.402	-1.1986	0.00025001	0.0016021	heyebai.chr3	12404975	12408703	2175	hypothetical protein L484_018039 [Morus notabilis]
Novel01323	71.7096	114.756	-0.63357	0.0098237	0.035784	heyebai.chr3	12471707	12472903	1197	hypothetical protein L484_018009 [Morus notabilis]
Novel01324	63.3387	153.6	-1.2088	6.74e-08	9.86e-07	heyebai.chr3	12818790	12821691	2254	-
Novel01326	335.393	233.405	0.51016	0.0011708	0.0060301	heyebai.chr3	14281279	14284190	1887	hypothetical protein TSUD_174190 [Trifolium subterraneum]
Novel01328	1064.32	834.295	0.34623	0.0051818	0.021091	heyebai.chr3	15678436	15692024	1414	PREDICTED: homogentisate solanesyltransferase, chloroplastic [Prunus mume]
Novel01329	98.1966	0	4.4981	4.15e-23	4.13e-21	heyebai.chr3	15800926	15809394	4273	contains similarity to reverse transcriptase (Pfam: rvt.hmm, score 19.29) [Arabidopsis thaliana]
Novel01331	102.625	166.588	-0.65345	0.0076804	0.02919	heyebai.chr3	16211079	16216864	1681	hypothetical protein VITISV_025614 [Vitis vinifera]
Novel01332	0.343453	16.4503	-2.3434	1.82e-06	1.99e-05	heyebai.chr3	16791772	16803219	1867	-
Novel01333	48.1847	111.569	-1.1014	0.00010895	0.00077416	heyebai.chr3	16813100	16817790	1639	-
Novel01338	49.9712	23.2715	0.93672	0.0080133	0.030188	heyebai.chr3	18079091	18087369	3344	hypothetical protein VITISV_025045 [Vitis vinifera]
Novel01342	18.1007	46.6858	-1.1788	0.00048744	0.0028471	heyebai.chr3	18524371	18527262	2694	hypothetical protein VITISV_024822 [Vitis vinifera]
Novel01346	19.1504	46.9311	-1.1266	0.0006401	0.0035828	heyebai.chr3	23214823	23215663	841	hypothetical protein L484_024458 [Morus notabilis]
Novel01355	1839.57	3782.36	-1.0176	1.03e-12	3.34e-11	heyebai.chr3	25279207	25282947	961	hypothetical protein L484_021751 [Morus notabilis]
Novel01361	13.8521	45.6869	-1.4294	0.00011626	0.00081762	heyebai.chr4	1477851	1484563	3652	LRR and NB-ARC domains-containing disease resistance protein, putative [Theobroma cacao]
Novel01363	64.1597	194.38	-1.5072	5.15e-11	1.3e-09	heyebai.chr4	2465631	2475630	1987	BURP domain-containing protein BNM2A [Morus notabilis]
Novel01364	21.0222	92.1125	-1.8775	2.86e-09	5.47e-08	heyebai.chr4	2538789	2540601	1481	BURP domain-containing protein BNM2A [Morus notabilis]
Novel01366	29.8372	0.315852	3.171	1.93e-11	5.21e-10	heyebai.chr4	2583921	2585265	1073	-
Novel01370	46.0884	142.035	-1.5003	1.2e-08	2.04e-07	heyebai.chr4	2804123	2805427	1099	BURP domain-containing protein BNM2A [Morus notabilis]
Novel01378	191.226	107.977	0.78572	0.00012711	0.00088483	heyebai.chr4	3183022	3184708	1218	hypothetical protein L484_014824 [Morus notabilis]
Novel01379	102.295	27.8808	1.6013	4.36e-06	4.37e-05	heyebai.chr4	3428624	3430486	1863	berberine bridge enzyme-like 4 [Prunus persica]
Novel01382	36.2725	5.57669	2.1083	1.53e-07	2.09e-06	heyebai.chr4	4048203	4048507	305	-
Novel01390	85.2183	143.183	-0.70854	0.0018983	0.0091232	heyebai.chr4	5853362	5856604	2993	hypothetical protein VITISV_036851 [Vitis vinifera]
Novel01393	106.465	22.8008	1.9957	1.55e-11	4.23e-10	heyebai.chr4	6889230	6893098	2545	hypothetical protein L484_019932 [Morus notabilis]
Novel01398	0	15.4289	-2.3431	2.13e-06	2.28e-05	heyebai.chr4	8303531	8305742	1928	-
Novel01399	84.9499	137.996	-0.66139	0.0040933	0.017351	heyebai.chr4	8328847	8330916	1220	hypothetical protein L484_008665 [Morus notabilis]
Novel01404	144.877	5.65667	3.8934	6.43e-28	9.33e-26	heyebai.chr4	10244091	10282841	2533	hypothetical protein L484_021671 [Morus notabilis]
Novel01405	22.4437	0	2.7825	1.37e-08	2.3e-07	heyebai.chr4	10276661	10279017	1506	-
Novel01407	9.03256	0	1.7034	0.00047304	0.0027748	heyebai.chr4	10368734	10389850	1235	-
Novel01408	9.2154	0	1.4372	0.0024576	0.011341	heyebai.chr4	10371480	10372965	1486	-
Novel01409	20.9592	0	2.7116	3.36e-08	5.24e-07	heyebai.chr4	10414869	10430434	1080	-
Novel01410	62.6041	15.7447	1.7285	2.14e-07	2.83e-06	heyebai.chr4	10417167	10429205	1913	Succinate-semialdehyde dehydrogenase [Morus notabilis]
Novel01414	8.73379	0	1.5701	0.0011259	0.0058389	heyebai.chr4	10517312	10517995	541	-
Novel01415	25.8122	56.131	-0.9718	0.0037537	0.016171	heyebai.chr4	10569625	10605587	1125	-
Novel01419	0.685894	20.5726	-2.4543	4.06e-07	5e-06	heyebai.chr4	11091391	11094720	2143	-
Novel01420	0	7.20489	-1.3438	0.0043241	0.018131	heyebai.chr4	11132628	11139535	638	-
Novel01421	61.1721	28.2587	0.93764	0.009423	0.034579	heyebai.chr4	11794702	11809287	2406	Retrovirus-related Pol polyprotein from transposon TNT 1-94 [Cajanus cajan]
Novel01429	90.53	7.33681	2.297	9.81e-07	1.12e-05	heyebai.chr4	13646649	13647299	533	-
Novel01430	32.3715	97.1847	-1.3874	2.31e-05	0.00019425	heyebai.chr4	13825934	13831774	1702	PREDICTED: probable inactive receptor kinase At4g23740 isoform X3 [Capsicum annuum]
Novel01439	84.4736	25.2439	1.5779	4.66e-08	7.09e-07	heyebai.chr4	15585908	15591660	2390	PREDICTED: glycine--tRNA ligase, chloroplastic/mitochondrial 2-like isoform X2 [Nicotiana tabacum]
Novel01441	47.7346	18.3316	1.1681	0.001012	0.005327	heyebai.chr4	15619545	15622178	1379	hypothetical protein AMTR_s00111p00138070 [Amborella trichopoda]
Novel01444	73.8477	43.3211	0.70523	0.0086545	0.032279	heyebai.chr4	17110781	17120997	1246	U11/U12 small nuclear ribonucleoprotein 35 kDa protein [Morus notabilis]
Novel01445	8577.9	3716.12	1.1916	5.21e-27	7.16e-25	heyebai.chr4	17370447	17377789	4865	pleiotropic drug resistance protein 1 [Morus notabilis]
Novel01446	596.634	129.86	2.1064	5.97e-26	7.37e-24	heyebai.chr4	17415896	17431667	3657	pleiotropic drug resistance protein 1 [Morus notabilis]
Novel01448	89.3752	41.0109	1.0219	0.00030771	0.0019194	heyebai.chr4	17755630	17760942	3038	-
Novel01453	18.6677	0	2.5445	2.46e-07	3.21e-06	heyebai.chr4	19020591	19052149	2085	hypothetical protein VITISV_041358 [Vitis vinifera]
Novel01454	34.1069	0	3.3316	3.67e-12	1.12e-10	heyebai.chr4	19052280	19054673	1246	E3 ubiquitin-protein ligase SINA-like 10 [Morus notabilis]
Novel01463	4.95681	80.1658	-3.2556	1.33e-18	8.96e-17	heyebai.chr4	21419290	21421377	1012	hypothetical protein L484_007407 [Morus notabilis]
Novel01466	416.145	240.752	0.73971	0.0021437	0.010125	heyebai.chr4	22526196	22538423	1238	hypothetical protein L484_010604 [Morus notabilis]
Novel01470	17.8192	0	2.5815	1.57e-07	2.14e-06	heyebai.chr4	23251599	23256410	1406	uncharacterized protein LOC107425359 [Ziziphus jujuba]
Novel01473	29.1737	3.63602	2.167	5.84e-07	7e-06	heyebai.chr4	24474648	24475450	803	endochitinase EP3 [Morus notabilis]
Novel01481	2507.5	1638.01	0.58558	0.0050708	0.020716	heyebai.chr4	1786603	1792718	3227	-
Novel01483	9.69915	589.976	-5.427	3.07e-96	1.19e-92	heyebai.chr4	2418277	2420994	893	organ-specific protein P4 [Prunus persica]
Novel01488	70.3057	5.30471	2.886	7.67e-13	2.58e-11	heyebai.chr4	2828787	2831243	1199	uncharacterized protein LOC11435450 [Medicago truncatula]
Novel01498	44.6953	13.8385	1.4016	0.00016404	0.0011112	heyebai.chr4	4315258	4320374	1948	G-type lectin S-receptor-like serine/threonine-protein kinase At4g27290 [Ziziphus jujuba]
Novel01499	22.0515	7.89429	1.1139	0.0089757	0.03328	heyebai.chr4	4387639	4392163	2288	G-type lectin S-receptor-like serine/threonine-protein kinase At4g27290 [Ziziphus jujuba]
Novel01501	5.30229	103.387	-3.4493	3.66e-20	2.8e-18	heyebai.chr4	4410787	4419225	2418	receptor-like serine/threonine-protein kinase SD1-8 [Morus notabilis]
Novel01507	132.439	211.092	-0.64075	0.0021841	0.010285	heyebai.chr4	6171941	6175622	1780	-
Novel01517	102.199	212.609	-1.0201	1.13e-08	1.92e-07	heyebai.chr4	10024728	10026298	962	Sentrin-specific protease 1 [Morus notabilis]
Novel01520	14.0737	2.61793	1.4622	0.0022625	0.01059	heyebai.chr4	10602937	10626061	751	-
Novel01525	7.68008	25.0185	-1.2728	0.0027893	0.012618	heyebai.chr4	11235936	11236994	917	hypothetical protein L484_004934 [Morus notabilis]
Novel01528	123.037	64.8375	0.8589	0.00070827	0.0039266	heyebai.chr4	12077720	12082841	3418	PREDICTED: uncharacterized protein LOC104895554 isoform X1 [Beta vulgaris subsp. vulgaris]
Novel01529	90.7918	40.3087	1.0487	0.00052084	0.0030156	heyebai.chr4	12340239	12344907	2264	-
Novel01532	9.63112	1.34339	1.2441	0.011753	0.041363	heyebai.chr4	12882593	12885575	988	hypothetical protein VITISV_017741 [Vitis vinifera]
Novel01537	114.1	190.803	-0.70914	0.00064826	0.0036233	heyebai.chr4	14046506	14048412	890	-
Novel01539	18.749	40.0083	-0.94129	0.0056041	0.022503	heyebai.chr4	14344699	14346495	1693	hypothetical protein L484_007407 [Morus notabilis]
Novel01541	248.16	104.017	1.1745	1.05e-06	1.2e-05	heyebai.chr4	14739900	14755352	1892	hypothetical protein L484_001175 [Morus notabilis]
Novel01544	279.284	44.9182	2.5088	1.97e-32	4.01e-30	heyebai.chr4	17380869	17387994	2175	hypothetical protein L484_000844 [Morus notabilis]
Novel01545	246.158	115.912	1.0075	8.87e-05	0.00064454	heyebai.chr4	17425269	17439395	3746	pleiotropic drug resistance protein 1 [Morus notabilis]
Novel01555	82.4271	45.61	0.7968	0.0014219	0.0071384	heyebai.chr4	22494983	22501578	1531	hypothetical protein L484_010604 [Morus notabilis]
Novel01562	24.0442	2.951	2.0561	5.22e-06	5.13e-05	heyebai.chr5	75864	78723	488	-
Novel01564	86.4123	185.529	-1.0584	6.08e-08	9e-07	heyebai.chr5	1167945	1169643	1699	-
Novel01566	233.094	334.173	-0.50574	0.0018625	0.0089769	heyebai.chr5	3885554	3889403	2526	Ubiquitin and WLM domain-containing protein [Morus notabilis]
Novel01567	722.914	354.64	0.99047	8.67e-08	1.23e-06	heyebai.chr5	6353200	6360136	1537	probable O-methyltransferase 3 [Morus notabilis]
Novel01570	20.9336	4.3477	1.4934	0.0013245	0.0067076	heyebai.chr5	7778314	7779505	994	Cytochrome P450 82A3 [Morus notabilis]
Novel01572	182.645	2.23931	4.8929	1.1e-38	3.69e-36	heyebai.chr5	8005923	8010850	3704	hypothetical protein L484_003947 [Morus notabilis]
Novel01576	0	28.0451	-3.1296	9e-11	2.18e-09	heyebai.chr5	9483866	9485802	431	-
Novel01578	594.736	387.611	0.59938	0.00032332	0.0020033	heyebai.chr5	10125991	10128346	1734	hypothetical protein L484_019890 [Morus notabilis]
Novel01580	14.8561	0.342512	2.1527	1.3e-05	0.00011651	heyebai.chr5	11725517	11726663	1147	hypothetical protein VITISV_023230 [Vitis vinifera]
Novel01582	79.4773	291.432	-1.7077	1.22e-09	2.45e-08	heyebai.chr5	11927872	11930494	1519	UDP-glycosyltransferase 85A2 [Morus notabilis]
Novel01583	72.3683	340.642	-1.5462	0.00067285	0.0037481	heyebai.chr5	11939581	11942888	1717	7-deoxyloganetin glucosyltransferase [Morus notabilis]
Novel01587	84.177	18.3411	1.9442	6.27e-10	1.32e-08	heyebai.chr5	15543389	15546162	2454	hypothetical protein F511_00295 [Dorcoceras hygrometricum]
Novel01594	51.0962	25.0674	0.90005	0.0063947	0.025087	heyebai.chr5	22232791	22234012	1137	putative pre-mRNA-splicing factor ATP-dependent RNA helicase [Morus notabilis]
Novel01595	197.371	35.3114	2.0105	1.92e-07	2.56e-06	heyebai.chr5	22703889	22709846	1645	Homogentisate phytyltransferase 2 [Morus notabilis]
Novel01597	154.858	65.8522	1.1388	1.25e-05	0.00011275	heyebai.chr5	4032860	4035772	2134	hypothetical protein VITISV_024648 [Vitis vinifera]
Novel01598	1801.41	941.486	0.91726	4.14e-11	1.06e-09	heyebai.chr5	4159998	4163222	2288	-
Novel01602	36.8426	88.925	-1.1684	1.34e-05	0.00011926	heyebai.chr5	5660895	5665083	919	hypothetical protein L484_007350 [Morus notabilis]
Novel01606	193.979	317.836	-0.69337	2.26e-05	0.00019047	heyebai.chr5	7215048	7218856	1225	Kinesin-like protein KIF15 [Morus notabilis]
Novel01609	9.37905	0	1.5664	0.0011373	0.0058813	heyebai.chr5	8331051	8331949	846	-
Novel01619	42.659	1.90456	3.0121	8.4e-12	2.4e-10	heyebai.chr5	12642710	12647932	3975	DNA/RNA polymerases superfamily protein [Theobroma cacao]
Novel01620	88.09	230.904	-1.3298	4.08e-11	1.05e-09	heyebai.chr5	13505309	13512850	3414	PREDICTED: pleiotropic drug resistance protein 1-like [Fragaria vesca subsp. vesca]
Novel01626	346.1	628.07	-0.84045	1.39e-08	2.32e-07	heyebai.chr6	1173595	1177319	2865	FT-interacting protein 1 [Morus notabilis]
Novel01627	61.3176	114.208	-0.84577	0.00018928	0.0012523	heyebai.chr6	1460951	1465366	2861	hypothetical protein L484_015277 [Morus notabilis]
Novel01631	0	18.2894	-2.5161	3.37e-07	4.23e-06	heyebai.chr6	7790280	7793711	797	hypothetical protein L484_019930 [Morus notabilis]
Novel01632	37.8294	82.7247	-0.96199	0.0057275	0.022899	heyebai.chr6	7827812	7829747	1936	Abscisic acid 8'-hydroxylase 2 [Morus notabilis]
Novel01640	2.70092	23.1571	-2.0547	6.95e-06	6.63e-05	heyebai.chr6	12026190	12027930	1578	hypothetical protein L484_022499 [Morus notabilis]
Novel01641	127.848	196.608	-0.59687	0.0018086	0.0087559	heyebai.chr6	12320041	12327468	1519	Ubiquitin and WLM domain-containing protein [Morus notabilis]
Novel01658	0	7.24369	-1.36	0.0039622	0.016906	heyebai.chr6	16021656	16030192	560	-
Novel01660	1.35249	47.0242	-3.3266	6.07e-14	2.38e-12	heyebai.chr6	16832203	16867275	1828	PREDICTED: putative pentatricopeptide repeat-containing protein At1g12700, mitochondrial [Pyrus x bretschneideri]
Novel01664	0	5.50447	-1.1186	0.013821	0.047178	heyebai.chr6	17080305	17081113	502	hypothetical protein L484_022545 [Morus notabilis]
Novel01666	73.3498	28.806	1.2135	4.23e-05	0.00033583	heyebai.chr6	17201416	17204009	1164	-
Novel01668	11.9754	0	1.8965	0.0001127	0.00079666	heyebai.chr6	17761738	17762418	372	hypothetical protein F511_30300, partial [Dorcoceras hygrometricum]
Novel01671	35.3203	66.9952	-0.83208	0.0048164	0.019805	heyebai.chr6	18201485	18208314	1537	chitinase [Ficus carica]
Novel01682	7.57445	46.9692	-1.9628	3.55e-06	3.63e-05	heyebai.chr6	20847952	20849408	983	UDP-glycosyltransferase 85A1 [Morus notabilis]
Novel01684	13.8188	55.8644	-1.5187	0.00031989	0.0019858	heyebai.chr6	20932891	20935224	1732	UDP-glycosyltransferase 85A1 [Morus notabilis]
Novel01687	9.47253	73.2809	-2.4391	4.03e-11	1.03e-09	heyebai.chr6	22114460	22127197	1733	probable receptor-like protein kinase At5g24010 [Morus notabilis]
Novel01688	487.062	187.643	1.3387	5.51e-17	3.06e-15	heyebai.chr6	22457616	22463463	2787	Putative disease resistance RPP13-like protein 1 [Morus notabilis]
Novel01690	10.4897	0	1.8032	0.00022996	0.0014896	heyebai.chr6	22783772	22785695	512	flowering locus T protein [Morus alba]
Novel01692	0	8.21183	-1.6193	0.00084452	0.0045606	heyebai.chr6	203010	205412	2403	hypothetical protein L484_015608 [Morus notabilis]
Novel01698	26.5367	7.82545	1.3556	0.001015	0.0053405	heyebai.chr6	4945302	4947236	1935	-
Novel01702	251.891	105.582	1.0586	0.0031631	0.014038	heyebai.chr6	8834312	8842809	2407	hypothetical protein L484_022046 [Morus notabilis]
Novel01703	1118.51	562.43	0.96898	8.45e-11	2.05e-09	heyebai.chr6	9428168	9430460	2040	Sentrin-specific protease 1 [Morus notabilis]
Novel01713	112.821	319.452	-1.4312	1.09e-11	3.05e-10	heyebai.chr6	12592494	12613450	932	hypothetical protein L484_025294 [Morus notabilis]
Novel01730	87.5769	25.5453	1.6198	7.34e-09	1.29e-07	heyebai.chr6	17198023	17225536	2588	PREDICTED: putative pentatricopeptide repeat-containing protein At1g12700, mitochondrial [Pyrus x bretschneideri]
Novel01731	120.338	30.5746	1.6951	9.15e-07	1.05e-05	heyebai.chr6	17201441	17211774	1474	-
Novel01736	4.67431	23.9204	-1.6531	0.00020904	0.0013678	heyebai.chr6	17464820	17470976	846	Os07g0279200 [Oryza sativa Japonica Group]
Novel01739	44.4433	304.112	-2.5626	1.43e-22	1.33e-20	heyebai.chr6	18257831	18260024	1595	hypothetical protein L484_013710 [Morus notabilis]
Novel01754	28.8952	69.4245	-1.1402	0.00010688	0.00076109	heyebai.chr6	22120287	22125957	1145	probable receptor-like protein kinase At2g23200 [Morus notabilis]
Novel01755	343.597	112.786	1.5266	1.57e-12	4.97e-11	heyebai.chr6	22229535	22236938	2601	probable receptor-like protein kinase At2g23200 [Morus notabilis]
Novel01763	0	17.4107	-2.491	4.42e-07	5.42e-06	heyebai.chr7	6334612	6335937	1135	hypothetical protein AMTR_s02291p00001240 [Amborella trichopoda]
Novel01764	8.02758	0	1.3688	0.0036778	0.015916	heyebai.chr7	6346987	6361150	1549	receptor-like protein 9DC3 [Morus notabilis]
Novel01765	15.794	0	2.2076	7.97e-06	7.49e-05	heyebai.chr7	6394279	6395873	1595	receptor-like protein 9DC3 [Morus notabilis]
Novel01766	941.759	448.706	1.0166	2.38e-06	2.52e-05	heyebai.chr7	7148675	7150892	1139	class I chitinase a, partial [Morus alba]
Novel01767	676.293	279.945	1.2305	4.82e-12	1.44e-10	heyebai.chr7	7167429	7169861	1118	endochitinase 2 [Morus notabilis]
Novel01772	104.562	168.656	-0.65345	0.0030326	0.013544	heyebai.chr7	8788213	8789986	1316	hypothetical protein L484_002135 [Morus notabilis]
Novel01773	59.3137	150.272	-1.0852	0.0051779	0.021086	heyebai.chr7	11043880	11046361	1370	BURP domain-containing protein BNM2A isoform X1 [Morus notabilis]
Novel01778	434.828	165.734	1.3544	1.7e-17	1.01e-15	heyebai.chr7	11988743	11993695	3613	PREDICTED: uncharacterized protein LOC104814705 [Tarenaya hassleriana]
Novel01790	1240.09	908.428	0.44343	6.59e-05	0.00049874	heyebai.chr7	16075504	16111211	3232	hypothetical protein VITISV_042891 [Vitis vinifera]
Novel01791	32.2414	67.1062	-0.96358	0.00061677	0.0034751	heyebai.chr7	16471797	16473801	2005	-
Novel01800	257.6	357.979	-0.46391	0.001762	0.0085664	heyebai.chr7	20419600	20423958	3046	-
Novel01812	63.6019	36.9058	0.71345	0.014165	0.048134	heyebai.chr7	8412420	8413709	1290	hypothetical protein L484_006272 [Morus notabilis]
Novel01820	938.867	1282.48	-0.43843	0.0052646	0.021398	heyebai.chr7	13476075	13477896	498	40S ribosomal protein S25 [Morus notabilis]
Novel01823	20.7274	3.91745	1.6169	0.00041439	0.0024815	heyebai.chr7	14505866	14506894	604	-
Novel01826	0	6.53538	-1.3517	0.004218	0.017772	heyebai.chr7	16283086	16283381	296	hypothetical protein L484_014785 [Morus notabilis]
Novel01834	28.7693	0	3.2052	2.69e-11	7.07e-10	heyebai.chr7	20310333	20314058	2947	PREDICTED: putative receptor-like protein kinase At3g47110 [Fragaria vesca subsp. vesca]
Novel01835	36.0428	123.66	-1.6411	6.31e-10	1.33e-08	heyebai.chr7	20332792	20335492	1693	PREDICTED: WRKY transcription factor 44-like isoform X1 [Populus euphratica]
Novel01837	6.45556	159.768	-3.9774	2.96e-33	6.75e-31	heyebai.chr8	128132	132731	3978	hypothetical protein L484_016248 [Morus notabilis]
Novel01840	5363.46	2093.86	1.3138	4.04e-14	1.62e-12	heyebai.chr8	4087323	4089851	1648	probable pectate lyase 18 [Morus notabilis]
Novel01841	85.7761	195.569	-1.1359	4.02e-08	6.18e-07	heyebai.chr8	4231416	4234156	742	-
Novel01846	43.9758	9.47086	1.5298	0.00074513	0.0040977	heyebai.chr8	4616087	4646371	1200	Cytochrome P450 71A1 [Morus notabilis]
Novel01850	87.8481	288.384	-1.6302	3.74e-14	1.51e-12	heyebai.chr8	7106322	7110889	1172	Momilactone A synthase [Morus notabilis]
Novel01854	190.012	315.852	-0.71654	1.03e-06	1.17e-05	heyebai.chr8	8157592	8158416	825	-
Novel01870	9.71542	24.1175	-1.0274	0.011371	0.040281	heyebai.chr8	12562643	12564305	1315	-
Novel01878	183.87	75.4871	1.1779	1.55e-05	0.00013568	heyebai.chr8	13736167	13738940	905	-
Novel01879	115.515	28.5735	1.7504	1.46e-07	1.99e-06	heyebai.chr8	13739464	13741234	764	-
Novel01882	77.778	33.1122	1.0659	0.0015614	0.0077284	heyebai.chr8	14215272	14217264	1839	-
Novel01887	30.3393	87.2033	-1.3307	4.51e-05	0.00035529	heyebai.chr8	14917034	14925095	1772	hypothetical protein L484_018980 [Morus notabilis]
Novel01894	123.395	352.047	-1.381	6.63e-07	7.86e-06	heyebai.chr8	16139321	16164433	791	hypothetical protein L484_024703 [Morus notabilis]
Novel01898	87.8602	0	4.7019	1.12e-26	1.48e-24	heyebai.chr8	17004293	17008172	1893	hypothetical protein L484_020904 [Morus notabilis]
Novel01903	78.1673	238.101	-1.5461	1.88e-16	9.93e-15	heyebai.chr8	17256762	17258997	1932	hypothetical protein L484_020904 [Morus notabilis]
Novel01904	1502.6	711.645	1.0462	5.1e-10	1.1e-08	heyebai.chr8	17288057	17292769	1811	MATE efflux family protein 6 [Morus notabilis]
Novel01907	666.286	468.153	0.50253	1.39e-05	0.0001235	heyebai.chr8	19103114	19107136	982	zinc finger BED domain-containing protein DAYSLEEPER-like isoform X3 [Ziziphus jujuba]
Novel01910	3.3472	180.664	-4.7462	6.55e-43	2.87e-40	heyebai.chr8	47401	51939	3914	PREDICTED: putative disease resistance protein At3g14460 [Pyrus x bretschneideri]
Novel01912	0	120.065	-5.1544	6.55e-34	1.54e-31	heyebai.chr8	86894	90879	3902	putative disease resistance protein At3g14460 [Ziziphus jujuba]
Novel01913	64.1191	25.8982	1.0576	0.0062653	0.024692	heyebai.chr8	926737	927691	698	-
Novel01918	0.644251	8.42442	-1.2467	0.010226	0.036912	heyebai.chr8	3615229	3615986	597	Momilactone A synthase [Morus notabilis]
Novel01919	2177.03	789.905	1.4023	8.76e-13	2.91e-11	heyebai.chr8	3846857	3881413	1619	chalcone synthase 3 [Morus alba]
Novel01920	233.668	69.1181	1.4347	0.00017673	0.0011815	heyebai.chr8	3860774	3873341	1066	stilbene synthase 8 [Morus notabilis]
Novel01924	37.8468	0	2.7519	2.43e-08	3.88e-07	heyebai.chr8	4161154	4162920	1513	stilbene synthase 8 [Morus notabilis]
Novel01928	222.379	147.031	0.57931	0.00075672	0.0041506	heyebai.chr8	6364500	6367706	2923	hypothetical protein TSUD_08600 [Trifolium subterraneum]
Novel01930	195.528	72.4912	1.1401	0.0041455	0.017531	heyebai.chr8	7130160	7137573	2344	-
Novel01933	0	198.973	-5.8272	1.12e-46	5.89e-44	heyebai.chr8	8244522	8246866	2202	-
Novel01936	0	7.34426	-1.2734	0.0062344	0.024612	heyebai.chr8	9230951	9233257	1351	-
Novel01944	8.14644	25.1012	-1.2186	0.0043357	0.018169	heyebai.chr8	10777294	10781808	819	-
Novel01946	18.251	38.4756	-0.90864	0.011395	0.040354	heyebai.chr8	11112747	11114758	1701	hypothetical protein VITISV_041073 [Vitis vinifera]
Novel01958	14.2118	38.5401	-1.1686	0.0024578	0.011341	heyebai.chr8	12531044	12534119	2895	hypothetical protein TSUD_366000 [Trifolium subterraneum]
Novel01962	6.99115	31.6855	-1.6038	0.00019374	0.0012782	heyebai.chr8	13044433	13050578	1273	-
Novel01966	1.99471	118.665	-4.3973	4.37e-29	7.04e-27	heyebai.chr8	14389716	14419531	2732	PREDICTED: uncharacterized protein LOC108207111 [Daucus carota subsp. sativus]
Novel01969	47.8748	80.3794	-0.68507	0.013696	0.046829	heyebai.chr8	14497266	14501142	2862	hypothetical protein L484_002031 [Morus notabilis]
Novel01970	19.9236	73.3308	-1.6552	2.37e-07	3.1e-06	heyebai.chr8	15084536	15086833	2076	hypothetical protein L484_004557 [Morus notabilis]
Novel01973	182.57	14.0338	3.2754	3.23e-26	4.1e-24	heyebai.chr8	15405619	15406481	746	-
Novel01987	147.73	13.9977	3.07	6.19e-27	8.35e-25	heyebai.chr8	17471613	17473680	1093	-
Novel01995	216.058	393.548	-0.8232	0.00010882	0.0007735	heyebai.chr9	123791	134099	1330	putative glutathione S-transferase [Morus notabilis]
Novel01996	3725.61	2225.46	0.72717	5.58e-07	6.73e-06	heyebai.chr9	150995	158062	1208	putative glutathione S-transferase [Morus notabilis]
Novel02008	0	13.1723	-2.1223	1.75e-05	0.00015102	heyebai.chr9	1119816	1123383	2287	PREDICTED: uncharacterized protein LOC105036779 [Elaeis guineensis]
Novel02028	787.999	514.833	0.58668	0.0039708	0.01693	heyebai.chr9	8419952	8422476	2125	-
Novel02044	42.0419	12.1998	1.1974	0.0096804	0.035334	heyebai.chr9	11283067	11285359	1479	hypothetical protein L484_022421 [Morus notabilis]
Novel02047	548.593	157.648	1.6282	1.92e-08	3.15e-07	heyebai.chr9	13392107	13405031	1243	caffeic acid 3-O-methyltransferase [Morus notabilis]
Novel02053	84.9121	0.631704	1.7474	0.00029954	0.0018745	heyebai.chr9	18778050	18781270	2573	Receptor-like protein 12 [Morus notabilis]
Novel02054	33.3479	14.5785	0.96807	0.012733	0.044125	heyebai.chr9	18795590	18811042	2894	Receptor-like protein 12 [Morus notabilis]
Novel02057	70.2626	111.1	-0.62815	0.0041894	0.017678	heyebai.chr9	180226	182552	1899	TMV resistance protein N [Morus notabilis]
Novel02069	6.99722	0	1.2793	0.0060351	0.023936	heyebai.chr9	1070471	1071104	634	-
Novel02071	101.713	23.7527	1.7754	5.38e-07	6.52e-06	heyebai.chr9	1330857	1333721	2865	receptor-like protein Cf-9 [Morus notabilis]
Novel02081	0	7.64897	-1.4004	0.0031466	0.013981	heyebai.chr9	6957536	6958989	977	-
Novel02100	12.7415	34.5842	-1.2009	0.0010613	0.0055524	heyebai.chr9	8770403	8772622	1271	hypothetical protein L484_017315 [Morus notabilis]
Novel02111	1428.49	69.8817	2.0801	2.54e-05	0.0002105	heyebai.chr9	10593909	10594781	873	-
Novel02114	43.9384	78.2467	-0.75752	0.0077262	0.02933	heyebai.chr9	13368064	13370029	1029	-
Novel02115	244.155	134.686	0.80993	0.0002835	0.0017895	heyebai.chr9	13854353	13855212	731	NAC domain-containing protein 1 [Morus notabilis]
Novel02117	9.47557	49.6445	-1.9529	2.56e-07	3.33e-06	heyebai.chr9	13906281	13908430	886	NAC domain-containing protein 69 [Morus notabilis]
Novel02118	32.0432	12.5457	1.0557	0.0098233	0.035784	heyebai.chr9	15089140	15090688	1549	-
Novel02122	62.3358	19.6277	1.4046	9.2e-05	0.00066631	heyebai.chr9	16034225	16038328	2856	PREDICTED: LRR receptor-like serine/threonine-protein kinase GSO2 isoform X1 [Vitis vinifera]
malb00000002	95.1982	24.8862	1.6664	8.47e-07	9.85e-06	heyebai.chr5	23372	53699	3390	PREDICTED: uncharacterized protein LOC100264374 [Vitis vinifera]
malb00000005	8.04182	61.7225	-2.4234	5.08e-11	1.29e-09	heyebai.chr5	86959	89064	1093	hypothetical protein CICLE_v10003119mg [Citrus clementina]
malb00000007	331.967	93.4121	1.7293	1.4e-14	6.04e-13	heyebai.chr5	114643	119288	1095	GDSL esterase/lipase EXL3 [Morus notabilis]
malb00000012	1.99471	11.9906	-1.3084	0.0079653	0.030056	heyebai.chr5	146817	151921	3249	putative OsCesA3 protein [Morus notabilis]
malb00000014	4537.35	3522.44	0.35836	0.0081016	0.030467	heyebai.chr5	157800	168070	4052	stromal processing peptidase, chloroplastic isoform X1 [Morus notabilis]
malb00000023	295.467	400.569	-0.42642	0.0077986	0.029552	heyebai.chr5	240637	243564	2269	galactan beta-1,4-galactosyltransferase GALS1 [Morus notabilis]
malb00000026	2913.1	2205.27	0.39848	7.64e-06	7.21e-05	heyebai.chr5	260630	266284	3585	squamosa promoter-binding-like protein 14 [Morus notabilis]
malb00000027	2000.88	1598.3	0.31949	0.0059478	0.023646	heyebai.chr5	273211	278757	4456	hypothetical protein L484_024785 [Morus notabilis]
malb00000029	16.484	128.541	-2.6234	3.76e-17	2.15e-15	heyebai.chr5	289590	292714	1117	mitotic spindle checkpoint protein BUBR1 isoform X2 [Morus notabilis]
malb00000036	138.663	1063.34	-2.7875	3.8e-37	1.12e-34	heyebai.chr5	328555	330760	1205	cyclin-dependent kinase B2-2 [Morus notabilis]
malb00000044	220.056	390.09	-0.80699	6.2e-08	9.16e-07	heyebai.chr5	387357	394349	3027	3-hydroxy-3-methylglutaryl-coenzyme A reductase [Morus alba]
malb00000052	1170.19	1535.2	-0.38773	0.00014058	0.00096641	heyebai.chr5	433075	439080	1759	AT-hook motif nuclear-localized protein 10 [Morus notabilis]
malb00000055	73.9513	165.206	-1.094	1.75e-06	1.92e-05	heyebai.chr5	449711	451177	1275	hypothetical protein L484_024810 [Morus notabilis]
malb00000066	652.28	845.399	-0.36853	0.001412	0.0070961	heyebai.chr5	512392	514270	809	outer envelope pore protein 21, chloroplastic [Morus notabilis]
malb00000068	1139.51	741.168	0.606	5.9e-05	0.00045331	heyebai.chr5	518837	521211	1415	peptidyl-prolyl cis-trans isomerase FKBP18, chloroplastic [Morus notabilis]
malb00000072	2729.22	2148.84	0.33957	0.0059207	0.023562	heyebai.chr5	545174	548153	948	uncharacterized protein LOC21407557 [Morus notabilis]
malb00000073	22320.5	14056.9	0.66081	5.26e-12	1.56e-10	heyebai.chr5	549779	554089	1823	Glyceraldehyde-3-phosphate dehydrogenase B [Morus notabilis]
malb00000076	48.9611	156.603	-1.3755	0.00028786	0.0018097	heyebai.chr5	563605	565484	1434	glucan endo-1,3-beta-D-glucosidase [Morus notabilis]
malb00000077	674.252	813.962	-0.26837	0.013052	0.045063	heyebai.chr5	566890	571407	3188	glutamate receptor 3.3 [Morus notabilis]
malb00000079	136.99	214.181	-0.61376	0.0036974	0.015988	heyebai.chr5	582480	585140	851	hypothetical protein L484_024837 [Morus notabilis]
malb00000082	634.995	419.506	0.58563	2.4e-05	0.00020147	heyebai.chr5	597685	603170	4333	U-box domain-containing protein 43 [Morus notabilis]
malb00000084	2658.54	2025.13	0.38604	0.0022502	0.010547	heyebai.chr5	610785	616406	3025	1,4-alpha-glucan-branching enzyme [Morus notabilis]
malb00000088	1069.71	695.825	0.60305	0.00024658	0.0015849	heyebai.chr5	629764	635808	2819	BTB/POZ domain-containing protein At2g30600 [Morus notabilis]
malb00000089	91.4971	583.502	-2.5522	2.33e-35	6.21e-33	heyebai.chr5	637807	641022	1642	cyclin-B2-4 [Morus notabilis]
malb00000093	191.314	354.067	-0.86757	6.91e-09	1.23e-07	heyebai.chr5	670300	671111	273	Mitochondrial Rho GTPase 1 [Morus notabilis]
malb00000094	15438.7	22568.3	-0.53185	0.0013674	0.0069003	heyebai.chr5	678092	684308	1697	catalase [Eriobotrya japonica]
malb00000095	10804.1	5665.33	0.92338	4.79e-24	5.1e-22	heyebai.chr5	689101	693182	1858	catalase isozyme 1 [Morus notabilis]
malb00000098	897.175	634.73	0.49085	0.00013895	0.00095636	heyebai.chr5	718886	724330	3430	hypothetical protein MANES_18G004300 [Manihot esculenta]
malb00000101	76.5906	30.7217	1.1448	0.00060668	0.0034288	heyebai.chr5	752595	760323	2429	probable serine/threonine-protein kinase PIX13 isoform X1 [Morus notabilis]
malb00000106	307.555	423.484	-0.45237	0.0012523	0.0063878	heyebai.chr5	813257	815563	1327	uncharacterized protein LOC21407583 [Morus notabilis]
malb00000112	69.2364	287.042	-1.939	8.66e-18	5.41e-16	heyebai.chr5	854384	855355	883	uncharacterized protein LOC21407590 [Morus notabilis]
malb00000113	393.746	530.029	-0.41833	0.0080036	0.030166	heyebai.chr5	856762	860002	1986	probable acyl-activating enzyme 1, peroxisomal [Morus notabilis]
malb00000115	1561.1	1865.06	-0.25423	0.0075535	0.028792	heyebai.chr5	868502	884722	5510	Pre-rRNA-processing protein TSR1-like protein [Morus notabilis]
malb00000118	531.441	900.294	-0.74612	5.23e-08	7.89e-07	heyebai.chr5	896872	902312	1973	uncharacterized protein LOC21407600 [Morus notabilis]
malb00000119	349.597	541.813	-0.61732	4.66e-05	0.00036608	heyebai.chr5	905520	911911	2179	WD repeat-containing protein DWA2 [Morus notabilis]
malb00000125	35.9229	184.204	-2.1207	8.81e-13	2.92e-11	heyebai.chr5	946449	950131	2172	nitrate regulatory gene2 protein [Morus notabilis]
malb00000126	1373.12	1137.46	0.26849	0.0098783	0.03596	heyebai.chr5	954651	957829	1653	probable serine/threonine-protein kinase At4g35230 [Morus notabilis]
malb00000127	19685	12255.4	0.66927	2.5e-06	2.64e-05	heyebai.chr5	958080	961526	2319	ATP-dependent zinc metalloprotease FTSH, chloroplastic [Morus notabilis]
malb00000130	25.5257	5.95531	1.3505	0.0041305	0.017483	heyebai.chr5	972900	974940	918	cytokinin riboside 5'-monophosphate phosphoribohydrolase LOG5 [Morus notabilis]
malb00000132	825.278	619.613	0.40461	0.0050533	0.020659	heyebai.chr5	984698	986541	527	hypothetical protein ZOSMA_46G00060 [Zostera marina]
malb00000154	336.831	516.426	-0.59331	0.001865	0.0089824	heyebai.chr5	1141719	1144989	1683	rop guanine nucleotide exchange factor 1-like [Ziziphus jujuba]
malb00000161	1067.78	668.476	0.64581	0.001465	0.0073245	heyebai.chr5	1178635	1180029	960	hypothetical protein L484_011654 [Morus notabilis]
malb00000163	65.6666	138.565	-1.015	1.41e-05	0.00012542	heyebai.chr5	1193358	1194432	724	U11/U12 small nuclear ribonucleoprotein 25 kDa protein [Morus notabilis]
malb00000171	115.14	217.216	-0.87547	2.32e-05	0.00019482	heyebai.chr5	1269244	1272101	1705	Elongation factor 1-gamma [Morus notabilis]
malb00000178	170.436	229.649	-0.41807	0.0096508	0.035254	heyebai.chr5	1314129	1317786	2355	Elongation factor 1-gamma [Morus notabilis]
malb00000182	505.631	116.874	2.001	1.5e-19	1.1e-17	heyebai.chr5	1327683	1331054	2370	Phospholipase D alpha 1 [Morus notabilis]
malb00000192	73.5785	451.4	-2.5018	8.4e-36	2.3e-33	heyebai.chr5	1387620	1389840	1149	hypothetical protein L484_011631 [Morus notabilis]
malb00000194	178.87	797.388	-1.9486	2.42e-11	6.4e-10	heyebai.chr5	1408525	1409770	819	ethylene-responsive transcription factor SHINE 2 [Morus notabilis]
malb00000200	348.823	466.997	-0.41057	0.0055493	0.022344	heyebai.chr5	1464055	1475233	1430	Putative L-ascorbate peroxidase 6 [Morus notabilis]
malb00000201	231.208	147.622	0.63015	0.00010505	0.00074968	heyebai.chr5	1477585	1480053	2469	G-type lectin S-receptor-like serine/threonine-protein kinase SD2-5 [Morus notabilis]
malb00000208	395.342	210.714	0.8789	5.46e-07	6.61e-06	heyebai.chr5	1524695	1535905	2239	hypothetical protein MANES_16G122500 [Manihot esculenta]
malb00000209	259.206	177.439	0.52156	0.010048	0.036431	heyebai.chr5	1547927	1551791	1474	nucleotide-sugar uncharacterized transporter 3 [Morus notabilis]
malb00000212	11243.6	8260.68	0.44018	1.16e-05	0.00010541	heyebai.chr5	1557118	1557753	636	ATP synthase subunit b', chloroplastic [Morus notabilis]
malb00000213	352.564	255.737	0.45098	0.005098	0.020808	heyebai.chr5	1561381	1564999	2300	protein kinase C gamma type [Morus notabilis]
malb00000214	1683.24	1282.54	0.38741	0.0004331	0.002577	heyebai.chr5	1566933	1570563	2712	hypothetical protein L484_004505 [Morus notabilis]
malb00000219	41871.4	27091.6	0.61904	1.59e-07	2.16e-06	heyebai.chr5	1617115	1617489	375	14 kDa proline-rich protein DC2.15 [Morus notabilis]
malb00000223	2037.47	1469.61	0.4629	0.00050027	0.0029119	heyebai.chr5	1641877	1651416	5439	uncharacterized protein LOC21391867 [Morus notabilis]
malb00000230	1011.9	813.335	0.31114	0.0053024	0.021529	heyebai.chr5	1704825	1709008	1512	putative beta-1,3-galactosyltransferase 9 [Morus notabilis]
malb00000235	279.598	97.9886	1.4018	5.59e-08	8.38e-07	heyebai.chr5	1729847	1733161	1818	heparanase-like protein 3 [Morus notabilis]
malb00000236	439.914	655.675	-0.56516	2.76e-05	0.00022705	heyebai.chr5	1733395	1734702	754	phosphopantothenoylcysteine decarboxylase subunit VHS3 [Morus notabilis]
malb00000238	150.748	88.9935	0.71452	0.0025906	0.011864	heyebai.chr5	1755748	1763973	4000	Protein TOPLESS [Morus notabilis]
malb00000242	687.803	418.507	0.69867	6.91e-06	6.59e-05	heyebai.chr5	1784518	1785162	645	uncharacterized protein LOC21391887 [Morus notabilis]
malb00000243	209.789	659.771	-1.2287	0.0043725	0.018281	heyebai.chr5	1799357	1803813	1626	hypothetical protein L484_008523 [Morus notabilis]
malb00000244	2706.66	3918.84	-0.524	8.66e-05	0.00063052	heyebai.chr5	1811540	1813595	628	40S ribosomal protein S11 [Morus notabilis]
malb00000246	1528.7	2200.95	-0.51414	0.00045029	0.0026655	heyebai.chr5	1826421	1839885	6493	Histone-lysine N-methyltransferase ATX1 [Morus notabilis]
malb00000247	2156.07	1413.26	0.6037	1.02e-10	2.46e-09	heyebai.chr5	1838499	1843345	1703	hypothetical protein L484_008527 [Morus notabilis]
malb00000249	104.998	216.479	-0.9204	0.0039411	0.016828	heyebai.chr5	1855805	1856251	447	uncharacterized protein LOC21391895 [Morus notabilis]
malb00000255	322.55	589.574	-0.83481	1.54e-05	0.000135	heyebai.chr5	1901449	1905923	1767	hypothetical protein L484_003458 [Morus notabilis]
malb00000268	1280	831.702	0.6135	1.21e-07	1.68e-06	heyebai.chr5	2014827	2015934	1005	NAD(P)H-quinone oxidoreductase subunit M [Morus notabilis]
malb00000270	2458.59	1903.57	0.36392	0.0017736	0.0086102	heyebai.chr5	2017435	2026894	6777	Zinc finger CCCH domain-containing protein 7 [Morus notabilis]
malb00000278	567.344	409.513	0.46005	0.0016364	0.0080426	heyebai.chr5	2099330	2103574	2671	Myosin heavy chain kinase B [Morus notabilis]
malb00000279	191.26	101.757	0.86539	5.48e-05	0.00042461	heyebai.chr5	2104913	2107561	1026	Floral homeotic protein PMADS 2 [Morus notabilis]
malb00000281	1461.66	1212.98	0.26601	0.011738	0.041327	heyebai.chr5	2120760	2126761	3132	NAD kinase 2, chloroplastic isoform X1 [Morus notabilis]
malb00000282	0.342441	6.83065	-1.277	0.0080148	0.030189	heyebai.chr5	2130381	2131704	933	1-aminocyclopropane-1-carboxylate oxidase 5 [Morus notabilis]
malb00000283	412.546	648.09	-0.64059	6.37e-07	7.59e-06	heyebai.chr5	2141105	2149971	3459	Protein translocase subunit SECA2 [Morus notabilis]
malb00000290	210.51	118.057	0.76672	0.0044641	0.01861	heyebai.chr5	2185149	2190405	1563	hypothetical protein L484_013392 [Morus notabilis]
malb00000292	1198.7	909.222	0.39168	0.002786	0.01261	heyebai.chr5	2214292	2216448	2157	hypothetical protein L484_013388 [Morus notabilis]
malb00000293	84.6663	263.359	-1.4851	2.59e-07	3.37e-06	heyebai.chr5	2216780	2229093	3186	cyclin-A1-1 [Morus notabilis]
malb00000294	100.704	216.004	-1.0479	8.59e-07	9.97e-06	heyebai.chr5	2230322	2234107	1379	PREDICTED: replication factor C subunit 2 [Eucalyptus grandis]
malb00000295	63.557	28.9798	1.0045	0.0014274	0.0071629	heyebai.chr5	2236811	2237311	501	uncharacterized protein LOC21396556 [Morus notabilis]
malb00000296	38.4033	76.4849	-0.90917	0.0010379	0.0054411	heyebai.chr5	2241772	2243106	1335	pentatricopeptide repeat-containing protein At1g77405 [Morus notabilis]
malb00000304	1687.08	2133.31	-0.33469	0.0015618	0.0077289	heyebai.chr5	2302301	2309251	1404	Proteasome subunit beta type-3-A [Morus notabilis]
malb00000305	151.088	46.4209	1.5844	2.26e-10	5.18e-09	heyebai.chr5	2311198	2311893	696	Proteasome subunit beta type-3-A [Morus notabilis]
malb00000306	2753.22	1778.86	0.61497	5.25e-05	0.00040818	heyebai.chr5	2327210	2328659	753	NAC domain-containing protein 2 [Morus notabilis]
malb00000310	387.819	549.173	-0.49353	0.00017184	0.0011564	heyebai.chr5	2364842	2377690	3687	Kinesin-related protein 11 [Morus notabilis]
malb00000311	1121.39	901.234	0.31122	0.0061372	0.024278	heyebai.chr5	2377699	2381628	1968	Aspartic proteinase Asp1 [Morus notabilis]
malb00000316	62.7838	114.906	-0.78432	0.0087624	0.032608	heyebai.chr5	2427657	2431482	2460	nitrate regulatory gene2 protein [Morus notabilis]
malb00000318	4803.97	6059.53	-0.32945	0.0092127	0.033925	heyebai.chr5	2444021	2449309	2064	protein disulfide-isomerase [Morus notabilis]
malb00000319	398.976	119.432	1.5429	8.31e-07	9.68e-06	heyebai.chr5	2450649	2454898	1227	Two-component response regulator [Morus notabilis]
malb00000320	3694.41	5610.31	-0.58586	0.0003344	0.0020637	heyebai.chr5	2464756	2468461	1585	delta-aminolevulinic acid dehydratase, chloroplastic [Morus notabilis]
malb00000323	35.1811	14.3669	1.0823	0.0028497	0.012856	heyebai.chr5	2493060	2493689	630	VQ motif-containing protein 33 [Morus notabilis]
malb00000324	360.677	262.8	0.44504	0.0030409	0.013574	heyebai.chr5	2500893	2502148	692	uncharacterized protein LOC107419910 [Ziziphus jujuba]
malb00000328	2917.13	2020.24	0.52265	7.37e-06	6.99e-05	heyebai.chr5	2528754	2531397	1909	protein TIC 55, chloroplastic [Morus notabilis]
malb00000335	13979.3	4889.18	1.4951	4.52e-39	1.54e-36	heyebai.chr5	2577193	2581599	1752	aspartyl protease family protein At5g10770 isoform X1 [Morus notabilis]
malb00000341	997.728	725.562	0.45007	0.0016738	0.0081991	heyebai.chr5	2643762	2648520	1162	hypothetical protein L484_007159 [Morus notabilis]
malb00000350	723.924	309.623	1.1746	2.89e-09	5.5e-08	heyebai.chr5	2714073	2718340	3363	Glutamate receptor 2.7 [Morus notabilis]
malb00000359	1336.08	822.77	0.68167	1.3e-05	0.00011634	heyebai.chr5	2774590	2777552	1458	uncharacterized protein LOC21401601 [Morus notabilis]
malb00000360	695.138	1082.6	-0.63193	1.85e-09	3.62e-08	heyebai.chr5	2789488	2792405	2183	hypothetical protein L484_018634 [Morus notabilis]
malb00000365	39.5273	86.1795	-1.0266	0.00019544	0.0012879	heyebai.chr5	2840029	2841357	1329	protein WHAT'S THIS FACTOR 1 homolog [Morus notabilis]
malb00000366	19.5121	59.1977	-1.3541	0.00014888	0.001018	heyebai.chr5	2843089	2852989	2346	DNA cross-link repair 1A protein [Morus notabilis]
malb00000368	1708.9	2148.32	-0.32693	0.0011022	0.0057342	heyebai.chr5	2861706	2865698	2326	hypothetical protein L484_018625 [Morus notabilis]
malb00000376	31.1603	8.5621	1.4707	0.00024726	0.0015884	heyebai.chr5	2926688	2928715	1186	glutelin type-D 1 [Morus notabilis]
malb00000381	155.466	234.081	-0.57012	0.0011967	0.0061501	heyebai.chr5	2979652	2981429	1264	vitellogenin-2 [Morus notabilis]
malb00000382	1973.71	3015.58	-0.60283	3.2e-07	4.05e-06	heyebai.chr5	2981556	3015459	9972	LRR receptor-like serine/threonine-protein kinase ERECTA [Morus notabilis]
malb00000383	2804.57	2229.58	0.32697	0.0026388	0.012033	heyebai.chr5	3029144	3036074	2736	copper-transporting ATPase PAA2, chloroplastic [Morus notabilis]
malb00000384	2053.04	2647.27	-0.36229	0.00070522	0.0039115	heyebai.chr5	3041751	3043637	816	ylmG homolog protein 2, chloroplastic [Morus notabilis]
malb00000392	676.407	456.723	0.55659	1.46e-05	0.00012926	heyebai.chr5	3082409	3087853	2432	cytokinin dehydrogenase 7 [Morus notabilis]
malb00000394	67.9764	229.99	-1.6089	5.45e-09	9.82e-08	heyebai.chr5	3106311	3107439	597	transcription factor WER [Morus notabilis]
malb00000397	831.686	1296.75	-0.63049	5.73e-07	6.89e-06	heyebai.chr5	3123614	3125907	2091	trihelix transcription factor GTL2 [Morus notabilis]
malb00000405	802.883	1000.22	-0.31222	0.010522	0.037793	heyebai.chr5	3164455	3171862	1679	Peroxisome biogenesis factor 10 [Morus notabilis]
malb00000406	116.15	256.064	-1.0987	4.11e-09	7.66e-08	heyebai.chr5	3182291	3186364	1248	thermospermine synthase ACAULIS5 [Morus notabilis]
malb00000409	215.769	424.814	-0.90257	0.00062802	0.0035314	heyebai.chr5	3194284	3197866	2666	mechanosensitive ion channel protein 10 [Morus notabilis]
malb00000411	51.5411	19.9358	1.1786	0.00054048	0.0031091	heyebai.chr5	3214092	3217811	2288	mechanosensitive ion channel protein 10 [Morus notabilis]
malb00000426	123.319	70.6467	0.76318	0.00041278	0.0024725	heyebai.chr5	3330428	3331976	1093	probable WRKY transcription factor 50 [Morus notabilis]
malb00000427	712.19	527.783	0.42688	0.00010165	0.0007281	heyebai.chr5	3333099	3337223	3859	protein PLASTID MOVEMENT IMPAIRED 1-RELATED 1 [Morus notabilis]
malb00000435	249.923	143.635	0.7717	1.86e-05	0.00015995	heyebai.chr5	3403355	3404902	1548	protein ALP1-like [Ziziphus jujuba]
malb00000441	163.778	105.435	0.60622	0.0045421	0.018891	heyebai.chr5	3468139	3468492	354	hypothetical protein L484_000591 [Morus notabilis]
malb00000447	550.107	352.623	0.61465	0.0018371	0.0088718	heyebai.chr5	3513495	3516961	2182	IQ domain-containing protein IQM1 [Morus notabilis]
malb00000448	75.3822	295.831	-1.8423	5.42e-14	2.13e-12	heyebai.chr5	3522000	3524672	1380	protein IQ-DOMAIN 1 [Morus notabilis]
malb00000455	1136.46	707.751	0.66695	9.73e-06	9.01e-05	heyebai.chr5	3573501	3576664	2101	Beta-fructofuranosidase, insoluble isoenzyme CWINV1 [Morus notabilis]
malb00000457	402.178	234.41	0.74112	0.00051453	0.0029832	heyebai.chr5	3580343	3584659	1964	Beta-fructofuranosidase, insoluble isoenzyme CWINV1 [Morus notabilis]
malb00000460	4527.9	3594.05	0.32938	0.0018523	0.0089322	heyebai.chr5	3595171	3598604	2408	protein indeterminate-domain 7 [Morus notabilis]
malb00000463	384.189	1082.18	-1.4525	2.35e-19	1.67e-17	heyebai.chr5	3620675	3623503	1954	UDP-sulfoquinovose synthase, chloroplastic [Morus notabilis]
malb00000466	1082.21	674.888	0.67431	1.91e-11	5.19e-10	heyebai.chr5	3635124	3637650	2273	probable leucine-rich repeat receptor-like protein kinase At1g68400 [Morus notabilis]
malb00000469	3324.66	2398.74	0.46528	1.33e-05	0.00011871	heyebai.chr5	3657022	3657864	843	uncharacterized protein LOC21402440 [Morus notabilis]
malb00000472	118.845	218.311	-0.83987	2.71e-05	0.00022398	heyebai.chr5	3689303	3691667	1243	putative GATA transcription factor 22 [Morus notabilis]
malb00000473	32647.7	22207.6	0.54935	2.96e-07	3.77e-06	heyebai.chr5	3696288	3707475	4139	Glycine cleavage system P protein 1 [Morus notabilis]
malb00000475	703.229	518.976	0.42738	0.0073402	0.028113	heyebai.chr5	3716752	3719021	888	hypothetical protein L484_019508 [Morus notabilis]
malb00000479	718.746	430.493	0.72447	1.66e-07	2.24e-06	heyebai.chr5	3730496	3734451	1517	Calcineurin B-like protein 10 [Morus notabilis]
malb00000482	935.798	1428.88	-0.60487	3.6e-10	8.01e-09	heyebai.chr5	3774253	3785063	3019	K(+) efflux antiporter 6 [Morus notabilis]
malb00000483	504.547	741.58	-0.5422	0.00048603	0.0028424	heyebai.chr5	3788181	3790663	1324	transcription factor KUA1 isoform X1 [Morus notabilis]
malb00000485	27.9786	127.255	-2.0082	1.05e-13	3.94e-12	heyebai.chr5	3818062	3821937	1890	Homeobox protein ATH1 [Morus notabilis]
malb00000487	495.222	943.876	-0.91436	2.01e-12	6.3e-11	heyebai.chr5	3828253	3829762	852	protein NDL2 [Ziziphus jujuba]
malb00000488	30.1249	73.4506	-1.1254	0.00054958	0.0031545	heyebai.chr5	3831142	3833516	456	PREDICTED: pollen-specific protein SF21 [Prunus mume]
malb00000489	253.585	388.338	-0.59297	0.0013141	0.0066604	heyebai.chr5	3843864	3846694	2020	hypothetical protein L484_019520 [Morus notabilis]
malb00000491	2277.53	1608.75	0.49629	6.4e-07	7.62e-06	heyebai.chr5	3858051	3860235	951	NADH dehydrogenase [ubiquinone] iron-sulfur protein 7, mitochondrial [Morus notabilis]
malb00000492	4172.65	4982	-0.25383	0.0031717	0.014068	heyebai.chr5	3870996	3877517	2372	far upstream element-binding protein 2 [Morus notabilis]
malb00000495	659.386	495.967	0.40492	0.00063821	0.0035749	heyebai.chr5	3891074	3894677	2028	ferrochelatase-2, chloroplastic [Morus notabilis]
malb00000498	362.195	540.905	-0.55989	0.0011754	0.0060529	heyebai.chr5	3904355	3908733	1067	PITH domain-containing protein 1 [Morus notabilis]
malb00000501	4023.04	3212.87	0.32086	0.0020615	0.0097847	heyebai.chr5	3939145	3943097	1856	vacuolar-processing enzyme [Morus notabilis]
malb00000504	1193.27	644.919	0.86338	9.72e-08	1.38e-06	heyebai.chr5	3956672	3959934	590	hypothetical protein L484_019535 [Morus notabilis]
malb00000506	2307.54	898.685	1.3052	2.3e-11	6.11e-10	heyebai.chr5	3964493	3964819	327	hypothetical protein L484_019536 [Morus notabilis]
malb00000507	976.99	726.756	0.42173	9.6e-05	0.00069101	heyebai.chr5	3973720	3976982	2017	uncharacterized protein LOC21402476 [Morus notabilis]
malb00000510	433.44	560.355	-0.36388	0.0053796	0.021774	heyebai.chr5	3988318	3990255	1479	protein EARLY FLOWERING 3 [Morus notabilis]
malb00000512	350.697	537.82	-0.59955	0.00017655	0.0011808	heyebai.chr5	3993607	3995463	1262	protein EARLY FLOWERING 3 [Morus notabilis]
malb00000513	235.05	523.452	-1.1047	3.94e-08	6.08e-07	heyebai.chr5	3997180	4001927	2902	protein EARLY FLOWERING 3 [Morus notabilis]
malb00000516	3433.07	2813.18	0.28492	0.001642	0.0080658	heyebai.chr5	4021956	4027011	2048	clathrin interactor EPSIN 1 isoform X2 [Morus notabilis]
malb00000518	195.412	439.303	-1.0667	0.00013212	0.00091636	heyebai.chr5	4066578	4067618	1041	zinc finger CCCH domain-containing protein 23 [Morus notabilis]
malb00000528	149.971	16.0639	2.8461	1.02e-19	7.59e-18	heyebai.chr5	4163713	4167617	1412	Branched-chain-amino-acid aminotransferase 2 [Morus notabilis]
malb00000529	82.2399	149.951	-0.81711	0.00038896	0.0023486	heyebai.chr5	4172331	4177368	1167	Branched-chain-amino-acid aminotransferase 2 [Morus notabilis]
malb00000533	358.414	545.502	-0.59695	7.12e-07	8.4e-06	heyebai.chr5	4202759	4204195	1050	uncharacterized protein LOC21390505 [Morus notabilis]
malb00000537	36.5773	171.188	-1.8732	2.03e-07	2.7e-06	heyebai.chr5	4235045	4236407	789	hypothetical protein L484_007090 [Morus notabilis]
malb00000538	1.71322	26.4334	-2.4017	3.03e-07	3.86e-06	heyebai.chr5	4236604	4236930	327	uncharacterized protein At3g49720-like, partial [Ziziphus jujuba]
malb00000539	45.4503	241.056	-2.2428	2.42e-19	1.72e-17	heyebai.chr5	4238959	4239270	186	hypothetical protein L484_007089 [Morus notabilis]
malb00000540	726.558	990.807	-0.44273	2.22e-05	0.00018765	heyebai.chr5	4242143	4245043	1018	uncharacterized protein LOC21390499 [Morus notabilis]
malb00000543	55.7958	99.0674	-0.77213	0.0020431	0.0097093	heyebai.chr5	4264893	4266784	804	hypothetical protein L484_007085 [Morus notabilis]
malb00000545	1850.69	1293.66	0.50531	0.00044222	0.0026218	heyebai.chr5	4283688	4287042	2873	probable xyloglucan glycosyltransferase 12 [Morus notabilis]
malb00000561	56.8423	329.9	-2.2856	1.02e-14	4.48e-13	heyebai.chr5	4457987	4464322	2523	kinesin-like protein KIN-7N [Morus notabilis]
malb00000564	69.9082	132.857	-0.86988	0.00017048	0.0011489	heyebai.chr5	4495994	4496341	348	hypothetical protein L484_001734 [Morus notabilis]
malb00000566	405.572	285.173	0.49951	0.00011688	0.00082149	heyebai.chr5	4509299	4510543	1245	protein PHLOEM PROTEIN 2-LIKE A10 [Morus notabilis]
malb00000573	1564.84	911.52	0.76557	8.94e-09	1.55e-07	heyebai.chr5	4581062	4588403	1509	Serine carboxypeptidase-like 7 [Morus notabilis]
malb00000588	51.9303	23.3987	0.94563	0.01257	0.043686	heyebai.chr5	4687867	4688355	489	uncharacterized protein LOC21385321 [Morus notabilis]
malb00000590	2038.3	1273.81	0.66788	3.94e-08	6.08e-07	heyebai.chr5	4695644	4698859	1211	LIM domain-containing protein WLIM1 [Morus notabilis]
malb00000592	30.2038	9.49414	1.2105	0.0057952	0.023122	heyebai.chr5	4708188	4709033	846	uncharacterized protein LOC21384653 [Morus notabilis]
malb00000601	261.098	404.005	-0.60238	0.0028546	0.012876	heyebai.chr5	4779858	4782023	1434	U-box domain-containing protein 4 [Morus notabilis]
malb00000602	1497	550.283	1.4185	6.76e-28	9.75e-26	heyebai.chr5	4793374	4795801	2331	probable strigolactone esterase DAD2 isoform X3 [Morus notabilis]
malb00000609	1029.36	1331.49	-0.36445	0.0053936	0.021819	heyebai.chr5	4891888	4895251	1119	adenine phosphoribosyltransferase 1 [Morus notabilis]
malb00000612	75.9479	31.4091	1.0617	0.0038564	0.016546	heyebai.chr5	4943760	4944523	627	LOB domain-containing protein 39 [Morus notabilis]
malb00000615	13.8897	136.743	-2.8741	1.68e-18	1.13e-16	heyebai.chr5	4974625	4977157	453	hypothetical protein L484_010274 [Morus notabilis]
malb00000617	325.351	506.586	-0.62304	5.9e-05	0.00045325	heyebai.chr5	4986683	4993377	928	hypothetical protein L484_010272 [Morus notabilis]
malb00000618	120.594	184.927	-0.58584	0.0072242	0.027746	heyebai.chr5	4994559	4997232	898	PXMP2/4 family protein 4 [Morus notabilis]
malb00000619	794.57	604.403	0.38669	0.0039664	0.016918	heyebai.chr5	4999944	5006143	1792	casein kinase II subunit alpha-2 [Morus notabilis]
malb00000621	822.466	655.758	0.32211	0.0079153	0.029901	heyebai.chr5	5021745	5024853	1913	Acyl-CoA-binding domain-containing protein 3 [Morus notabilis]
malb00000626	2074.03	1239.81	0.70138	0.0018876	0.0090801	heyebai.chr5	5042747	5047960	2442	Subtilisin-like protease [Morus notabilis]
malb00000629	576.976	337.544	0.75856	1.56e-08	2.58e-07	heyebai.chr5	5060810	5063678	1391	uncharacterized protein LOC107420568 isoform X1 [Ziziphus jujuba]
malb00000632	1723.88	1315.46	0.38644	6.42e-05	0.00048786	heyebai.chr5	5078756	5080037	1173	hypothetical protein MANES_05G180200 [Manihot esculenta]
malb00000636	21.6521	52.7973	-1.0476	0.0066079	0.025745	heyebai.chr5	5116501	5117129	363	peamaclein [Morus notabilis]
malb00000638	120.906	170.837	-0.48142	0.0074665	0.028522	heyebai.chr5	5140050	5144149	2530	metal transporter Nramp2 [Morus notabilis]
malb00000640	26.2685	61.4786	-1.0988	0.00027412	0.0017369	heyebai.chr5	5148223	5151076	945	Isoflavone 2'-hydroxylase [Morus notabilis]
malb00000642	477.886	297.913	0.66815	9.34e-07	1.07e-05	heyebai.chr5	5163016	5166749	1756	Cytochrome P450 81D1 [Morus notabilis]
malb00000647	27.4055	234.818	-2.5311	2.61e-11	6.88e-10	heyebai.chr5	5202569	5204667	1191	Putative cyclin-A3-1 [Morus notabilis]
malb00000648	24.5756	158.445	-2.3485	6.61e-13	2.24e-11	heyebai.chr5	5208449	5210630	1272	putative cyclin-A3-1 isoform X2 [Ziziphus jujuba]
malb00000652	1446.32	548.654	1.3685	1.2e-21	1.06e-19	heyebai.chr5	5244621	5247796	1791	Isoflavone 2'-hydroxylase [Morus notabilis]
malb00000676	1715.18	454.929	1.8665	5.92e-34	1.43e-31	heyebai.chr5	5433179	5434099	921	transcription factor MYB44 [Morus notabilis]
malb00000681	91.817	514.626	-1.6253	0.0005187	0.0030047	heyebai.chr5	5472735	5475768	1813	probable isoaspartyl peptidase/L-asparaginase 2 [Morus notabilis]
malb00000682	26.7653	386.562	-3.339	1.09e-23	1.12e-21	heyebai.chr5	5526869	5528284	1119	cyclin-D3-1 [Morus notabilis]
malb00000691	3254.54	1640.25	0.9681	5.88e-12	1.72e-10	heyebai.chr5	5593623	5596439	1515	hypothetical protein L484_008885 [Morus notabilis]
malb00000694	225.142	124.79	0.8103	0.00016475	0.0011154	heyebai.chr5	5633745	5635542	1497	probable WRKY transcription factor 7 isoform X2 [Morus notabilis]
malb00000700	88.3208	346.251	-1.2389	0.00931	0.034229	heyebai.chr5	5689529	5690860	1332	putative inactive receptor kinase [Morus notabilis]
malb00000701	44.8203	180.783	-1.806	1.65e-09	3.25e-08	heyebai.chr5	5691671	5692309	639	putative inactive receptor kinase [Morus notabilis]
malb00000705	136.012	187.162	-0.44481	0.014487	0.049056	heyebai.chr5	5741277	5743662	955	SUMO-conjugating enzyme SCE1 [Ananas comosus]
malb00000706	42.9251	8.84523	1.6135	0.00029599	0.0018537	heyebai.chr5	5745503	5747919	1995	Protein SSH4 [Morus notabilis]
malb00000707	1667.16	1279.19	0.3782	0.00024234	0.0015611	heyebai.chr5	5754319	5755542	1224	uncharacterized protein LOC21392226 [Morus notabilis]
malb00000715	147.564	3.28575	4.4868	9.09e-37	2.61e-34	heyebai.chr5	5844770	5849584	2274	putative acetyltransferase [Morus notabilis]
malb00000721	23.5828	56.815	-1.1126	0.00060974	0.0034411	heyebai.chr5	5903774	5907583	1544	Transcription factor SPATULA [Morus notabilis]
malb00000724	941.974	2015.42	-1.0528	7.01e-08	1.02e-06	heyebai.chr5	5921964	5925215	1975	probable serine/threonine-protein kinase At1g01540 [Morus notabilis]
malb00000728	2712.22	2035.08	0.40708	0.0019153	0.0091921	heyebai.chr5	5937922	5940225	2304	subtilisin-like protease SBT1.9 [Morus notabilis]
malb00000732	0.684882	27.629	-2.622	6.33e-08	9.31e-07	heyebai.chr5	5993223	5994527	1206	heat stress transcription factor B-4 [Morus notabilis]
malb00000737	1181.24	2041.11	-0.76277	1.58e-05	0.00013842	heyebai.chr5	6058837	6062889	1586	uncharacterized protein LOC21392875 [Morus notabilis]
malb00000750	366.263	274.267	0.40824	0.0066435	0.025863	heyebai.chr5	6179042	6181850	1237	hypothetical protein L484_000662 [Morus notabilis]
malb00000752	1450.19	401.077	1.7954	4.55e-25	5.26e-23	heyebai.chr5	6213857	6217525	1685	abscisic acid 8'-hydroxylase 4 [Morus notabilis]
malb00000757	86.9571	486.542	-2.3783	9.33e-33	1.97e-30	heyebai.chr5	6281792	6284492	2265	protein CYPRO4 [Morus notabilis]
malb00000765	36.3	7.19544	1.7608	2.89e-05	0.00023707	heyebai.chr5	6337979	6338275	297	hypothetical protein L484_006327 [Morus notabilis]
malb00000773	184.472	32.7896	2.2889	2.25e-17	1.33e-15	heyebai.chr5	6423091	6423465	375	hypothetical protein L484_006326 [Morus notabilis]
malb00000776	447.435	217.994	0.98842	2.97e-06	3.07e-05	heyebai.chr5	6438736	6439062	327	Polcalcin Jun o 2 [Morus notabilis]
malb00000777	1757.5	1380.58	0.34449	0.00094652	0.0050437	heyebai.chr5	6444370	6450457	3467	PREDICTED: phosphatidate phosphatase PAH2 isoform X1 [Theobroma cacao]
malb00000779	966.797	658.716	0.54136	0.00016915	0.0011409	heyebai.chr5	6460966	6462072	1107	BRI1 kinase inhibitor 1 [Morus notabilis]
malb00000782	33.8418	134.715	-1.7558	4.25e-08	6.51e-07	heyebai.chr5	6481330	6483196	681	B3 domain-containing protein [Morus notabilis]
malb00000784	610.107	908.566	-0.55604	0.0015487	0.0076771	heyebai.chr5	6486671	6489775	1631	uncharacterized protein LOC21386906 [Morus notabilis]
malb00000791	10.4003	25.6036	-1.033	0.0092883	0.034161	heyebai.chr5	6526929	6527132	204	succinate dehydrogenase subunit 5, mitochondrial [Morus notabilis]
malb00000792	72.9687	205.696	-1.424	1.43e-11	3.94e-10	heyebai.chr5	6528180	6529168	825	putative carboxylesterase 2 [Morus notabilis]
malb00000804	47.5914	82.1382	-0.7242	0.0063119	0.024809	heyebai.chr5	6620598	6622226	898	blue copper protein [Morus notabilis]
malb00000812	1618.6	1122.21	0.5164	0.00049879	0.002906	heyebai.chr5	6677719	6681015	3297	hypothetical protein L484_013194 [Morus notabilis]
malb00000816	183.868	457.644	-1.1948	2.72e-05	0.00022454	heyebai.chr5	6736395	6738395	1668	hypothetical protein L484_013199 [Morus notabilis]
malb00000817	239.195	2331.54	-3.0232	1.29e-29	2.17e-27	heyebai.chr5	6739182	6740016	741	early nodulin-like protein 1 [Morus notabilis]
malb00000822	25.2504	73.4829	-1.2902	0.00037501	0.0022762	heyebai.chr5	6762196	6766232	1551	phospholipase D Z [Morus notabilis]
malb00000830	49.9284	99.8246	-0.92391	0.00050945	0.0029593	heyebai.chr5	6812248	6813847	1296	protein POLAR LOCALIZATION DURING ASYMMETRIC DIVISION AND REDISTRIBUTION isoform X2 [Morus notabilis]
malb00000831	475.771	1096.09	-1.1769	1.2e-15	5.85e-14	heyebai.chr5	6825556	6832944	4601	Formin-like protein 6 [Morus notabilis]
malb00000833	668.131	144.161	2.0283	1.13e-13	4.23e-12	heyebai.chr5	6850175	6852809	1413	probable WRKY transcription factor 40 isoform X1 [Morus notabilis]
malb00000837	896.479	673.998	0.40601	0.00041243	0.0024711	heyebai.chr5	6899265	6911803	2154	Transcription initiation factor TFIID subunit 5 [Morus notabilis]
malb00000842	298.632	580.891	-0.94296	8.09e-13	2.71e-11	heyebai.chr5	6990566	6993895	1997	U-box domain-containing protein 12 [Morus notabilis]
malb00000845	581.826	364.602	0.66206	1.15e-06	1.3e-05	heyebai.chr5	7020731	7023433	2703	cytochrome b561, DM13 and DOMON domain-containing protein At5g54830 [Morus notabilis]
malb00000850	999.989	634.878	0.64498	2.64e-07	3.43e-06	heyebai.chr5	7078632	7081433	1393	PREDICTED: chitotriosidase-1-like [Prunus mume]
malb00000854	797.064	579.552	0.4532	0.00015232	0.0010404	heyebai.chr5	7108951	7113070	1855	deSI-like protein At4g17486 [Morus notabilis]
malb00000855	565.025	369.509	0.60043	1.06e-05	9.74e-05	heyebai.chr5	7119855	7120949	1095	hypothetical protein L484_014458 [Morus notabilis]
malb00000857	438.781	205.408	1.0545	1.07e-08	1.82e-07	heyebai.chr5	7141790	7142746	858	ethylene-responsive transcription factor ERF003 [Morus notabilis]
malb00000858	751.697	946.548	-0.32651	0.01365	0.046703	heyebai.chr5	7162302	7169676	600	hypothetical protein EUGRSUZ_B03153 [Eucalyptus grandis]
malb00000880	331.863	557.581	-0.70033	0.0040118	0.017077	heyebai.chr5	7430299	7434824	1831	lysine histidine transporter-like 8 [Morus notabilis]
malb00000885	716.348	528.529	0.43243	0.00025117	0.0016086	heyebai.chr5	7486173	7489628	1441	B3 domain-containing protein REM16 [Morus notabilis]
malb00000886	99.1213	161.284	-0.67615	0.00037069	0.0022553	heyebai.chr5	7491275	7494005	846	transmembrane protein 147 [Morus notabilis]
malb00000893	589.083	370.067	0.62438	0.012726	0.044114	heyebai.chr5	7553075	7555030	1735	Cytochrome P450 82C4 [Morus notabilis]
malb00000896	62.1498	6.19118	2.4872	3.28e-09	6.2e-08	heyebai.chr5	7566633	7570430	1868	Cytochrome P450 82A3 [Morus notabilis]
malb00000900	41.4998	3.63602	2.3352	3.2e-07	4.05e-06	heyebai.chr5	7601878	7602768	891	Cytochrome P450 82A3 [Morus notabilis]
malb00000914	398.561	255.249	0.6302	4.18e-06	4.22e-05	heyebai.chr5	7665994	7668993	1096	transmembrane protein 147 [Morus notabilis]
malb00000915	225.232	135.136	0.71015	0.00011497	0.00081078	heyebai.chr5	7685935	7688845	1123	probable transcription factor KAN4 isoform X2 [Morus notabilis]
malb00000921	8.67284	0	1.2898	0.0055403	0.022316	heyebai.chr5	7756757	7759452	636	Cytochrome P450 82A3 [Morus notabilis]
malb00000924	46.5721	5.5939	2.3928	2.01e-09	3.92e-08	heyebai.chr5	7780151	7781868	1380	Cytochrome P450 82A3 [Morus notabilis]
malb00000925	267.175	50.6292	2.2034	4.13e-16	2.1e-14	heyebai.chr5	7785986	7791715	1624	cytochrome P450 CYP82D47 [Morus notabilis]
malb00000928	13.9374	3.31072	1.2001	0.013476	0.04623	heyebai.chr5	7809565	7809891	327	hypothetical protein L484_021254 [Morus notabilis]
malb00000929	50.1784	162.092	-1.601	9.26e-13	3.04e-11	heyebai.chr5	7817073	7824987	2497	wall-associated receptor kinase-like 14 [Ziziphus jujuba]
malb00000931	169.876	280.439	-0.70186	3.73e-05	0.00029996	heyebai.chr5	7840172	7846850	2418	uncharacterized protein LOC21404112 [Morus notabilis]
malb00000934	1118.28	1515.9	-0.43026	0.0018307	0.0088486	heyebai.chr5	7864713	7871794	2338	Exocyst complex component sec3A isoform 1 [Theobroma cacao]
malb00000938	2265.84	3129.84	-0.45804	0.00035253	0.0021578	heyebai.chr5	7908669	7911293	924	30S ribosomal protein S9, chloroplastic [Ziziphus jujuba]
malb00000939	24.8662	575.707	-4.0815	1.61e-44	7.79e-42	heyebai.chr5	7915306	7920227	1574	PREDICTED: protein TRANSPARENT TESTA 12 isoform X2 [Gossypium raimondii]
malb00000940	77.3321	5.20921	3.1719	8.69e-18	5.41e-16	heyebai.chr5	7926050	7926391	342	hypothetical protein L484_021236 [Morus notabilis]
malb00000944	424.817	254.225	0.72619	1.59e-07	2.16e-06	heyebai.chr5	7958832	7965639	2142	Protein DA1 [Morus notabilis]
malb00000950	490.547	365.16	0.41839	0.0008392	0.0045366	heyebai.chr5	8012878	8013585	708	E3 ubiquitin-protein ligase RNF185 [Morus notabilis]
malb00000952	24.3001	4.93554	1.6619	0.00014331	0.00098315	heyebai.chr5	8021930	8022387	255	putative 1-acyl-sn-glycerol-3-phosphate acyltransferase 4 [Morus notabilis]
malb00000953	82.9279	38.2185	1.0271	0.00012416	0.00086636	heyebai.chr5	8024201	8026339	1029	putative 1-acyl-sn-glycerol-3-phosphate acyltransferase 4 [Morus notabilis]
malb00000957	268.17	665.074	-1.2249	5.65e-07	6.8e-06	heyebai.chr5	8050610	8054955	2200	hypothetical protein L484_021216 [Morus notabilis]
malb00000960	525.464	1014.49	-0.92337	1.04e-08	1.78e-07	heyebai.chr5	8081194	8084833	1319	uncharacterized protein LOC21404076 [Morus notabilis]
malb00000962	614.55	462.084	0.40489	0.0016931	0.008278	heyebai.chr5	8095911	8100235	1877	NAC domain-containing protein 78 [Morus notabilis]
malb00000964	359.731	528.596	-0.54488	3.79e-05	0.00030442	heyebai.chr5	8114279	8121466	1418	uncharacterized protein LOC21404071 [Morus notabilis]
malb00000966	998.436	1218.66	-0.28385	0.013125	0.045248	heyebai.chr5	8139859	8143057	1715	lysophospholipid acyltransferase LPEAT1 isoform X1 [Morus notabilis]
malb00000969	30.5973	68.2653	-1.0337	0.00075414	0.0041394	heyebai.chr5	8161612	8162582	655	-
malb00000981	40.7498	154.827	-1.6861	2.12e-07	2.81e-06	heyebai.chr5	8261450	8267467	2976	hypothetical protein L484_021188 [Morus notabilis]
malb00000984	492.083	308.08	0.6597	1.29e-05	0.00011538	heyebai.chr5	8280749	8282787	865	hypothetical protein L484_021185 [Morus notabilis]
malb00000987	239.819	608.603	-1.2656	4.53e-08	6.89e-07	heyebai.chr5	8301595	8306462	614	Deoxyuridine 5'-triphosphate nucleotidohydrolase [Morus notabilis]
malb00000990	35.3213	108.236	-1.4441	2.11e-06	2.27e-05	heyebai.chr5	8325067	8328286	994	hypothetical protein L484_003339 [Morus notabilis]
malb00000991	1496.88	2977	-0.95758	1.23e-07	1.7e-06	heyebai.chr5	8338988	8341634	1689	glucan endo-1,3-beta-glucosidase 7 [Morus notabilis]
malb00001006	5209.26	2599.69	0.96957	4.13e-08	6.35e-07	heyebai.chr5	8459942	8463638	2965	probable LRR receptor-like serine/threonine-protein kinase At2g16250 [Morus notabilis]
malb00001017	159.616	70.777	1.014	0.0027189	0.012352	heyebai.chr5	8557403	8558665	728	uncharacterized protein LOC21392365 [Morus notabilis]
malb00001023	243.476	93.8602	1.2848	1.6e-07	2.17e-06	heyebai.chr5	8596207	8598483	2277	flocculation protein FLO11 [Morus notabilis]
malb00001024	1001.13	152.418	2.5013	6.59e-21	5.45e-19	heyebai.chr5	8599638	8605259	2723	U-box domain-containing protein 5 [Morus notabilis]
malb00001027	7.72476	156.813	-3.4795	1.04e-19	7.68e-18	heyebai.chr5	8637961	8639043	1083	zinc-finger homeodomain protein 5 [Morus notabilis]
malb00001031	311.12	237.442	0.38198	0.0063906	0.02508	heyebai.chr5	8677536	8681209	1926	hypothetical protein B456_010G009900 [Gossypium raimondii]
malb00001036	1290.87	1029.08	0.32286	0.0044345	0.01849	heyebai.chr5	8695171	8696712	1542	3-ketoacyl-CoA synthase 4 [Morus notabilis]
malb00001040	72.4071	31.7253	1.0147	0.0038711	0.0166	heyebai.chr5	8762064	8764968	868	bifunctional dihydroflavonol 4-reductase/flavanone 4-reductase [Morus notabilis]
malb00001041	1250.98	884.636	0.48494	0.00407	0.017274	heyebai.chr5	8776227	8779433	1642	endo-1,4-beta-mannosidase [Morus alba var. multicaulis]
malb00001045	135.065	281.41	-1.0243	5.81e-09	1.04e-07	heyebai.chr5	8811905	8812789	885	uncharacterized protein LOC21404774 [Morus notabilis]
malb00001049	67.5565	674.057	-2.2082	1.81e-06	1.97e-05	heyebai.chr5	8860456	8861646	643	jasmonate O-methyltransferase [Morus notabilis]
malb00001050	36.2511	382.396	-2.1965	2.73e-06	2.86e-05	heyebai.chr5	8881314	8882020	540	jasmonate O-methyltransferase [Morus notabilis]
malb00001052	136.186	3.85299	4.0811	1.81e-27	2.57e-25	heyebai.chr5	8893190	8898150	1408	jasmonate O-methyltransferase [Morus notabilis]
malb00001056	80.3696	195.392	-1.2016	3.41e-07	4.28e-06	heyebai.chr5	8914281	8918084	2274	Bifunctional dihydrofolate reductase-thymidylate synthase [Morus notabilis]
malb00001057	2428.33	1578	0.61518	1.58e-09	3.13e-08	heyebai.chr5	8919229	8923580	2031	Sec14 cytosolic factor [Morus notabilis]
malb00001059	4043.89	3337.75	0.27398	0.0068876	0.026639	heyebai.chr5	8926666	8930515	1676	Sec14 cytosolic factor [Morus notabilis]
malb00001065	139.433	202.635	-0.52142	0.0036146	0.015685	heyebai.chr5	8993834	8996368	1682	mitogen-activated protein kinase homolog NTF3 [Morus notabilis]
malb00001076	680.792	531.799	0.35092	0.0047168	0.019475	heyebai.chr5	9068080	9072255	1582	protein BASIC PENTACYSTEINE6 [Morus notabilis]
malb00001079	7626.47	5256.45	0.53319	8.37e-11	2.03e-09	heyebai.chr5	9081027	9082416	746	histone H3 [Zea mays]
malb00001080	1042.56	330.796	1.5956	5.59e-18	3.58e-16	heyebai.chr5	9092659	9094305	1647	aldehyde oxidase GLOX [Morus notabilis]
malb00001083	1377.51	1122.99	0.29087	0.012608	0.043796	heyebai.chr5	9144269	9155716	8088	Lysine-specific histone demethylase 1-1-like protein [Morus notabilis]
malb00001092	24.8134	63.5245	-1.2035	0.00011	0.00078018	heyebai.chr5	9258197	9262854	3026	auxin response factor 5 [Morus notabilis]
malb00001107	35.0521	249.025	-2.6	3.83e-22	3.45e-20	heyebai.chr5	9610326	9612174	1464	BEL1-like homeodomain protein 11 [Morus notabilis]
malb00001108	1325.54	1025.71	0.36551	0.00093424	0.0049865	heyebai.chr5	9614694	9618041	1628	GTPase HflX [Morus notabilis]
malb00001121	459.604	164.282	1.3505	1.97e-06	2.13e-05	heyebai.chr5	9893958	9900853	2594	Cytokinin dehydrogenase 5 [Morus notabilis]
malb00001123	246.632	46.6085	2.1514	9.16e-13	3.02e-11	heyebai.chr5	9923244	9934857	2240	hypothetical protein L484_021901 [Morus notabilis]
malb00001130	1475.6	868.479	0.75509	6.36e-12	1.86e-10	heyebai.chr5	10007045	10011372	2360	transcription factor RF2a [Morus notabilis]
malb00001132	2350.75	1694.62	0.4606	0.0025181	0.011571	heyebai.chr5	10037189	10046916	3781	Protein IQ-DOMAIN 32 [Morus notabilis]
malb00001140	26.9178	131.102	-2.1216	5.84e-17	3.23e-15	heyebai.chr5	10147432	10150461	1613	Purple acid phosphatase 2 [Morus notabilis]
malb00001141	43.73	88.3966	-0.94939	0.00011034	0.00078216	heyebai.chr5	10154545	10155539	495	hypothetical protein L484_019407 [Morus notabilis]
malb00001148	10514.6	6315.03	0.71059	7.26e-05	0.00054112	heyebai.chr5	10263200	10266716	1887	cysteine proteinase 15A [Morus notabilis]
malb00001149	253.345	524.603	-1.0281	1.32e-12	4.23e-11	heyebai.chr5	10273134	10275128	1041	V-type proton ATPase subunit a3-like [Ziziphus jujuba]
malb00001151	359.023	601.836	-0.73064	1.36e-07	1.87e-06	heyebai.chr5	10292580	10296765	1332	Vacuolar proton translocating ATPase 100 kDa subunit [Morus notabilis]
malb00001158	3.00172	13.4821	-1.3077	0.0063733	0.025029	heyebai.chr5	10368746	10369360	615	receptor-like protein 38 [Ziziphus jujuba]
malb00001161	52.1376	28.7433	0.7695	0.010032	0.036376	heyebai.chr5	10402126	10403567	1221	B-box zinc finger protein 21 [Morus notabilis]
malb00001171	908.082	713.943	0.34183	0.0070797	0.027246	heyebai.chr5	10463425	10465818	2394	putative TPR repeat-containing protein [Morus notabilis]
malb00001186	950.843	704.559	0.42492	0.0010699	0.0055876	heyebai.chr5	10577616	10586724	1460	probable diphthine methyl ester synthase [Morus notabilis]
malb00001189	514.29	777.877	-0.58916	2.06e-07	2.73e-06	heyebai.chr5	10611331	10617371	2121	tRNA (adenine(58)-N(1))-methyltransferase non-catalytic subunit trm6 isoform X1 [Morus notabilis]
malb00001195	372.57	733.046	-0.9252	2.77e-05	0.00022825	heyebai.chr5	10643924	10648083	2147	hypothetical protein LR48_Vigan11g087500 [Vigna angularis]
malb00001201	34.5522	9.56467	1.5136	7.16e-05	0.00053491	heyebai.chr5	10680637	10681319	303	snakin-2 isoform X2 [Prunus persica]
malb00001202	1331.23	1941.47	-0.53439	5.92e-05	0.0004545	heyebai.chr5	10693280	10695952	1068	PREDICTED: 40S ribosomal protein S6 [Populus euphratica]
malb00001203	20.7476	135.396	-2.3404	3.85e-12	1.16e-10	heyebai.chr5	10705819	10708038	1275	uncharacterized protein LOC21399125 [Morus notabilis]
malb00001206	221.328	359.052	-0.68389	1.21e-06	1.36e-05	heyebai.chr5	10718973	10720999	1401	uncharacterized protein LOC21399128 [Morus notabilis]
malb00001211	65.1675	10.0854	2.1322	6.84e-08	9.98e-07	heyebai.chr5	10740163	10747145	4515	Putative E3 ubiquitin-protein ligase LIN-1 [Morus notabilis]
malb00001213	240.687	162.952	0.5376	0.0094477	0.034653	heyebai.chr5	10752489	10758117	2476	uncharacterized protein LOC21399136 [Morus notabilis]
malb00001222	4756.23	7232.15	-0.58606	0.00059304	0.0033599	heyebai.chr5	10833516	10838283	2727	Endoplasmin-like protein [Morus notabilis]
malb00001234	17168.3	12182.7	0.48468	0.00057834	0.0032879	heyebai.chr5	10921597	10926707	2020	synaptotagmin-2 [Morus notabilis]
malb00001247	293.647	396.253	-0.42309	0.0044983	0.018736	heyebai.chr5	11078988	11081586	1076	uncharacterized protein LOC21384651 [Morus notabilis]
malb00001248	101.946	157.356	-0.58928	0.0098849	0.035973	heyebai.chr5	11085494	11088764	1109	prostaglandin E synthase 2 [Morus notabilis]
malb00001259	442.487	86.7653	2.2334	6.17e-26	7.58e-24	heyebai.chr5	11217773	11226138	1296	hypothetical protein CICLE_v10003119mg [Citrus clementina]
malb00001267	1172.26	933.114	0.32586	0.0012206	0.0062564	heyebai.chr5	11286759	11291625	2792	la-related protein 1C [Morus notabilis]
malb00001270	286.413	123.643	1.1549	3.73e-08	5.77e-07	heyebai.chr5	11312908	11315288	661	protein Simiate [Morus notabilis]
malb00001273	2168.13	1642.24	0.3968	7.43e-05	0.00055279	heyebai.chr5	11337113	11339259	1003	uncharacterized protein LOC107422866 [Ziziphus jujuba]
malb00001278	223.927	114.938	0.93256	4.46e-08	6.8e-07	heyebai.chr5	11383966	11388731	1946	calcium-dependent protein kinase 29 [Morus notabilis]
malb00001279	796.354	564.76	0.48616	0.00048381	0.0028301	heyebai.chr5	11389702	11393183	1122	RNA pseudourine synthase 2 [Morus notabilis]
malb00001285	7911.49	4975.09	0.66419	1.03e-14	4.5e-13	heyebai.chr5	11450122	11451036	915	thioredoxin-like protein CDSP32, chloroplastic [Morus notabilis]
malb00001288	588.961	400.969	0.5389	0.00099735	0.0052658	heyebai.chr5	11483805	11490590	1731	Hippocampus abundant transcript 1 protein [Morus notabilis]
malb00001291	41.8918	69.4832	-0.67079	0.012167	0.042533	heyebai.chr5	11503825	11506975	736	putative 12-oxophytodienoate reductase 11 [Morus notabilis]
malb00001296	261.601	486.039	-0.87241	7.79e-09	1.37e-07	heyebai.chr5	11525922	11527692	1321	uncharacterized protein LOC21397442 [Morus notabilis]
malb00001300	38.7691	68.1044	-0.73031	0.014603	0.049382	heyebai.chr5	11540865	11542122	330	uncharacterized protein LOC21397442 [Morus notabilis]
malb00001305	1.6929	30.8611	-2.707	2.35e-09	4.54e-08	heyebai.chr5	11586206	11588290	1125	GDSL esterase/lipase [Morus notabilis]
malb00001306	877.231	1239.77	-0.48708	0.0011373	0.0058813	heyebai.chr5	11588663	11591347	1630	GDSL esterase/lipase At1g33811 [Morus notabilis]
malb00001319	1378.53	631.931	1.0829	8.85e-09	1.54e-07	heyebai.chr5	11688765	11692139	1373	uncharacterized protein LOC21395950 [Morus notabilis]
malb00001321	2523.5	1738.96	0.53146	2.25e-07	2.96e-06	heyebai.chr5	11709954	11711949	1505	Homeobox-leucine zipper protein ATHB-16 [Morus notabilis]
malb00001326	4277.46	6263.91	-0.53686	0.00043903	0.002607	heyebai.chr5	11784690	11787919	1396	thylakoid lumenal 29 kDa protein, chloroplastic isoform X1 [Citrus clementina]
malb00001331	1753.32	2646.28	-0.57908	0.00017525	0.0011735	heyebai.chr5	11827142	11829968	1244	14-3-3b [Morus alba var. atropurpurea]
malb00001333	39.3575	129.398	-1.6151	5.45e-12	1.61e-10	heyebai.chr5	11844042	11846456	1209	Serine/threonine-protein kinase SAPK2 [Morus notabilis]
malb00001334	3304.23	4891.72	-0.55236	0.00026997	0.0017143	heyebai.chr5	11847458	11849903	1083	PREDICTED: LOW QUALITY PROTEIN: 40S ribosomal protein S6-like [Cucumis melo]
malb00001336	2078.64	2873.42	-0.45979	0.00017564	0.0011755	heyebai.chr5	11860343	11863900	2038	phospho-2-dehydro-3-deoxyheptonate aldolase 1, chloroplastic [Morus notabilis]
malb00001337	2455.11	3906.42	-0.66501	8.65e-15	3.83e-13	heyebai.chr5	11884280	11887649	1792	F-box protein FBW2 [Morus notabilis]
malb00001338	454.528	327.428	0.46426	0.00067199	0.0037442	heyebai.chr5	11892189	11896403	1311	F-box protein FBW2 [Morus notabilis]
malb00001341	4161.47	771.063	2.007	8.44e-08	1.2e-06	heyebai.chr5	11913806	11915087	954	protein EXORDIUM [Morus notabilis]
malb00001345	2513.62	1760.11	0.50661	1.93e-05	0.00016499	heyebai.chr5	11986922	11991675	2320	probable pectin methyltransferase QUA2 [Morus notabilis]
malb00001347	2636.98	1680.61	0.64235	2.22e-09	4.29e-08	heyebai.chr5	11998955	12001642	2269	uncharacterized protein LOC21395919 [Morus notabilis]
malb00001348	182.366	116.679	0.60724	0.0090159	0.033402	heyebai.chr5	12001908	12011928	240	hypothetical protein L484_012720 [Morus notabilis]
malb00001349	2200.25	1861.83	0.2389	0.010568	0.0379	heyebai.chr5	12012518	12021718	5341	5'-adenylylsulfate reductase-like 4 [Morus notabilis]
malb00001350	42.3308	93.3999	-1.0613	2.7e-05	0.00022315	heyebai.chr5	12022158	12024769	1405	MAGE-like protein 2 [Morus notabilis]
malb00001351	50.6246	87.5236	-0.72932	0.0048616	0.019974	heyebai.chr5	12025311	12027685	1417	Monoacylglycerol lipase ABHD6 [Morus notabilis]
malb00001354	3472.23	2136.03	0.69261	1.2e-10	2.85e-09	heyebai.chr5	12055718	12060273	3209	cryptochrome-1 isoform X2 [Morus notabilis]
malb00001362	360.627	269.137	0.41169	0.0084012	0.031461	heyebai.chr5	12128457	12129912	1323	uncharacterized protein LOC21386934 [Morus notabilis]
malb00001368	563.786	720.829	-0.34704	0.013693	0.046823	heyebai.chr5	12248107	12252226	978	uncharacterized methyltransferase At1g78140, chloroplastic [Ziziphus jujuba]
malb00001378	229.55	77.9505	1.5018	4.05e-16	2.07e-14	heyebai.chr5	12369270	12371976	1416	Trehalose-phosphate phosphatase [Morus notabilis]
malb00001382	325.661	478.654	-0.54455	9.58e-05	0.00069022	heyebai.chr5	12436112	12443332	2214	uncharacterized WD repeat-containing protein C2A9.03 isoform X2 [Morus notabilis]
malb00001385	2239.87	1905.41	0.23148	0.010673	0.038199	heyebai.chr5	12511281	12519157	5118	helicase sen1 [Ziziphus jujuba]
malb00001386	96.5719	228.07	-1.13	6e-05	0.00045977	heyebai.chr5	12521390	12525084	1596	hypothetical protein L484_021547 [Morus notabilis]
malb00001387	98.7577	300.47	-1.5388	2.79e-15	1.32e-13	heyebai.chr5	12526932	12530736	1588	uncharacterized protein LOC21404399 isoform X2 [Morus notabilis]
malb00001390	2150.21	1390.82	0.61239	9.68e-05	0.00069634	heyebai.chr5	12566920	12568783	1170	uncharacterized protein LOC21404393 [Morus notabilis]
malb00001391	5858.64	3866.41	0.58506	0.00012326	0.00086057	heyebai.chr5	12589221	12604749	8099	Acetyl-CoA carboxylase 1 [Morus notabilis]
malb00001392	891.883	516.048	0.77643	5.8e-10	1.24e-08	heyebai.chr5	12604963	12607979	1576	uncharacterized protein At4g37920 [Morus notabilis]
malb00001397	4620.33	1821.01	1.2744	4.94e-09	9.04e-08	heyebai.chr5	12659965	12667241	2791	sulfate transporter 1.3 [Cicer arietinum]
malb00001404	645.843	1199.14	-0.877	9.76e-12	2.75e-10	heyebai.chr5	12792767	12795309	629	hypothetical protein CISIN_1g047379mg, partial [Citrus sinensis]
malb00001408	308.948	200.704	0.60635	9.38e-05	0.00067722	heyebai.chr5	12846764	12849592	679	hypothetical protein L484_021519 [Morus notabilis]
malb00001413	48.0619	4.87446	2.5025	1.27e-09	2.54e-08	heyebai.chr5	12874539	12882886	1397	aminotransferase ALD1, chloroplastic [Morus notabilis]
malb00001424	196.134	298.084	-0.58978	9.93e-05	0.0007131	heyebai.chr5	12960222	12971575	1468	phosphopantothenate--cysteine ligase 2-like isoform X1 [Ziziphus jujuba]
malb00001426	157.325	97.3167	0.64743	0.0084063	0.031475	heyebai.chr5	12977900	12980499	1459	RHOMBOID-like protein 8 [Morus notabilis]
malb00001431	66.9429	205.899	-1.5219	1.6e-10	3.77e-09	heyebai.chr5	13031525	13038772	2427	Chromosome transmission fidelity protein 18-like protein [Morus notabilis]
malb00001445	610.026	848.943	-0.46979	0.00013818	0.0009519	heyebai.chr5	13159818	13163765	1365	PsbP domain-containing protein 5 [Morus notabilis]
malb00001452	84.0509	169.175	-0.94008	0.00016646	0.0011258	heyebai.chr5	13234075	13238762	1844	cyclin-A2-2 [Morus notabilis]
malb00001456	289.182	182.702	0.64313	0.00010355	0.00074032	heyebai.chr5	13271397	13276437	3238	pentatricopeptide repeat-containing protein At5g11310, mitochondrial [Morus notabilis]
malb00001463	37.5639	6.80568	1.8598	8.76e-06	8.17e-05	heyebai.chr5	13351600	13354441	855	probable 2-oxoglutarate-dependent dioxygenase AOP1 [Morus notabilis]
malb00001468	32.2607	1.32618	2.9086	1.51e-10	3.56e-09	heyebai.chr5	13464386	13465045	532	hypothetical protein L484_000031 [Morus notabilis]
malb00001469	604.905	373.719	0.68023	1.15e-06	1.3e-05	heyebai.chr5	13474200	13478246	2226	probable protein phosphatase 2C 22 isoform X2 [Morus notabilis]
malb00001477	220.995	104.816	0.95736	0.0021108	0.009988	heyebai.chr5	13545991	13549299	1212	uncharacterized protein LOC18790050 [Prunus persica]
malb00001478	1090.35	801.853	0.4378	8.51e-05	0.00062167	heyebai.chr5	13568545	13578390	2782	hypothetical protein L484_004664 [Morus notabilis]
malb00001479	9.6565	40.7686	-1.6223	6.08e-05	0.00046531	heyebai.chr5	13584400	13585947	1548	3-ketoacyl-CoA synthase 11 [Morus notabilis]
malb00001487	52.8998	14.3264	1.5973	5.61e-06	5.48e-05	heyebai.chr5	13658294	13661733	168	cytochrome b-c1 complex subunit 7 [Morus notabilis]
malb00001491	1576.77	2015.12	-0.35047	0.00047254	0.0027726	heyebai.chr5	13693861	13696289	1053	GTP-binding nuclear protein Ran-3 [Arachis duranensis]
malb00001502	749.987	166.947	1.9861	3.83e-13	1.33e-11	heyebai.chr5	13776234	13782092	1171	Acyl-protein thioesterase 2 [Morus notabilis]
malb00001503	20.9794	192.592	-2.5965	1.19e-11	3.31e-10	heyebai.chr5	13785074	13790618	3153	hypothetical protein L484_005620 [Morus notabilis]
malb00001508	38.7569	16.6079	1.0281	0.0040532	0.017219	heyebai.chr5	13835009	13836307	1299	UPF0481 protein At3g47200 [Morus notabilis]
malb00001510	710.452	1240.36	-0.79087	2.15e-10	4.93e-09	heyebai.chr5	13841776	13843917	1352	protein OVEREXPRESSOR OF CATIONIC PEROXIDASE 3 [Morus notabilis]
malb00001511	719.175	1314.57	-0.79912	0.0031345	0.013941	heyebai.chr5	13847757	13851454	1864	transcription factor HY5 [Ziziphus jujuba]
malb00001519	1872.91	1254.74	0.56815	7.39e-06	7.01e-05	heyebai.chr5	13919610	13920653	1044	probable sugar phosphate/phosphate translocator At5g25400 [Morus notabilis]
malb00001525	333.795	564.403	-0.73059	8.86e-05	0.0006436	heyebai.chr5	13964236	13975437	3822	Fanconi anemia group M protein [Morus notabilis]
malb00001526	380.14	645.646	-0.74591	1.1e-06	1.26e-05	heyebai.chr5	13976023	13979826	2952	Deoxycytidine kinase [Morus notabilis]
malb00001531	22.3898	164.715	-2.3787	1.65e-10	3.87e-09	heyebai.chr5	14031370	14032278	909	zinc-finger homeodomain protein 2 [Morus notabilis]
malb00001538	42.2129	87.2489	-0.9555	0.00054778	0.0031449	heyebai.chr5	14150527	14151024	255	hypothetical protein L484_025457 [Morus notabilis]
malb00001540	835.839	523.911	0.66288	7.69e-08	1.11e-06	heyebai.chr5	14156076	14171598	3120	PREDICTED: phosphoinositide phosphatase SAC1 isoform X2 [Prunus mume]
malb00001548	7756.01	3257.88	1.2032	2.61e-10	5.92e-09	heyebai.chr5	14225824	14229127	1974	chlorophyllide a oxygenase, chloroplastic [Morus notabilis]
malb00001554	363.804	208.207	0.78445	1.03e-06	1.17e-05	heyebai.chr5	14244355	14246714	1366	BTB/POZ domain-containing protein [Morus notabilis]
malb00001559	243.301	110.298	1.1046	4.46e-10	9.74e-09	heyebai.chr5	14268336	14269063	479	hypothetical protein L484_025477 [Morus notabilis]
malb00001562	21.6695	47.2378	-0.92851	0.012871	0.044531	heyebai.chr5	14300332	14307354	1871	IAA-amino acid hydrolase ILR1-like 6 [Morus notabilis]
malb00001563	164.734	85.8103	0.88286	0.00023667	0.0015288	heyebai.chr5	14311563	14317268	1520	Solute carrier family 35 member F5 [Morus notabilis]
malb00001565	1065.31	865.894	0.29528	0.010128	0.036644	heyebai.chr5	14329766	14330068	303	probable steroid-binding protein 3 [Morus notabilis]
malb00001566	523.235	357.975	0.53855	2.04e-05	0.00017371	heyebai.chr5	14333120	14336408	2493	ubiquitin carboxyl-terminal hydrolase 22 [Morus notabilis]
malb00001572	22.276	45.7264	-0.89795	0.0082417	0.030938	heyebai.chr5	14385703	14389028	492	hypothetical protein L484_025495 [Morus notabilis]
malb00001579	418.841	255.864	0.69299	5.22e-06	5.13e-05	heyebai.chr5	14456787	14471484	1364	protein phosphatase methylesterase 1 isoform X1 [Ziziphus jujuba]
malb00001585	251.742	615.778	-1.2497	4.47e-13	1.55e-11	heyebai.chr5	14541020	14542270	1251	uncharacterized protein LOC21408203 [Morus notabilis]
malb00001586	2158.75	614.84	1.77	6.53e-33	1.42e-30	heyebai.chr5	14552711	14554372	1350	uncharacterized protein LOC21408204 [Morus notabilis]
malb00001587	98.7151	50.7652	0.86789	0.002602	0.011903	heyebai.chr5	14554456	14555045	252	-
malb00001588	1517.26	1883.73	-0.30755	0.0076559	0.029121	heyebai.chr5	14567861	14568205	345	50S ribosomal protein 6, chloroplastic [Morus notabilis]
malb00001590	1123.28	507.692	1.13	1.4e-22	1.31e-20	heyebai.chr5	14591036	14593216	1870	inactive poly [ADP-ribose] polymerase RCD1 [Morus notabilis]
malb00001592	565.904	1190.79	-1.0377	4.78e-09	8.78e-08	heyebai.chr5	14610284	14616414	1855	amino acid permease 6 [Morus notabilis]
malb00001596	24530.1	17820.4	0.45317	0.00039248	0.002365	heyebai.chr5	14662294	14664119	1484	tubulin alpha-2 chain-like [Gossypium hirsutum]
malb00001597	542.979	426.216	0.34203	0.013664	0.046746	heyebai.chr5	14688268	14691967	3144	PREDICTED: receptor-like protein kinase HSL1 [Prunus mume]
malb00001598	2617.68	2043.2	0.35438	0.0001527	0.0010426	heyebai.chr5	14705298	14708883	3479	receptor-like protein kinase HAIKU2 [Morus notabilis]
malb00001599	147.822	65.4314	1.0808	6.45e-05	0.00048974	heyebai.chr5	14725565	14726272	708	protein DOG1-like 4 [Morus notabilis]
malb00001600	21.4256	7.86156	1.0976	0.0091605	0.033792	heyebai.chr5	14738731	14738904	174	-
malb00001601	1436.66	693.575	1.0294	1.43e-13	5.25e-12	heyebai.chr5	14738947	14745411	2102	sucrose transport protein SUC4 [Ziziphus jujuba]
malb00001603	611.354	416.391	0.54484	2.42e-05	0.00020231	heyebai.chr5	14772329	14775626	2076	probable beta-1,4-xylosyltransferase IRX9H [Morus notabilis]
malb00001604	1663.76	1329.71	0.32016	0.0012396	0.0063384	heyebai.chr5	14776763	14797048	4485	uncharacterized protein LOC107421396 isoform X2 [Ziziphus jujuba]
malb00001605	659.495	498.236	0.39789	0.0018495	0.0089225	heyebai.chr5	14814213	14815480	728	ubiquitin-fold modifier-conjugating enzyme 1 [Malus domestica]
malb00001606	3326.93	1845.86	0.83688	6.86e-12	2e-10	heyebai.chr5	14816994	14834035	6042	Putative disease resistance protein RGA3 [Morus notabilis]
malb00001608	41.843	93.4519	-1.0357	0.0007382	0.0040653	heyebai.chr5	14848081	14850495	2298	uncharacterized protein LOC21408224 [Morus notabilis]
malb00001609	5107.55	3501.87	0.53804	5.41e-07	6.56e-06	heyebai.chr5	14870794	14876113	1865	Auxin-responsive protein IAA9 [Morus notabilis]
malb00001611	7.71666	51.4023	-2.1077	2.68e-07	3.47e-06	heyebai.chr5	14905895	14907582	1203	transcription factor bHLH61 [Morus notabilis]
malb00001615	1336.12	893.923	0.57071	2.92e-06	3.03e-05	heyebai.chr5	14966456	14967988	1533	PREDICTED: uncharacterized protein LOC100255721 [Vitis vinifera]
malb00001620	416.576	526.074	-0.32953	0.014705	0.049662	heyebai.chr5	14990523	14993618	2512	putative pentatricopeptide repeat-containing protein At5g52630 [Morus notabilis]
malb00001633	0.342441	27.8386	-2.8228	5.77e-09	1.03e-07	heyebai.chr5	15131393	15138737	1650	PREDICTED: probable rhamnogalacturonate lyase B [Prunus mume]
malb00001641	1594.77	1236.17	0.36344	0.00038462	0.0023285	heyebai.chr5	15246950	15280614	8927	PREDICTED: protein SABRE [Prunus mume]
malb00001644	1769.38	1358.73	0.37703	0.00018347	0.001218	heyebai.chr5	15291796	15296900	1472	GATA24-like protein [Morus alba]
malb00001645	402.266	235.464	0.75771	3.01e-08	4.72e-07	heyebai.chr5	15302227	15303588	1362	UDP-glycosyltransferase 91C1 [Morus notabilis]
malb00001649	771.924	578.807	0.40313	0.013085	0.045143	heyebai.chr5	15368634	15369290	657	hypothetical protein L484_001326 [Morus notabilis]
malb00001657	221.72	144.484	0.59194	0.0029724	0.013309	heyebai.chr5	15411357	15414550	1700	protein ECERIFERUM 2 [Morus notabilis]
malb00001662	51.2851	125.093	-1.2123	1.35e-07	1.86e-06	heyebai.chr5	15456542	15459998	1527	kinesin-like protein KIN-4C [Morus notabilis]
malb00001664	162.897	708.982	-2.0094	1.54e-19	1.12e-17	heyebai.chr5	15463328	15472549	3730	PREDICTED: chromosome-associated kinesin KIF4A [Fragaria vesca subsp. vesca]
malb00001672	87.9117	4.94498	3.1737	5.47e-15	2.45e-13	heyebai.chr5	15552627	15560619	639	MADS-box protein SVP [Morus notabilis]
malb00001674	711.215	417.197	0.74115	7.19e-05	0.00053702	heyebai.chr5	15577000	15577398	399	hypothetical protein L484_007700 [Morus notabilis]
malb00001675	384.465	512.231	-0.40693	0.0018292	0.0088431	heyebai.chr5	15581042	15583645	1192	hypothetical protein L484_007701 [Morus notabilis]
malb00001677	707.71	516.115	0.44049	0.013906	0.047406	heyebai.chr5	15598343	15600607	1222	beta carbonic anhydrase 5, chloroplastic-like isoform X2 [Ziziphus jujuba]
malb00001684	206.223	830.216	-1.205	0.012646	0.043895	heyebai.chr5	15663345	15664667	1323	aspartyl protease AED3 [Morus notabilis]
malb00001690	1271.33	835.045	0.57471	0.0092881	0.034161	heyebai.chr5	15692394	15704200	3245	Rho GTPase-activating protein 12 [Morus notabilis]
malb00001692	420.636	188.091	1.1303	1.17e-12	3.77e-11	heyebai.chr5	15732231	15733895	1665	probable acyl-activating enzyme 6 [Morus notabilis]
malb00001694	148.319	719.925	-2.0867	3.27e-14	1.34e-12	heyebai.chr5	15747014	15754833	3990	hypothetical protein L484_007720 [Morus notabilis]
malb00001704	517.045	870.626	-0.73995	4.97e-09	9.07e-08	heyebai.chr5	15807849	15810784	2036	cyclin-D3-1 [Morus notabilis]
malb00001711	377.733	153.343	1.2366	6.32e-09	1.13e-07	heyebai.chr5	15872103	15873029	789	hypothetical protein L484_026035 [Morus notabilis]
malb00001717	1285.63	1038.27	0.30421	0.010355	0.037325	heyebai.chr5	15954453	15960732	1887	PREDICTED: pyridoxine/pyridoxamine 5'-phosphate oxidase 1, chloroplastic [Prunus mume]
malb00001725	1170.11	1389.71	-0.24562	0.011077	0.039421	heyebai.chr5	15980746	15984014	1202	Phosphoribosylaminoimidazole-succinocarboxamide synthase [Morus notabilis]
malb00001731	256.589	144.988	0.74196	0.012149	0.042488	heyebai.chr5	16029727	16032935	1510	purine permease 3 isoform X1 [Morus notabilis]
malb00001735	0	10.1653	-1.7265	0.00039916	0.002399	heyebai.chr5	16062554	16064174	1533	extensin [Morus notabilis]
malb00001756	344.591	451.324	-0.38134	0.0072873	0.027938	heyebai.chr5	16258180	16264332	2411	hypothetical protein L484_026083 [Morus notabilis]
malb00001758	110.327	181.278	-0.66738	0.007669	0.029161	heyebai.chr5	16281083	16285859	1089	hypothetical protein GLYMA_14G080800 [Glycine max]
malb00001761	1601.2	2073.15	-0.36676	0.0027261	0.012378	heyebai.chr5	16335599	16340787	1903	polyadenylate-binding protein RBP47C [Morus notabilis]
malb00001763	233.54	145.869	0.64168	0.0041795	0.017652	heyebai.chr5	16350173	16360974	1326	Serine carboxypeptidase II-3 [Morus notabilis]
malb00001766	1422.31	964.769	0.55193	1.85e-06	2.01e-05	heyebai.chr5	16411336	16418956	2628	dipeptidyl-peptidase 5 [Ziziphus jujuba]
malb00001768	888.73	1569.66	-0.80704	1.93e-10	4.48e-09	heyebai.chr5	16426552	16435972	3365	dipeptidyl-peptidase 5 [Ziziphus jujuba]
malb00001789	111.741	632.478	-2.3833	5.59e-30	9.69e-28	heyebai.chr5	16590270	16592758	1102	serine/threonine-protein kinase Aurora-1 [Morus notabilis]
malb00001797	6189.02	5182.64	0.25409	0.0033497	0.014728	heyebai.chr5	16630068	16634857	2509	Poly(A) polymerase [Morus notabilis]
malb00001798	2015.25	1545.07	0.37765	0.0015451	0.0076623	heyebai.chr5	16634898	16636300	579	Poly(A) polymerase 1 isoform 8 [Theobroma cacao]
malb00001802	1179.05	261.322	1.7539	6.67e-06	6.39e-05	heyebai.chr5	16671975	16676382	758	Histidine-containing phosphotransfer protein 4 [Morus notabilis]
malb00001806	543.569	305.178	0.81554	7.14e-09	1.26e-07	heyebai.chr5	16714287	16719350	2080	probable E3 ubiquitin-protein ligase ARI1 isoform X1 [Morus notabilis]
malb00001811	58.0292	18.2678	1.394	0.00014848	0.0010159	heyebai.chr5	16782023	16785574	504	hypothetical protein L484_010729 [Morus notabilis]
malb00001813	4240.65	5723.59	-0.42656	0.00022454	0.0014594	heyebai.chr5	16791201	16791713	513	lachrymatory-factor synthase [Morus notabilis]
malb00001814	1341.24	2084.94	-0.62042	5.43e-05	0.0004208	heyebai.chr5	16793479	16793985	507	lachrymatory-factor synthase [Morus notabilis]
malb00001820	927.694	656.353	0.49045	0.0002608	0.0016634	heyebai.chr5	16842620	16846383	2931	probably inactive leucine-rich repeat receptor-like protein kinase At2g25790 [Morus notabilis]
malb00001821	125.784	270.892	-0.98298	0.0016552	0.0081183	heyebai.chr5	16855993	16862420	2535	Homeobox-leucine zipper protein ATHB-8 [Morus notabilis]
malb00001827	531.214	696.643	-0.38483	0.0014774	0.0073817	heyebai.chr5	16903642	16906931	847	Peptidyl-tRNA hydrolase 2 [Morus notabilis]
malb00001828	95.5131	45.9981	0.98578	6.46e-05	0.00049041	heyebai.chr5	16908890	16909645	756	mitogen-activated protein kinase kinase kinase 1 [Morus notabilis]
malb00001831	1810.79	1466.01	0.30104	0.0049142	0.020157	heyebai.chr5	16922377	16927248	3618	protein unc-13 homolog [Ziziphus jujuba]
malb00001832	128.416	257.002	-0.96039	5.22e-07	6.34e-06	heyebai.chr5	16937508	16942878	1657	hypothetical protein L484_010706 [Morus notabilis]
malb00001834	50.4232	24.2225	0.89918	0.010323	0.037228	heyebai.chr5	17002343	17003086	744	ethylene-responsive transcription factor TINY [Morus notabilis]
malb00001840	256.08	101.651	1.2607	1.31e-08	2.2e-07	heyebai.chr5	17063098	17064914	949	aquaporin TIP4-1 [Morus notabilis]
malb00001841	845.168	481.918	0.79363	2.33e-08	3.74e-07	heyebai.chr5	17069059	17070999	843	aquaporin TIP4-1 [Morus notabilis]
malb00001842	3062.69	2301.53	0.40551	0.0011577	0.0059695	heyebai.chr5	17077763	17082746	1502	probable lactoylglutathione lyase, chloroplastic [Morus notabilis]
malb00001845	2738.21	1939.27	0.49175	5.25e-06	5.15e-05	heyebai.chr5	17089500	17106157	3589	hypothetical protein L484_007248 [Morus notabilis]
malb00001846	1222.33	935.204	0.38029	0.0014544	0.0072797	heyebai.chr5	17111833	17117461	1510	tocopherol cyclase, chloroplastic isoform X1 [Jatropha curcas]
malb00001848	326.074	581.031	-0.80358	1.3e-05	0.00011637	heyebai.chr5	17121607	17124772	2501	probable beta-1,4-xylosyltransferase IRX9H [Morus notabilis]
malb00001851	17.1029	44.9499	-1.0543	0.012697	0.044041	heyebai.chr5	17146401	17151182	1947	L-gulonolactone oxidase 3 [Morus notabilis]
malb00001856	1969.04	1520.79	0.36474	0.01051	0.037767	heyebai.chr5	17219913	17224348	1624	hypothetical protein L484_007260 [Morus notabilis]
malb00001864	1733.01	1216.16	0.50517	2.01e-06	2.17e-05	heyebai.chr5	17276119	17281337	1541	aspartate aminotransferase, cytoplasmic [Morus notabilis]
malb00001877	136.562	201.251	-0.53246	0.012931	0.044707	heyebai.chr5	17389851	17392738	1673	protein ROOT INITIATION DEFECTIVE 3 [Morus notabilis]
malb00001880	13.0586	36.6183	-1.2018	0.0018631	0.0089769	heyebai.chr5	17411608	17416425	2133	Flavin-containing monooxygenase YUCCA6 [Morus notabilis]
malb00001887	79.9171	415.519	-2.228	2.34e-20	1.84e-18	heyebai.chr5	17501791	17506072	2617	hypothetical protein L484_019902 [Morus notabilis]
malb00001889	451.744	289.153	0.62643	8.75e-05	0.00063604	heyebai.chr5	17513462	17521819	687	two-on-two hemoglobin-3 [Morus notabilis]
malb00001898	1321.03	883.22	0.57207	2.6e-06	2.73e-05	heyebai.chr5	17583782	17592856	3307	hypothetical protein L484_019890 [Morus notabilis]
malb00001915	84.9978	143.142	-0.70162	0.0047435	0.019561	heyebai.chr5	17694439	17695640	891	hypothetical protein L484_025540 [Morus notabilis]
malb00001916	4.07372	19.4222	-1.4523	0.0019798	0.0094515	heyebai.chr5	17696924	17697283	360	hypothetical protein L484_019874 [Morus notabilis]
malb00001917	778.061	1774.91	-1.1177	2.19e-06	2.34e-05	heyebai.chr5	17701937	17705977	1297	gamma-glutamylcyclotransferase 2-1 [Morus notabilis]
malb00001919	1.6736	30.7939	-2.7331	1.34e-09	2.69e-08	heyebai.chr5	17719411	17719863	453	putative RING-H2 finger protein ATL71 [Morus notabilis]
malb00001920	0	16.5873	-2.4242	9.15e-07	1.05e-05	heyebai.chr5	17720498	17720995	498	RING-H2 finger protein ATL70 [Morus notabilis]
malb00001921	215.041	145.44	0.54409	0.0036874	0.015953	heyebai.chr5	17723507	17726518	1711	hypothetical protein L484_019867 [Morus notabilis]
malb00001926	3.64597	15.8048	-1.2596	0.0089261	0.033127	heyebai.chr5	17750989	17755125	2307	U-box domain-containing protein 35 [Morus notabilis]
malb00001927	748.348	1028.36	-0.45207	0.00010859	0.00077206	heyebai.chr5	17756563	17774799	4440	DNA topoisomerase 1 [Morus notabilis]
malb00001932	85.9419	160.987	-0.85729	0.00011587	0.00081515	heyebai.chr5	17821714	17825836	2450	probable cyclic nucleotide-gated ion channel 14 [Morus notabilis]
malb00001934	85.9428	45.5273	0.83458	0.0029335	0.013157	heyebai.chr5	17839082	17840563	1482	UDP-glycosyltransferase 73B5-like [Ziziphus jujuba]
malb00001936	1.69189	39.4347	-2.8861	2.45e-10	5.6e-09	heyebai.chr5	17868744	17870009	1266	probable sarcosine oxidase [Morus notabilis]
malb00001939	395.489	234.948	0.73232	2.7e-06	2.83e-05	heyebai.chr5	17894663	17897495	1810	probable WRKY transcription factor 17 [Morus notabilis]
malb00001941	363.919	281.523	0.36244	0.0085965	0.032083	heyebai.chr5	17904906	17907499	996	uncharacterized protein LOC21402765 [Morus notabilis]
malb00001958	7254.34	3883.15	0.88271	4.81e-10	1.05e-08	heyebai.chr5	18029236	18038294	3836	Plasma membrane ATPase 4 [Morus notabilis]
malb00001961	972.88	668.914	0.5247	0.0017885	0.0086713	heyebai.chr5	18080287	18082835	1574	cytoplasmic 60S subunit biogenesis factor REI1 homolog 1 [Morus notabilis]
malb00001962	11.1624	46.2721	-1.5282	0.00036458	0.002221	heyebai.chr5	18088637	18089362	726	hypothetical protein L484_004430 [Morus notabilis]
malb00001963	27.5316	70.3076	-1.1989	0.00012379	0.00086402	heyebai.chr5	18096115	18096840	726	hypothetical protein L484_004430 [Morus notabilis]
malb00001967	1766.51	1274.24	0.46387	0.00018746	0.0012424	heyebai.chr5	18121511	18127725	2808	putative aarF domain-containing protein kinase [Morus notabilis]
malb00001968	55.5955	307.283	-1.5883	0.00075006	0.0041209	heyebai.chr5	18131615	18135368	929	replication protein A 32 kDa subunit A isoform X1 [Morus notabilis]
malb00001978	387.619	290.315	0.40753	0.0062755	0.02472	heyebai.chr5	18200604	18206729	2103	pentatricopeptide repeat-containing protein At3g18970 isoform X1 [Morus notabilis]
malb00001982	933.793	629.603	0.56255	5.95e-08	8.84e-07	heyebai.chr5	18234183	18245621	2328	uncharacterized protein At2g24330 [Morus notabilis]
malb00001983	1021.06	739.792	0.4557	0.00098003	0.0051892	heyebai.chr5	18249427	18262468	3943	ubiquitin carboxyl-terminal hydrolase 26 [Ziziphus jujuba]
malb00001988	35.7827	6.23674	1.9656	1.13e-06	1.28e-05	heyebai.chr5	18283073	18283711	444	-
malb00001994	1655.1	1071.9	0.62057	4.17e-10	9.16e-09	heyebai.chr5	18334592	18337415	947	uncharacterized protein LOC21398025 [Morus notabilis]
malb00001995	502.231	352.315	0.49843	0.0020812	0.009868	heyebai.chr5	18340350	18343105	1491	glucan endo-1,3-beta-glucosidase 5 [Morus notabilis]
malb00001998	9.73371	34.0855	-1.3426	0.0017524	0.0085285	heyebai.chr5	18362735	18367262	2383	uncharacterized protein LOC104647914 [Solanum lycopersicum]
malb00002005	10.0182	29.108	-1.2294	0.0017554	0.0085415	heyebai.chr5	18439189	18446659	1871	potassium channel KAT3 [Morus notabilis]
malb00002007	533.376	837.798	-0.64045	3.66e-07	4.55e-06	heyebai.chr5	18464497	18467224	2041	protein MARD1 [Morus notabilis]
malb00002008	198.42	337.634	-0.7422	2.01e-05	0.00017115	heyebai.chr5	18467105	18470525	1236	pentatricopeptide repeat-containing protein At3g62890 [Morus notabilis]
malb00002013	22.3452	3.33738	1.5292	0.0017297	0.0084391	heyebai.chr5	18498406	18499875	1470	hypothetical protein L484_014928 [Morus notabilis]
malb00002014	77.4102	134.986	-0.75815	0.00078688	0.0042917	heyebai.chr5	18503298	18505493	2196	pentatricopeptide repeat-containing protein At1g19720 [Morus notabilis]
malb00002017	4198.49	3539.66	0.24465	0.0023187	0.010813	heyebai.chr5	18513155	18514492	1338	probable eukaryotic translation initiation factor 5-2 [Morus notabilis]
malb00002027	476.631	382.296	0.31303	0.014491	0.049061	heyebai.chr5	18547638	18558145	933	PREDICTED: T-complex protein 1 subunit gamma [Theobroma cacao]
malb00002035	1850.93	1252.26	0.55581	2.14e-06	2.3e-05	heyebai.chr5	18637745	18643043	2433	Mitogen-activated protein kinase kinase kinase 1 [Morus notabilis]
malb00002040	454.698	142.569	1.6077	7.47e-17	4.09e-15	heyebai.chr5	18677643	18678143	501	probable calcium-binding protein CML29 [Morus notabilis]
malb00002043	3569.59	4696.73	-0.39134	0.00016692	0.0011278	heyebai.chr5	18690678	18692826	1309	30S ribosomal protein S13, chloroplastic isoform X2 [Morus notabilis]
malb00002050	29.7296	91.1494	-1.4133	1.47e-05	0.00012938	heyebai.chr5	18806652	18812225	2757	serine/threonine-protein kinase mph1 isoform X1 [Morus notabilis]
malb00002057	216.725	96.436	1.0893	1.16e-05	0.00010526	heyebai.chr5	18862511	18865546	1075	pathogenesis-related protein 5 [Morus notabilis]
malb00002059	862.195	538.445	0.6682	1.19e-07	1.65e-06	heyebai.chr5	18892000	18892623	624	glycine-rich protein 2 [Morus notabilis]
malb00002061	579.789	231.508	1.2659	5.81e-10	1.24e-08	heyebai.chr5	18898597	18909378	2955	UPF0695 membrane protein [Morus notabilis]
malb00002062	1824	1381.76	0.39447	0.0012486	0.0063745	heyebai.chr5	18911728	18917615	1157	flavonol synthase/flavanone 3-hydroxylase [Arachis duranensis]
malb00002069	53.1913	84.4551	-0.62066	0.014796	0.049875	heyebai.chr5	18955121	18959034	1946	hypothetical protein L484_020164 [Morus notabilis]
malb00002075	169.807	63.674	1.3276	2.8e-08	4.44e-07	heyebai.chr5	19040499	19042049	1161	E3 ubiquitin-protein ligase RING1-like protein [Morus notabilis]
malb00002076	660.654	825.943	-0.31829	0.0032206	0.014247	heyebai.chr5	19043644	19047930	1312	hypothetical protein L484_020173 [Morus notabilis]
malb00002077	1013.67	1382.15	-0.43827	0.0016013	0.0078975	heyebai.chr5	19049317	19053852	1263	NADH--cytochrome b5 reductase 1 [Morus notabilis]
malb00002089	992.57	1243.05	-0.31989	0.0079526	0.030019	heyebai.chr5	19159526	19171800	3630	lysM domain-containing GPI-anchored protein 1 [Morus notabilis]
malb00002090	483.921	636.87	-0.38925	0.0042049	0.017724	heyebai.chr5	19174544	19183861	4287	ATPase family AAA domain-containing protein 5 [Morus notabilis]
malb00002093	71.8743	107.623	-0.55256	0.010711	0.038307	heyebai.chr5	19230374	19231391	426	hypothetical protein L484_020193 [Morus notabilis]
malb00002103	13.7394	52.3907	-1.4678	0.00046506	0.0027384	heyebai.chr5	19305337	19306056	720	trypsin inhibitor A [Morus notabilis]
malb00002106	1644.46	1237.03	0.3995	0.013141	0.045294	heyebai.chr5	19324565	19328712	1742	hypothetical protein L484_020196 [Morus notabilis]
malb00002108	32.9801	102.212	-1.4076	3.41e-05	0.00027551	heyebai.chr5	19342484	19343393	803	21 kDa seed protein [Morus notabilis]
malb00002110	819.205	653.27	0.32157	0.0071755	0.027573	heyebai.chr5	19354061	19360634	2025	small glutamine-rich tetratricopeptide repeat-containing protein 2 isoform X2 [Morus notabilis]
malb00002113	672.345	938.511	-0.46598	0.0065516	0.025573	heyebai.chr5	19378984	19383503	913	uncharacterized protein LOC21387893 [Morus notabilis]
malb00002117	635.159	346.63	0.85537	1.05e-09	2.13e-08	heyebai.chr5	19402648	19407906	1263	hypothetical protein L484_004390 [Morus notabilis]
malb00002121	350.984	502.252	-0.49954	0.005567	0.022399	heyebai.chr5	19425677	19431313	3330	filament-like plant protein isoform X1 [Morus notabilis]
malb00002122	309.14	592.464	-0.91771	6.23e-10	1.32e-08	heyebai.chr5	19432740	19436680	1841	protein NRT1/ PTR FAMILY 5.10 [Morus notabilis]
malb00002123	0	19.6655	-2.7201	2.85e-08	4.5e-07	heyebai.chr5	19437923	19440917	1281	uncharacterized protein LOC21391660 [Morus notabilis]
malb00002124	12.0749	45.5664	-1.4585	0.00049572	0.0028896	heyebai.chr5	19443504	19446366	1813	protein NRT1/ PTR FAMILY 5.10 [Morus notabilis]
malb00002130	5731.46	3602.16	0.66326	2.26e-11	6.03e-10	heyebai.chr5	19537373	19540706	2518	patellin-3 [Morus notabilis]
malb00002131	6894.11	4656.52	0.544	0.0045591	0.018942	heyebai.chr5	19558637	19561375	2176	patellin-3 [Morus notabilis]
malb00002134	1564.78	947.534	0.71373	5.15e-10	1.11e-08	heyebai.chr5	19568493	19575042	2060	Glyoxylate reductase/hydroxypyruvate reductase [Morus notabilis]
malb00002136	6861.89	5573.18	0.29697	0.0034429	0.015073	heyebai.chr5	19589792	19600812	2256	G-type lectin S-receptor-like serine/threonine-protein kinase [Morus notabilis]
malb00002142	2674.3	1729.83	0.60909	0.00037145	0.0022582	heyebai.chr5	19624698	19633575	1390	hypothetical protein TSUD_116580 [Trifolium subterraneum]
malb00002148	0	26.3089	-2.3307	2.42e-06	2.56e-05	heyebai.chr5	19668991	19670796	405	PREDICTED: adenylate kinase, chloroplastic isoform X2 [Eucalyptus grandis]
malb00002149	9.3557	38.5705	-1.6469	2.04e-05	0.00017334	heyebai.chr5	19684312	19690472	903	hypothetical protein L484_008320 [Morus notabilis]
malb00002150	126.462	208.934	-0.69013	0.0010685	0.0055826	heyebai.chr5	19690507	19694831	1856	PREDICTED: probable LRR receptor-like serine/threonine-protein kinase At1g05700 [Prunus mume]
malb00002156	553.922	820.293	-0.54663	0.0027675	0.012539	heyebai.chr5	19731547	19735213	2999	receptor protein-tyrosine kinase CEPR2 isoform X2 [Morus notabilis]
malb00002160	1191.15	2215.14	-0.86906	1.72e-07	2.32e-06	heyebai.chr5	19791508	19795099	665	peamaclein isoform X2 [Morus notabilis]
malb00002166	349.848	230.342	0.59012	2.62e-05	0.00021672	heyebai.chr5	19853500	19862480	4968	uncharacterized protein LOC21387413 [Morus notabilis]
malb00002167	1233.84	880.175	0.47642	0.00138	0.0069538	heyebai.chr5	19867273	19871511	478	hypothetical protein L484_003889 [Morus notabilis]
malb00002176	43.8378	90.4422	-0.96848	0.00013989	0.00096226	heyebai.chr5	19964314	19967483	2964	nuclear intron maturase 2, mitochondrial [Morus notabilis]
malb00002179	1.6736	15.4211	-1.8367	0.00013405	0.0009281	heyebai.chr5	19984368	19985255	381	hypothetical protein L484_006852 [Morus notabilis]
malb00002192	913.771	1125.93	-0.29678	0.012367	0.043087	heyebai.chr5	20093350	20099865	2032	somatic embryogenesis receptor kinase 2 [Morus notabilis]
malb00002200	1164.61	969.097	0.26229	0.011988	0.042054	heyebai.chr5	20156876	20168164	5917	1-phosphatidylinositol-3-phosphate 5-kinase [Morus notabilis]
malb00002202	1373.18	1027.42	0.40955	0.0044175	0.018433	heyebai.chr5	20170919	20174050	1737	probable arabinosyltransferase ARAD2 isoform X2 [Morus notabilis]
malb00002204	3.64597	21.9204	-1.7375	0.00014104	0.00096899	heyebai.chr5	20190715	20200768	1716	GDSL esterase/lipase [Morus notabilis]
malb00002207	676.012	445.795	0.59264	2.04e-07	2.7e-06	heyebai.chr5	20209050	20211562	1542	G-type lectin S-receptor-like serine/threonine-protein kinase At1g34300 [Morus notabilis]
malb00002211	82.1383	133.883	-0.67144	0.0018721	0.0090128	heyebai.chr5	20251292	20252780	1389	protein ROOT PRIMORDIUM DEFECTIVE 1 [Morus notabilis]
malb00002214	2520.8	1938.9	0.37487	0.00013734	0.0009472	heyebai.chr5	20269415	20276995	2776	uncharacterized protein LOC21399481 [Morus notabilis]
malb00002220	214.014	318.786	-0.55345	0.0028574	0.012886	heyebai.chr5	20317084	20325511	2175	uncharacterized protein LOC21399486 isoform X1 [Morus notabilis]
malb00002224	34.1121	134.447	-1.8104	6.59e-11	1.63e-09	heyebai.chr5	20358673	20362762	3507	Nuclear inhibitor of protein phosphatase 1 [Morus notabilis]
malb00002226	1197.44	1564.84	-0.38143	0.00029773	0.0018636	heyebai.chr5	20372590	20380009	1811	Uncharacterized protein ycf37 [Morus notabilis]
malb00002227	1072.93	1782.91	-0.69882	0.00077335	0.0042278	heyebai.chr5	20382199	20388452	1887	dihydrolipoyllysine-residue acetyltransferase component 5 of pyruvate dehydrogenase complex, chloroplastic [Jatropha curcas]
malb00002238	3.3665	19.9419	-1.7167	0.00017939	0.0011946	heyebai.chr5	20487317	20490443	2563	leucine-rich repeat receptor protein kinase EMS1 [Morus notabilis]
malb00002244	452.398	583.039	-0.36033	0.00535	0.021691	heyebai.chr5	20525149	20533733	2593	Histidinol-phosphate aminotransferase [Morus notabilis]
malb00002246	16.3732	3.63602	1.3623	0.0040908	0.017347	heyebai.chr5	20534686	20536761	1185	caffeic acid 3-O-methyltransferase [Morus notabilis]
malb00002254	1024.24	791.395	0.36704	0.0020247	0.0096339	heyebai.chr5	20584637	20596574	2374	uncharacterized aarF domain-containing protein kinase At1g71810, chloroplastic [Morus notabilis]
malb00002256	1940.51	1484.09	0.38267	0.00015845	0.0010759	heyebai.chr5	20615807	20632113	4895	NAC domain-containing protein 17 [Morus notabilis]
malb00002260	818.547	1004.73	-0.29245	0.0054033	0.021841	heyebai.chr5	20656145	20676199	2664	tRNA pseudouridine(38/39) synthase [Morus notabilis]
malb00002267	5.64068	36.0389	-1.8258	5.77e-05	0.00044455	heyebai.chr5	20714599	20716055	795	hypothetical protein L484_002099 [Morus notabilis]
malb00002268	22.8969	81.3982	-1.6143	3.8e-07	4.7e-06	heyebai.chr5	20717175	20718962	606	Hypoxanthine-guanine phosphoribosyltransferase [Morus notabilis]
malb00002273	677.595	1348.5	-0.96478	4.19e-09	7.8e-08	heyebai.chr5	20725479	20732115	2206	DEAD-box ATP-dependent RNA helicase 39 [Morus notabilis]
malb00002277	23.8561	55.3532	-1.0581	0.0014318	0.0071773	heyebai.chr5	20744391	20747738	3264	probable LRR receptor-like serine/threonine-protein kinase At1g34110 [Morus notabilis]
malb00002281	577.875	856.689	-0.55685	4.25e-05	0.00033701	heyebai.chr5	20816810	20821099	1565	Dehydrogenase/reductase SDR family member 12 [Morus notabilis]
malb00002286	65.0915	111.449	-0.73558	0.00084462	0.0045606	heyebai.chr5	20850222	20856510	970	PREDICTED: S-adenosylmethionine carrier 1, chloroplastic/mitochondrial-like isoform X1 [Nelumbo nucifera]
malb00002302	0	5.25139	-1.1536	0.01183	0.041581	heyebai.chr5	20957916	20959055	249	hypothetical protein L484_023794 [Morus notabilis]
malb00002307	98.0889	64.5639	0.56926	0.012741	0.044146	heyebai.chr5	20977797	20978912	1116	probable serine/threonine-protein kinase At1g01540 [Morus notabilis]
malb00002310	1492.74	1058.96	0.48629	0.00031266	0.0019471	heyebai.chr5	20989296	20990560	744	light-harvesting complex-like protein OHP2, chloroplastic [Morus notabilis]
malb00002312	168.379	254.062	-0.57504	0.0010216	0.0053712	heyebai.chr5	21000493	21010046	2326	probable serine/threonine-protein kinase At1g54610 [Morus notabilis]
malb00002316	5633.47	6618.88	-0.23039	0.014724	0.0497	heyebai.chr5	21030862	21031695	834	50S ribosomal protein L3-1, chloroplastic [Morus notabilis]
malb00002322	1718.6	1277.31	0.42208	0.00036255	0.0022104	heyebai.chr5	21061408	21064576	1249	uncharacterized protein LOC21406566 [Morus notabilis]
malb00002325	121.445	186.943	-0.5958	0.0023388	0.010885	heyebai.chr5	21072399	21078427	576	tRNA (guanine-N(7)-)-methyltransferase [Morus notabilis]
malb00002328	1181.01	633.246	0.88842	4.13e-16	2.1e-14	heyebai.chr5	21094732	21097744	2002	uncharacterized protein LOC21406570 [Morus notabilis]
malb00002339	451.405	608.769	-0.42334	0.0013312	0.0067382	heyebai.chr5	21155189	21156471	971	Oxygen-evolving enhancer protein 3-1 [Morus notabilis]
malb00002342	469.192	282.9	0.71706	4.38e-08	6.69e-07	heyebai.chr5	21164230	21165827	782	probable glutathione S-transferase [Morus notabilis]
malb00002344	186.004	113.538	0.67465	0.0021552	0.010167	heyebai.chr5	21172544	21177754	726	uncharacterized protein LOC21406588 [Morus notabilis]
malb00002353	335.443	241.511	0.46231	0.0024867	0.011443	heyebai.chr5	21240552	21244179	752	Lysine-specific demethylase 3A [Morus notabilis]
malb00002355	72.5081	36.3551	0.86196	0.010162	0.03673	heyebai.chr5	21261010	21266933	1777	non-specific phospholipase C3 [Morus notabilis]
malb00002360	55.2533	25.8739	0.9355	0.0074362	0.028434	heyebai.chr5	21291527	21292969	1074	PREDICTED: feruloyl CoA ortho-hydroxylase 1-like [Populus euphratica]
malb00002363	12.7628	51.1867	-1.7245	3.75e-07	4.65e-06	heyebai.chr5	21309406	21311559	477	pentatricopeptide repeat-containing protein At1g31430 [Morus notabilis]
malb00002373	51.5432	113.288	-1.0646	7.48e-06	7.08e-05	heyebai.chr5	21397172	21401203	1307	Ribosome biogenesis GTPase A [Morus notabilis]
malb00002378	14.7586	35.8138	-1.0739	0.00289	0.013001	heyebai.chr5	21459354	21462162	2592	hypothetical protein L484_023874 [Morus notabilis]
malb00002384	57.0395	246.367	-1.8752	1.72e-09	3.38e-08	heyebai.chr5	21487302	21498577	4223	DNA2-like helicase [Morus notabilis]
malb00002386	11.4083	72.5499	-2.2611	1.21e-10	2.89e-09	heyebai.chr5	21502572	21504063	1176	sister chromatid cohesion protein DCC1 [Morus notabilis]
malb00002387	20.0375	111.416	-2.2173	1.08e-13	4.05e-12	heyebai.chr5	21522614	21527281	669	Protein WAX2 [Morus notabilis]
malb00002388	52.5796	210.326	-1.9029	7.55e-19	5.25e-17	heyebai.chr5	21528415	21532590	1215	Protein WAX2 [Morus notabilis]
malb00002389	218.843	504.739	-1.1733	2.32e-13	8.25e-12	heyebai.chr5	21546105	21553983	1623	Protein WAX2 [Morus notabilis]
malb00002394	387.677	486.927	-0.32335	0.010167	0.036734	heyebai.chr5	21602077	21604117	816	uncharacterized protein LOC21406644 [Morus notabilis]
malb00002397	829.777	1096.91	-0.39631	0.0013144	0.0066607	heyebai.chr5	21623967	21630396	1670	Nucleolar GTP-binding protein 1 [Morus notabilis]
malb00002398	107.166	268.681	-1.2842	1.02e-13	3.84e-12	heyebai.chr5	21631535	21634776	1341	hypothetical protein L484_023895 [Morus notabilis]
malb00002402	210.237	281.977	-0.41368	0.0051316	0.020927	heyebai.chr5	21680095	21682253	990	hypothetical protein L484_023900 [Morus notabilis]
malb00002404	223.696	92.4415	1.2044	6.31e-08	9.3e-07	heyebai.chr5	21696997	21700585	1315	hypothetical protein L484_021136 [Morus notabilis]
malb00002407	700.581	923.838	-0.39278	0.0013055	0.0066227	heyebai.chr5	21717059	21721373	2069	hypothetical protein L484_023905 [Morus notabilis]
malb00002408	4675.24	3197.99	0.54023	2.91e-06	3.02e-05	heyebai.chr5	21721702	21725189	2212	uncharacterized protein LOC21406659 [Morus notabilis]
malb00002409	2181.71	1086.09	0.96618	5.98e-07	7.16e-06	heyebai.chr5	21735174	21735668	495	uncharacterized protein LOC21406661 [Morus notabilis]
malb00002411	275.022	167.336	0.68864	0.00039058	0.0023554	heyebai.chr5	21755339	21758224	1259	Alkylated DNA repair protein alkB-8-like protein [Morus notabilis]
malb00002418	2267.77	1734.68	0.3823	0.00024077	0.0015518	heyebai.chr5	21788759	21791893	1102	peroxidase 12 [Morus notabilis]
malb00002419	15.5561	0	2.1389	1.49e-05	0.00013074	heyebai.chr5	21799496	21800905	597	peroxidase 12 [Morus notabilis]
malb00002431	3804.24	6366.4	-0.7235	4.46e-06	4.45e-05	heyebai.chr5	21915400	21918336	1462	60S ribosomal protein L3 [Morus notabilis]
malb00002432	112.27	539.561	-2.1366	7.38e-21	6.08e-19	heyebai.chr5	21932156	21945238	8691	hypothetical protein L484_004470 [Morus notabilis]
malb00002435	1202.1	858.19	0.46866	0.011798	0.041491	heyebai.chr5	22010712	22011775	619	ABA stress and ripening protein [Morus alba var. atropurpurea]
malb00002436	1759.9	1296.11	0.43497	0.00022248	0.0014472	heyebai.chr5	22015391	22019023	949	thioredoxin Y1, chloroplastic isoform X1 [Morus notabilis]
malb00002439	0.665579	13.0596	-1.9578	7.01e-05	0.00052646	heyebai.chr5	22033331	22036335	516	hypothetical protein L484_017855 [Morus notabilis]
malb00002446	15.0746	57.1484	-1.6374	2.67e-06	2.8e-05	heyebai.chr5	22108831	22110869	862	uncharacterized protein LOC21400846 [Morus notabilis]
malb00002447	53.5106	25.9293	0.88773	0.011359	0.040257	heyebai.chr5	22114011	22115637	1359	neurofilament medium polypeptide [Morus notabilis]
malb00002450	108.494	158.523	-0.52342	0.011945	0.041933	heyebai.chr5	22137671	22145944	1584	uncharacterized protein LOC21400850 [Morus notabilis]
malb00002451	420.805	331.766	0.33584	0.013099	0.045178	heyebai.chr5	22148477	22149736	1260	F-box/LRR-repeat protein At1g67190 [Morus notabilis]
malb00002457	272.894	134.534	0.97033	5.42e-06	5.29e-05	heyebai.chr5	22205519	22209139	921	Auxin-induced protein 5NG4 [Morus notabilis]
malb00002458	1845.67	1389.62	0.39949	0.0090756	0.033533	heyebai.chr5	22223491	22227536	2536	trihelix transcription factor GT-2 [Morus notabilis]
malb00002460	2621.68	1595.63	0.70895	8.03e-13	2.69e-11	heyebai.chr5	22252364	22253788	1425	trihelix transcription factor GT-2 [Morus notabilis]
malb00002461	702.156	505.46	0.45951	0.0067437	0.026191	heyebai.chr5	22253865	22255807	846	trihelix transcription factor GT-2 [Morus notabilis]
malb00002462	4993.45	3401.5	0.5438	4.33e-05	0.00034287	heyebai.chr5	22271938	22277141	1929	hypothetical protein B456_005G080300 [Gossypium raimondii]
malb00002465	111.067	213.739	-0.91247	4.66e-07	5.7e-06	heyebai.chr5	22288366	22290542	837	Ribosome-recycling factor [Morus notabilis]
malb00002469	2624	2060.49	0.34619	5.05e-05	0.00039413	heyebai.chr5	22306322	22313152	2195	Polyadenylate-binding protein RBP47B' [Morus notabilis]
malb00002481	18.9054	75.2829	-1.5543	0.00014197	0.00097456	heyebai.chr5	22424897	22426408	1512	-
malb00002494	1132.91	921.608	0.29418	0.0095691	0.035038	heyebai.chr5	22620878	22623699	735	hypothetical protein L484_017899 [Morus notabilis]
malb00002495	2791.22	2179.31	0.35383	0.00013194	0.00091569	heyebai.chr5	22628494	22632369	3708	LRR receptor-like serine/threonine-protein kinase RCH1 [Morus notabilis]
malb00002499	706.792	1375.7	-0.94765	2.43e-16	1.27e-14	heyebai.chr5	22655866	22672978	4752	uncharacterized protein LOC21385414 isoform X1 [Morus notabilis]
malb00002501	702.776	552.639	0.34242	0.0019236	0.0092281	heyebai.chr5	22676250	22677563	1314	protein MITOFERRINLIKE 1, chloroplastic [Morus notabilis]
malb00002503	150.211	46.1709	1.5677	5.3e-09	9.58e-08	heyebai.chr5	22722969	22724569	1040	pathogen-related protein [Morus notabilis]
malb00002512	301.812	211.231	0.50146	0.0014357	0.007195	heyebai.chr5	22797694	22801786	1244	uncharacterized protein LOC21387060 isoform X1 [Morus notabilis]
malb00002515	36.0459	122.54	-1.4657	7.54e-05	0.0005597	heyebai.chr5	22821055	22821393	339	uncharacterized protein LOC21387057 [Morus notabilis]
malb00002519	44.5611	21.096	0.90255	0.012401	0.043179	heyebai.chr5	22834947	22839808	1356	alcohol dehydrogenase 1 [Morus notabilis]
malb00002529	272.825	375.498	-0.45194	0.00099583	0.0052609	heyebai.chr5	22915111	22917415	695	uncharacterized protein LOC107424312 [Ziziphus jujuba]
malb00002532	30.3086	71.7525	-1.1307	7.19e-05	0.0005365	heyebai.chr5	22928253	22929884	1632	pentatricopeptide repeat-containing protein At3g21470 [Morus notabilis]
malb00002534	450.811	825.888	-0.84945	1.48e-07	2.02e-06	heyebai.chr5	22949856	22953259	1156	PREDICTED: bidirectional sugar transporter SWEET1-like [Fragaria vesca subsp. vesca]
malb00002538	11383.8	6474.61	0.80203	2.27e-11	6.05e-10	heyebai.chr5	22975720	22977399	930	uncharacterized protein LOC21388859 [Morus notabilis]
malb00002540	705.847	543.459	0.37099	0.0023327	0.010862	heyebai.chr5	22982909	22990002	2123	Small RNA degrading nuclease 5 [Morus notabilis]
malb00002550	445.231	346.724	0.35492	0.0046464	0.019226	heyebai.chr5	23095942	23100297	1628	E3 ubiquitin-protein ligase RNF25 isoform X1 [Morus notabilis]
malb00002551	1384.99	1047.94	0.39613	0.0015047	0.0075054	heyebai.chr5	23101158	23127031	2431	Glycine--tRNA ligase 2 [Morus notabilis]
malb00002557	25.4356	4.23161	1.3157	0.0076834	0.029196	heyebai.chr5	23175284	23176975	1486	PREDICTED: feruloyl CoA ortho-hydroxylase 1-like [Prunus mume]
malb00002568	15.5105	68.1394	-1.7105	1.32e-05	0.00011792	heyebai.chr5	23264239	23269929	2074	PREDICTED: kinesin-1-like protein PSS1 [Prunus mume]
malb00002575	1377.11	2313.29	-0.73433	3.66e-08	5.67e-07	heyebai.chr5	23306393	23309302	893	10 kDa chaperonin 1, chloroplastic [Morus notabilis]
malb00002580	115.541	164.097	-0.48603	0.012185	0.042569	heyebai.chr5	23347293	23350985	1842	probable serine/threonine-protein kinase PBL19 isoform X1 [Morus notabilis]
malb00002582	5396.82	4556.49	0.2423	0.0057582	0.023006	heyebai.chr5	23374336	23383292	6843	Eukaryotic translation initiation factor 4G [Morus notabilis]
malb00002592	262.332	358.994	-0.44171	0.0023102	0.010782	heyebai.chr5	23437518	23439596	643	PREDICTED: cytochrome c oxidase-assembly factor COX23, mitochondrial [Gossypium raimondii]
malb00002593	54.9157	99.4959	-0.79577	0.0020591	0.0097773	heyebai.chr5	23441435	23444642	1058	Rac-like GTP-binding protein ARAC3 [Morus notabilis]
malb00002601	609.856	751.193	-0.29644	0.010421	0.03751	heyebai.chr6	27800	29152	1353	hypothetical protein L484_013079 [Morus notabilis]
malb00002606	297.757	465.307	-0.62542	0.00018392	0.0012203	heyebai.chr6	57188	60245	1786	hypothetical protein L484_013086 [Morus notabilis]
malb00002611	194.479	355.208	-0.83874	3.08e-06	3.17e-05	heyebai.chr6	95732	99167	2349	hypothetical protein L484_013091 [Morus notabilis]
malb00002616	98.601	46.9551	0.98234	0.00032071	0.0019894	heyebai.chr6	129438	132207	1819	T-complex protein 1 subunit beta [Morus notabilis]
malb00002618	879.113	1299.61	-0.55716	2.82e-07	3.61e-06	heyebai.chr6	133968	139219	1781	T-complex protein 1 subunit beta [Ziziphus jujuba]
malb00002619	1188.47	2111.74	-0.81818	7.08e-13	2.39e-11	heyebai.chr6	139436	143531	1847	T-complex protein 1 subunit beta [Morus notabilis]
malb00002620	2582.25	2120.25	0.28167	0.0029483	0.013211	heyebai.chr6	147888	161214	4964	ABC transporter D family member 1 [Morus notabilis]
malb00002621	72.288	29.3679	1.1649	0.00013207	0.00091636	heyebai.chr6	162665	163366	702	Anthocyanidin 5,3-O-glucosyltransferase [Morus notabilis]
malb00002623	3527.11	2193.05	0.66917	9.58e-06	8.88e-05	heyebai.chr6	164004	169157	2379	TOM1-like protein 5 [Morus notabilis]
malb00002630	239.274	1224.91	-2.2852	9.87e-42	4.1e-39	heyebai.chr6	216964	223383	2559	putative zinc protease pqqL [Morus notabilis]
malb00002633	604.147	1720.64	-1.4868	1.14e-34	2.85e-32	heyebai.chr6	278154	289952	3421	putative zinc protease pqqL [Morus notabilis]
malb00002634	102.741	178.38	-0.76035	0.00023826	0.0015374	heyebai.chr6	292133	293858	285	putative zinc protease pqqL [Morus notabilis]
malb00002635	2713.65	2060.85	0.39361	1.51e-05	0.00013253	heyebai.chr6	308041	313941	2727	shaggy-related protein kinase kappa [Prunus persica]
malb00002636	2796.11	1967.42	0.49684	0.0003902	0.0023543	heyebai.chr6	318823	323263	1907	prolycopene isomerase, chloroplastic isoform X1 [Morus notabilis]
malb00002638	1300.92	1077.12	0.26948	0.0088209	0.032788	heyebai.chr6	359175	365944	2507	hypothetical protein L484_013119 [Morus notabilis]
malb00002647	270.992	97.0542	1.3771	5.46e-08	8.21e-07	heyebai.chr6	402745	407851	2067	probable LRR receptor-like serine/threonine-protein kinase At5g63710 isoform X1 [Morus notabilis]
malb00002648	477.141	312.067	0.60107	1.02e-05	9.4e-05	heyebai.chr6	408428	413799	2597	MACPF domain-containing protein At4g24290 [Morus notabilis]
malb00002649	3359.49	2539.32	0.3954	0.0054037	0.021841	heyebai.chr6	414645	421128	2370	Translation factor GUF1-like protein [Morus notabilis]
malb00002650	163.697	367.119	-1.0947	3.88e-06	3.92e-05	heyebai.chr6	424055	430235	2625	phosphatidylinositol 4-phosphate 5-kinase 1 isoform X2 [Morus notabilis]
malb00002654	215.171	334.297	-0.6117	0.0012559	0.0064045	heyebai.chr6	448022	452006	2901	Phosphoribosylamine--glycine ligase [Morus notabilis]
malb00002655	5322.33	7647.93	-0.49951	0.014724	0.0497	heyebai.chr6	453013	457613	2592	stromal 70 kDa heat shock-related protein, chloroplastic [Morus notabilis]
malb00002663	4077.1	3237.32	0.32967	0.00052822	0.0030522	heyebai.chr6	510912	524392	5132	leucine-rich repeat receptor-like serine/threonine-protein kinase BAM3 [Morus notabilis]
malb00002667	680.769	428.624	0.65832	1.98e-08	3.22e-07	heyebai.chr6	547546	550235	1426	putative sodium-dependent transporter yocS [Morus notabilis]
malb00002669	1460.65	1115.82	0.38155	0.0033274	0.014645	heyebai.chr6	554720	561334	3866	hypothetical protein L484_018454 [Morus notabilis]
malb00002670	734.458	315.718	1.1414	2.02e-06	2.18e-05	heyebai.chr6	561464	564530	1043	hypothetical protein L484_018453 [Morus notabilis]
malb00002672	1838.72	1529.27	0.26331	0.0090431	0.033465	heyebai.chr6	575388	578720	1707	uncharacterized protein At5g49945 [Morus notabilis]
malb00002674	1185.88	949.489	0.31691	0.0034357	0.015047	heyebai.chr6	579466	594942	4999	ATP-dependent RNA helicase DHX29 [Morus notabilis]
malb00002676	1002.2	784.278	0.34796	0.0062333	0.024612	heyebai.chr6	597382	601721	1067	nifU-like protein 2, chloroplastic [Morus notabilis]
malb00002683	750.245	612.511	0.28941	0.0070891	0.027273	heyebai.chr6	644777	646441	1665	transcription factor TCP8 [Morus notabilis]
malb00002686	788.974	569.922	0.46055	0.0004912	0.0028656	heyebai.chr6	663245	666847	1786	zinc finger transcription factor YY1 [Morus notabilis]
malb00002700	4792.61	6435.13	-0.42186	1.24e-06	1.39e-05	heyebai.chr6	758850	772618	6028	callose synthase 3 [Morus notabilis]
malb00002702	40.1888	84.9124	-0.97605	0.00069204	0.003843	heyebai.chr6	778443	783962	3468	Putative E3 ubiquitin-protein ligase LIN-1 [Morus notabilis]
malb00002708	9.05693	0.974215	1.2656	0.010015	0.036343	heyebai.chr6	812112	813203	1092	AP2/ERF and B3 domain-containing transcription factor At1g50680 [Morus notabilis]
malb00002711	1211.11	2232.43	-0.84882	7.19e-06	6.83e-05	heyebai.chr6	831691	837380	1993	hypothetical protein L484_018412 [Morus notabilis]
malb00002720	125.584	71.2123	0.76208	0.0021532	0.010161	heyebai.chr6	875365	877833	2469	G-type lectin S-receptor-like serine/threonine-protein kinase LECRK3 [Morus notabilis]
malb00002723	365.468	234.889	0.6202	0.00012143	0.00084881	heyebai.chr6	898300	902039	2658	G-type lectin S-receptor-like serine/threonine-protein kinase LECRK3 [Morus notabilis]
malb00002724	339.189	214.488	0.63187	0.0017867	0.0086664	heyebai.chr6	903896	913446	3360	G-type lectin S-receptor-like serine/threonine-protein kinase LECRK3 [Morus notabilis]
malb00002725	183.848	696.53	-1.762	1.05e-10	2.52e-09	heyebai.chr6	914490	917266	846	PREDICTED: histone H3-like centromeric protein CSE4 [Elaeis guineensis]
malb00002729	316.126	213.432	0.55143	0.00080348	0.004371	heyebai.chr6	940747	943191	2445	G-type lectin S-receptor-like serine/threonine-protein kinase LECRK3 [Morus notabilis]
malb00002733	5.4252	42.1251	-2.1284	1.12e-06	1.27e-05	heyebai.chr6	965651	968354	822	PREDICTED: histone H3-like centromeric protein CSE4 [Elaeis guineensis]
malb00002734	2.66232	26.9062	-1.866	0.0001208	0.00084493	heyebai.chr6	968755	969165	411	Histone H3.2, partial [Cajanus cajan]
malb00002737	8.50919	0.667813	1.3327	0.0064811	0.025349	heyebai.chr6	981691	981942	252	hypothetical protein L484_018394 [Morus notabilis]
malb00002739	73.794	18.0184	1.7712	8.18e-08	1.17e-06	heyebai.chr6	987398	992594	3618	G-type lectin S-receptor-like serine/threonine-protein kinase LECRK3 [Morus notabilis]
malb00002742	4187.84	3425.63	0.28734	0.001575	0.0077874	heyebai.chr6	1007025	1008209	594	hypothetical protein L484_018387 [Morus notabilis]
malb00002752	1828.31	3178.66	-0.78432	1.13e-09	2.29e-08	heyebai.chr6	1097821	1105926	3011	Linoleate 13S-lipoxygenase 2-1 [Morus notabilis]
malb00002761	2861.39	633.001	2.0141	8.57e-15	3.8e-13	heyebai.chr6	1211187	1213817	1266	lysine-specific demethylase JMJ30 isoform X2 [Morus notabilis]
malb00002762	346.417	220.085	0.63587	0.00015873	0.0010775	heyebai.chr6	1218560	1220071	1512	UDP-glycosyltransferase 92A1 [Morus notabilis]
malb00002769	46.6067	478.568	-2.9526	3.24e-20	2.51e-18	heyebai.chr6	1249054	1249464	411	Histone H3.2, partial [Cajanus cajan]
malb00002771	578.41	1767.08	-1.4845	2.45e-08	3.91e-07	heyebai.chr6	1257228	1265763	2137	uncharacterized protein LOC21391354 [Morus notabilis]
malb00002772	47.3464	260.117	-2.202	2.98e-13	1.06e-11	heyebai.chr6	1270141	1273168	1478	uncharacterized protein LOC21391353 [Morus notabilis]
malb00002777	647.555	325.559	0.95713	1.47e-07	2e-06	heyebai.chr6	1325965	1328475	1286	proteasome assembly chaperone 3 [Morus notabilis]
malb00002779	155.575	77.8918	0.91918	0.00056426	0.0032197	heyebai.chr6	1341947	1343176	1230	serine/threonine-protein kinase UCNL [Morus notabilis]
malb00002786	1412.89	1692.72	-0.25825	0.0081476	0.03061	heyebai.chr6	1416718	1421575	2297	outer envelope protein 80, chloroplastic [Morus notabilis]
malb00002791	7.03684	20.2912	-1.1222	0.0096992	0.035397	heyebai.chr6	1459619	1460454	618	hypothetical protein L484_015276 [Morus notabilis]
malb00002792	351.531	471.292	-0.41342	0.0061618	0.024359	heyebai.chr6	1468995	1475076	1632	hypothetical protein L484_015278 [Morus notabilis]
malb00002808	23.5574	126.182	-2.1292	3.01e-11	7.89e-10	heyebai.chr6	1569909	1572617	789	Origin recognition complex subunit 1 [Morus notabilis]
malb00002809	86.7242	513.848	-2.3197	1.7e-15	8.16e-14	heyebai.chr6	1578778	1582255	2121	Origin recognition complex subunit 1 [Morus notabilis]
malb00002810	561.137	2999.8	-2.2932	1.17e-25	1.41e-23	heyebai.chr6	1584470	1587771	1476	aldehyde dehydrogenase family 3 member F1 [Morus notabilis]
malb00002811	420.83	790.601	-0.89396	2.96e-12	9.13e-11	heyebai.chr6	1590295	1595343	2094	uncharacterized protein LOC21398388 isoform X1 [Morus notabilis]
malb00002812	224.751	305.251	-0.43035	0.0049132	0.020157	heyebai.chr6	1597505	1604360	2259	tRNA-specific 2-thiouridylase mnmA [Morus notabilis]
malb00002813	1174.19	1553.03	-0.39904	0.00011493	0.00081075	heyebai.chr6	1606429	1608468	2040	nucleolar GTP-binding protein 1 [Morus notabilis]
malb00002817	947.843	467.545	0.99667	8.09e-12	2.31e-10	heyebai.chr6	1638321	1642266	1610	MATE efflux family protein 1 [Morus notabilis]
malb00002821	785.328	597.763	0.38545	0.0069354	0.026783	heyebai.chr6	1657943	1662262	2731	uncharacterized protein LOC21398397 isoform X1 [Morus notabilis]
malb00002822	538.396	343.975	0.62203	0.00097107	0.00515	heyebai.chr6	1664055	1666376	1119	chaperonin-like RbcX protein 2, chloroplastic [Morus notabilis]
malb00002825	841.934	682.074	0.29949	0.010428	0.037527	heyebai.chr6	1674990	1675721	732	Heterogeneous nuclear ribonucleoprotein F [Morus notabilis]
malb00002830	805.039	526.817	0.5928	0.00044006	0.0026117	heyebai.chr6	1707191	1711558	2547	sulfite reductase [ferredoxin], chloroplastic [Morus notabilis]
malb00002834	1543.74	1080.23	0.5094	8.44e-07	9.81e-06	heyebai.chr6	1727639	1731429	1752	uncharacterized protein LOC21398405 isoform X2 [Morus notabilis]
malb00002835	34.3287	62.1534	-0.76154	0.012938	0.044717	heyebai.chr6	1732170	1737375	723	hypothetical protein L484_015303 [Morus notabilis]
malb00002838	2141.98	3445.64	-0.65186	0.0024148	0.011179	heyebai.chr6	1749394	1755206	4518	sulfite reductase [ferredoxin], chloroplastic [Morus notabilis]
malb00002843	382.814	567.306	-0.55616	6.92e-05	0.00051978	heyebai.chr6	1794449	1798443	1442	cinnamoyl-CoA reductase 1 [Morus notabilis]
malb00002845	1400.18	814.495	0.7641	1.63e-07	2.21e-06	heyebai.chr6	1804966	1809271	1609	cinnamoyl-CoA reductase 1 [Morus notabilis]
malb00002847	68.4548	108.804	-0.62234	0.014269	0.048451	heyebai.chr6	1819001	1820646	1620	phospholipase A1-Igamma3, chloroplastic [Morus notabilis]
malb00002848	514.854	789.801	-0.59208	0.0026431	0.012048	heyebai.chr6	1829055	1832158	1717	protein RETICULATA-RELATED 4, chloroplastic [Morus notabilis]
malb00002855	611.198	742.674	-0.27796	0.011187	0.039733	heyebai.chr6	1876459	1879223	1741	exosome complex component RRP45A [Morus notabilis]
malb00002856	267.984	183.188	0.53153	0.0014819	0.0074029	heyebai.chr6	1882055	1887248	3369	hypothetical protein L484_015323 [Morus notabilis]
malb00002859	855.503	1913.84	-1.1305	1.54e-12	4.89e-11	heyebai.chr6	1895967	1898867	2100	Zinc finger CCCH domain-containing protein 46 [Morus notabilis]
malb00002861	973.035	1961.36	-0.98778	3.95e-11	1.02e-09	heyebai.chr6	1905092	1910622	3166	zinc finger CCCH domain-containing protein 55 [Morus notabilis]
malb00002870	686.488	1031.61	-0.57996	2.68e-07	3.47e-06	heyebai.chr6	1968752	1972767	1798	Phospholipase A(1) LCAT3 [Morus notabilis]
malb00002871	1553.6	2611.84	-0.73655	9.2e-09	1.59e-07	heyebai.chr6	1976915	1978982	558	60S ribosomal protein L38 [Morus notabilis]
malb00002873	521.062	807.953	-0.6206	3.64e-06	3.71e-05	heyebai.chr6	1997871	2001830	1178	dehydrogenase/reductase SDR family member 7 [Morus notabilis]
malb00002876	3314.7	1645.51	0.98167	2.17e-09	4.22e-08	heyebai.chr6	2007303	2011648	1511	hypothetical protein L484_005581 [Morus notabilis]
malb00002879	256.319	342.728	-0.40962	0.0042261	0.0178	heyebai.chr6	2021877	2028360	1709	hypothetical protein L484_005578 [Morus notabilis]
malb00002883	758.031	1129.45	-0.56023	0.00042817	0.0025548	heyebai.chr6	2045929	2049359	1304	Biotin carboxyl carrier protein of acetyl-CoA carboxylase [Morus notabilis]
malb00002887	557.745	786.23	-0.4846	0.00078975	0.0043063	heyebai.chr6	2068331	2073542	2353	glutamine--fructose-6-phosphate aminotransferase [isomerizing] 2 [Morus notabilis]
malb00002888	9340.52	5695.91	0.69483	1.13e-05	0.00010308	heyebai.chr6	2075432	2077230	671	thioredoxin F-type, chloroplastic [Morus notabilis]
malb00002893	427	906.902	-1.0279	4.43e-06	4.42e-05	heyebai.chr6	2113470	2120709	2125	serine carboxypeptidase-like 20 [Morus notabilis]
malb00002894	6074.45	4540.79	0.4119	0.0022296	0.010467	heyebai.chr6	2121716	2125147	2034	probable protein phosphatase 2C 33 [Morus notabilis]
malb00002899	2266.69	1676.72	0.43098	4.35e-06	4.35e-05	heyebai.chr6	2165733	2169990	1470	isopentenyl-diphosphate delta-isomerase [Morus alba]
malb00002900	2872.93	2265.83	0.33668	0.0085229	0.031859	heyebai.chr6	2172922	2173422	501	putative 4-hydroxy-4-methyl-2-oxoglutarate aldolase 2 [Morus notabilis]
malb00002904	288.597	197.747	0.5195	0.014246	0.048381	heyebai.chr6	2215492	2220165	1923	hypothetical protein L484_015133 [Morus notabilis]
malb00002908	68.4144	121.834	-0.75445	0.008575	0.032014	heyebai.chr6	2267036	2269250	828	tyrosine-protein phosphatase DSP3 isoform X1 [Morus notabilis]
malb00002921	137.023	8.01645	1.3662	0.0046634	0.019292	heyebai.chr6	2336578	2342735	1450	Putative auxin efflux carrier component 8 [Morus notabilis]
malb00002928	2697.76	1610.33	0.72558	2.81e-06	2.93e-05	heyebai.chr6	2376910	2385170	2821	probable glycosyltransferase At5g20260 [Morus notabilis]
malb00002929	463.014	262.827	0.7985	2.81e-08	4.44e-07	heyebai.chr6	2385810	2386497	478	putative glycosyltransferase [Morus notabilis]
malb00002934	1418.05	1098.64	0.3612	0.0070199	0.027078	heyebai.chr6	2411306	2416710	2893	hypothetical protein L484_015104 [Morus notabilis]
malb00002936	202.706	272.529	-0.41613	0.0062842	0.024746	heyebai.chr6	2436894	2443368	1479	hypothetical protein L484_015100 [Morus notabilis]
malb00002941	1591.28	2019.35	-0.34001	0.00065083	0.0036368	heyebai.chr6	2471175	2482368	3947	protein LUTEIN DEFICIENT 5, chloroplastic [Morus notabilis]
malb00002949	201.921	271.498	-0.41496	0.010512	0.03777	heyebai.chr6	2542551	2545474	1031	DNA-binding protein HEXBP-like isoform X1 [Ziziphus jujuba]
malb00002950	3043.88	2578.28	0.23749	0.0092232	0.033948	heyebai.chr6	2551991	2561752	3653	Vacuolar protein sorting-associated protein 54 [Morus notabilis]
malb00002957	149.367	211.583	-0.48563	0.0061092	0.024184	heyebai.chr6	2579740	2582543	1390	F-box protein [Morus notabilis]
malb00002958	47.444	23.4659	0.87501	0.010992	0.03916	heyebai.chr6	2587477	2590373	1735	Serine/threonine-protein kinase [Morus notabilis]
malb00002968	1380.87	1079	0.34985	0.0069951	0.027	heyebai.chr6	2642450	2645543	1385	protein DJ-1 homolog D [Morus notabilis]
malb00002989	5295.71	4383.98	0.26969	0.0076103	0.02898	heyebai.chr6	2802794	2811486	3121	putative UDP-N-acetylglucosamine--peptide N-acetylglucosaminyltransferase SEC [Morus notabilis]
malb00002994	1387.52	1720.87	-0.30655	0.0064349	0.025215	heyebai.chr6	2843309	2848566	2977	uncharacterized protein LOC21407202 isoform X2 [Morus notabilis]
malb00003001	713.513	21988.3	-2.2478	5.41e-06	5.29e-05	heyebai.chr6	2882104	2885223	1104	GDSL esterase/lipase LTL1 [Morus notabilis]
malb00003004	480.575	1046.24	-1.0505	1.44e-05	0.00012754	heyebai.chr6	2933941	2938778	1635	uncharacterized protein LOC21407210 [Morus notabilis]
malb00003008	234.792	153.376	0.59176	0.0019565	0.009357	heyebai.chr6	2959248	2960798	1551	Ammonium transporter 1 member 2 [Morus notabilis]
malb00003010	337.585	246.215	0.4465	0.0012151	0.0062348	heyebai.chr6	3003310	3009594	2976	hypothetical protein L484_024477 [Morus notabilis]
malb00003015	1657.99	1310.95	0.33515	0.00075653	0.0041506	heyebai.chr6	3060819	3076699	5398	Transcriptional regulator ATRX-like protein [Morus notabilis]
malb00003017	2.59732	21.9858	-1.6278	0.00090159	0.0048356	heyebai.chr6	3091557	3092060	504	zinc-finger homeodomain protein 2 [Morus notabilis]
malb00003024	32.9364	451.832	-3.3398	2.42e-26	3.14e-24	heyebai.chr6	3143193	3144769	1248	hypothetical protein L484_024491 [Morus notabilis]
malb00003033	113.114	164.978	-0.52065	0.01019	0.036806	heyebai.chr6	3221081	3224549	711	hypothetical protein L484_024504 [Morus notabilis]
malb00003042	64.4867	15.8652	1.6028	5.47e-05	0.00042361	heyebai.chr6	3281717	3282807	797	hypothetical protein MANES_08G139300 [Manihot esculenta]
malb00003046	178.566	271.162	-0.58524	0.00056844	0.0032387	heyebai.chr6	3316785	3317182	297	39S ribosomal protein L54, mitochondrial [Morus notabilis]
malb00003047	181.018	255.565	-0.4818	0.0062649	0.024692	heyebai.chr6	3327935	3329459	1348	phosphoenolpyruvate carboxylase kinase 1 [Morus notabilis]
malb00003053	58.9359	17.0304	1.5286	1.17e-05	0.00010595	heyebai.chr6	3375358	3376230	873	ethylene-responsive transcription factor 1B [Morus notabilis]
malb00003058	318.508	500.287	-0.63305	8.45e-05	0.00061819	heyebai.chr6	3407681	3408208	528	peptidyl-prolyl cis-trans isomerase CYP19-3 [Morus notabilis]
malb00003060	816.246	1040.62	-0.34563	0.0025329	0.011628	heyebai.chr6	3412401	3414913	1536	uncharacterized protein LOC21407273 [Morus notabilis]
malb00003062	333.89	227.674	0.53735	0.00068542	0.0038099	heyebai.chr6	3455109	3457918	1251	methyltransferase-like protein 6 [Morus notabilis]
malb00003063	1770.1	1340.05	0.39756	4.56e-05	0.00035848	heyebai.chr6	3458932	3462735	3331	protein EIN4 [Morus notabilis]
malb00003074	1294.28	1576.06	-0.28065	0.0091624	0.033794	heyebai.chr6	3520550	3524402	1698	Phosphoribosylaminoimidazole carboxylase [Morus notabilis]
malb00003086	1054.79	1345.9	-0.34829	0.00042808	0.0025548	heyebai.chr6	3597062	3601598	1515	hypothetical protein L484_024558 [Morus notabilis]
malb00003087	872.67	642.972	0.43099	0.0031315	0.013935	heyebai.chr6	3603351	3606602	1688	uncharacterized protein LOC21407298 [Morus notabilis]
malb00003088	6515.85	3945.71	0.7011	4.49e-05	0.00035421	heyebai.chr6	3607545	3608522	872	histone H1.2 [Morus notabilis]
malb00003089	871.714	1166.1	-0.41304	0.00096652	0.0051317	heyebai.chr6	3613210	3614879	677	40S ribosomal protein S15-4 [Morus notabilis]
malb00003093	187.179	104.324	0.80731	5.85e-05	0.00044978	heyebai.chr6	3632410	3633033	624	PRA1 family protein E [Morus notabilis]
malb00003094	1472.66	1026.36	0.51213	3.84e-05	0.00030781	heyebai.chr6	3635316	3643653	2549	E3 ubiquitin protein ligase DRIP2 [Morus notabilis]
malb00003095	104.929	58.8694	0.77418	0.0023329	0.010862	heyebai.chr6	3646189	3647582	472	pathogenesis-related protein PR-4 [Morus notabilis]
malb00003099	913.44	404.184	1.1165	2.88e-07	3.69e-06	heyebai.chr6	3690496	3691913	799	barwin [Morus notabilis]
malb00003100	115.736	32.1002	1.6377	1.95e-07	2.6e-06	heyebai.chr6	3696858	3699129	1251	barwin [Morus notabilis]
malb00003102	1224.75	638.588	0.86507	0.0011985	0.0061565	heyebai.chr6	3726046	3727344	1031	auxin-responsive protein IAA4 [Morus notabilis]
malb00003116	412.302	609.707	-0.55555	5.18e-06	5.1e-05	heyebai.chr6	3842384	3848687	2082	putative aldo-keto reductase 1 [Morus notabilis]
malb00003117	306.081	424.536	-0.46164	0.0014541	0.0072796	heyebai.chr6	3848736	3852198	1109	probable aldo-keto reductase 1 [Morus notabilis]
malb00003118	313.639	180.808	0.77058	6.44e-06	6.19e-05	heyebai.chr6	3852822	3857527	1922	shikimate O-hydroxycinnamoyltransferase [Morus notabilis]
malb00003119	1070.5	742.503	0.52026	1.26e-05	0.00011282	heyebai.chr6	3863108	3869982	2794	peptide-N(4)-(N-acetyl-beta-glucosaminyl)asparagine amidase [Morus notabilis]
malb00003125	53.2097	27.8568	0.8161	0.013098	0.045178	heyebai.chr6	3896719	3899155	2082	Protein IQ-DOMAIN 14 [Morus notabilis]
malb00003126	450.819	1358.25	-1.1943	0.0051786	0.021086	heyebai.chr6	3899504	3905374	2083	Serine/threonine-protein kinase Nek1 [Morus notabilis]
malb00003128	1028.18	1912.65	-0.86887	2.6e-07	3.38e-06	heyebai.chr6	3922030	3924822	2395	trihelix transcription factor GTL2 isoform X2 [Morus notabilis]
malb00003130	924.051	1308.21	-0.49303	0.00014032	0.00096494	heyebai.chr6	3932168	3940358	2739	Multisubstrate pseudouridine synthase 7 [Morus notabilis]
malb00003133	716.808	392.817	0.84834	1.14e-08	1.93e-07	heyebai.chr6	3970067	3970966	900	uncharacterized protein LOC21389608 [Morus notabilis]
malb00003134	2790.2	3403.41	-0.28314	0.0076387	0.029069	heyebai.chr6	3981280	3987578	4002	zeta-carotene desaturase, chloroplastic/chromoplastic [Morus notabilis]
malb00003137	169.183	46.9723	1.758	2.96e-16	1.54e-14	heyebai.chr6	3993946	3995028	1083	hypothetical protein L484_006173 [Morus notabilis]
malb00003140	2715.29	1585.57	0.75284	9.01e-06	8.39e-05	heyebai.chr6	4021558	4025856	1622	hypothetical protein L484_006177 [Morus notabilis]
malb00003141	1684.56	3570.95	-1.0455	1.13e-08	1.93e-07	heyebai.chr6	4029066	4036486	1399	ribosomal protein S24 [Betula luminifera]
malb00003143	564.172	425.363	0.40038	0.0022647	0.010597	heyebai.chr6	4043296	4044450	996	probable transcription factor At5g28040 [Morus notabilis]
malb00003146	10583.9	7053.79	0.57539	7.43e-06	7.04e-05	heyebai.chr6	4088944	4092563	1332	cysteine synthase [Morus notabilis]
malb00003148	694.945	236.295	1.5126	3.51e-20	2.7e-18	heyebai.chr6	4109387	4114884	840	PREDICTED: cysteine synthase-like [Fragaria vesca subsp. vesca]
malb00003149	3953.46	2419.32	0.68642	6.4e-05	0.00048725	heyebai.chr6	4119902	4132225	2817	hypothetical protein MANES_11G127500 [Manihot esculenta]
malb00003160	321.242	453	-0.48143	0.0037078	0.016012	heyebai.chr6	4181713	4183763	1515	uncharacterized protein LOC18098900 [Populus trichocarpa]
malb00003162	2339.2	1883.3	0.30974	0.0012716	0.0064764	heyebai.chr6	4195902	4201996	2703	WD repeat-containing protein 48 [Morus notabilis]
malb00003165	1568.16	264.333	2.4276	4.55e-27	6.29e-25	heyebai.chr6	4217395	4218673	1236	hypothetical protein L484_000751 [Morus notabilis]
malb00003168	1035.88	1663.83	-0.66066	0.00021711	0.0014162	heyebai.chr6	4231670	4235052	1949	hypothetical protein VITISV_038844 [Vitis vinifera]
malb00003173	5495.17	3505.19	0.63733	9e-07	1.04e-05	heyebai.chr6	4276505	4282475	2351	Sodium/hydrogen exchanger 2 [Morus notabilis]
malb00003175	5308.89	3919.67	0.43358	6.27e-06	6.03e-05	heyebai.chr6	4287992	4290459	862	sodC protein [Morus notabilis]
malb00003180	1330.58	922.182	0.52065	2.45e-05	0.00020471	heyebai.chr6	4314470	4321487	1897	Vesicle-associated protein 2-2 [Morus notabilis]
malb00003187	241.256	505.733	-1.0282	4.7e-08	7.14e-07	heyebai.chr6	4355210	4360488	3537	FRIGIDA-like protein 5 [Morus notabilis]
malb00003190	1159.58	1823.52	-0.64665	3.05e-11	7.98e-10	heyebai.chr6	4369668	4374142	3340	FRIGIDA-like protein 3 [Morus notabilis]
malb00003193	312.022	465.773	-0.56414	0.00020208	0.0013264	heyebai.chr6	4387765	4392977	2789	FRIGIDA-like protein 5 [Morus notabilis]
malb00003198	1974.61	2377.63	-0.2657	0.0034625	0.015141	heyebai.chr6	4435483	4438453	2776	uncharacterized protein LOC21393509 [Morus notabilis]
malb00003201	2420.62	1861.48	0.37316	0.0022193	0.010425	heyebai.chr6	4460474	4466881	2496	probable protein S-acyltransferase 17 [Morus notabilis]
malb00003202	68.4286	332.973	-2.0623	1.46e-12	4.66e-11	heyebai.chr6	4467500	4468345	533	histone H2AX [Morus notabilis]
malb00003209	806.234	601.17	0.41699	0.00077239	0.0042246	heyebai.chr6	4517515	4524840	3499	Breast carcinoma-amplified sequence 3 [Morus notabilis]
malb00003220	7.01855	22.9057	-1.2189	0.0059792	0.023758	heyebai.chr6	4610681	4622191	6870	hypothetical protein L484_020660 [Morus notabilis]
malb00003223	2120.03	1739.14	0.28303	0.0027054	0.012301	heyebai.chr6	4630479	4640823	2137	Glutathione synthetase [Morus notabilis]
malb00003228	7391.38	5173.78	0.50805	5.07e-06	5e-05	heyebai.chr6	4661483	4663445	1203	UPF0603 protein At1g54780, chloroplastic [Morus notabilis]
malb00003229	969.4	1411.76	-0.51899	0.0099526	0.036157	heyebai.chr6	4663525	4665384	1410	GDSL esterase/lipase [Morus notabilis]
malb00003231	770.305	1041.6	-0.42858	0.00046316	0.0027306	heyebai.chr6	4671489	4679501	2224	Branched-chain-amino-acid aminotransferase-like protein 2 [Morus notabilis]
malb00003246	176.588	79.1221	1.0027	0.0028063	0.012677	heyebai.chr6	4773003	4773967	819	probable basic-leucine zipper transcription factor R [Morus notabilis]
malb00003247	64.0833	261.685	-1.9214	9.97e-18	6.16e-16	heyebai.chr6	4787642	4795711	1161	hypothetical protein L484_020634 [Morus notabilis]
malb00003249	30.7486	73.0133	-1.1075	0.00040594	0.0024347	heyebai.chr6	4806501	4807439	939	protein NUCLEAR FUSION DEFECTIVE 4 [Morus notabilis]
malb00003250	3804.2	1781.25	1.0811	6.1e-23	5.95e-21	heyebai.chr6	4823826	4825889	1587	probable glucuronoxylan glucuronosyltransferase IRX7 [Morus notabilis]
malb00003251	16.9564	0.658363	1.6969	0.00056696	0.0032319	heyebai.chr6	4835957	4838288	1398	putative xyloglucan endotransglucosylase/hydrolase protein 32 [Morus notabilis]
malb00003253	185.839	301.558	-0.67744	7.09e-05	0.00053162	heyebai.chr6	4874533	4876511	546	Vacuolar protein sorting-associated protein 24-1-like protein [Morus notabilis]
malb00003254	320.198	526.409	-0.68098	0.0017409	0.0084868	heyebai.chr6	4878516	4881967	1835	serine carboxypeptidase-like [Morus notabilis]
malb00003256	188.853	283.698	-0.56844	0.00071955	0.0039806	heyebai.chr6	4884209	4887231	1481	hypothetical protein L484_020622 [Morus notabilis]
malb00003279	372.736	491.96	-0.39426	0.0017915	0.0086843	heyebai.chr6	5038766	5045685	2243	ABC transporter G family member 3 [Morus notabilis]
malb00003283	154.316	257.423	-0.71876	6.05e-06	5.86e-05	heyebai.chr6	5057733	5057981	249	hypothetical protein L484_020594 [Morus notabilis]
malb00003284	311.039	445.993	-0.51023	0.00010659	0.00075951	heyebai.chr6	5062444	5065656	628	hypothetical protein L484_020593 [Morus notabilis]
malb00003289	70.7656	149.145	-1.0203	4.23e-06	4.25e-05	heyebai.chr6	5138514	5145699	3402	-
malb00003292	9233.06	14316.3	-0.61775	4.07e-05	0.00032433	heyebai.chr6	5175962	5179295	2151	ruBisCO large subunit-binding protein subunit alpha [Morus notabilis]
malb00003299	50.7882	196.223	-1.8131	6.92e-13	2.34e-11	heyebai.chr6	5208341	5212386	1257	Putative arsenical pump-driving ATPase [Morus notabilis]
malb00003304	133.417	70.0208	0.82405	0.0086903	0.032397	heyebai.chr6	5242654	5246552	834	Disease resistance protein [Morus notabilis]
malb00003311	846.299	19.8997	4.7256	5.28e-49	3.61e-46	heyebai.chr6	5279110	5279760	651	kiwellin [Morus notabilis]
malb00003323	0.684882	8.90462	-1.3894	0.0046878	0.01938	heyebai.chr6	5372568	5374346	1779	Phenylalanine ammonia-lyase [Morus notabilis]
malb00003326	1954.43	2513.33	-0.35881	0.0004504	0.0026655	heyebai.chr6	5400747	5405853	3013	uncharacterized protein LOC21391425 [Morus notabilis]
malb00003327	723.572	1454.9	-0.97499	2.84e-08	4.49e-07	heyebai.chr6	5409488	5416776	2626	Receptor-like serine/threonine-protein kinase NCRK [Morus notabilis]
malb00003328	26.4291	63.1715	-1.1318	0.00011724	0.00082287	heyebai.chr6	5417547	5417939	284	-
malb00003335	1107.12	879.254	0.32855	0.0020865	0.0098874	heyebai.chr6	5504500	5520876	4363	hypothetical protein L484_008048 [Morus notabilis]
malb00003339	1094.11	784.067	0.46763	0.003678	0.015916	heyebai.chr6	5541414	5545137	2862	Auxin response factor 18 [Morus notabilis]
malb00003352	259.842	108.317	1.1832	1.07e-06	1.22e-05	heyebai.chr6	5673217	5674306	825	uncharacterized protein LOC21391043 [Morus notabilis]
malb00003353	1150.39	1646.59	-0.50614	0.00046415	0.0027337	heyebai.chr6	5684930	5685430	501	60S ribosomal protein L12 [Morus notabilis]
malb00003355	228.491	125.338	0.81584	0.00045427	0.0026844	heyebai.chr6	5711962	5712264	303	aquaporin PIP2-7 [Morus notabilis]
malb00003358	168.212	44.5926	1.7412	8.24e-10	1.7e-08	heyebai.chr6	5742226	5742777	552	uncharacterized protein LOC21391043 [Morus notabilis]
malb00003360	385.971	179.394	1.0419	6.43e-06	6.18e-05	heyebai.chr6	5780567	5782421	1209	aquaporin PIP2-7 [Morus notabilis]
malb00003361	659.002	240.819	1.3628	1.05e-08	1.79e-07	heyebai.chr6	5782844	5783621	656	aquaporin PIP2-7 [Morus notabilis]
malb00003362	55.486	321.6	-2.2623	1.13e-13	4.23e-12	heyebai.chr6	5788591	5789013	423	uncharacterized protein LOC21391048 [Morus notabilis]
malb00003368	7620.83	5551.4	0.45208	1.29e-05	0.00011583	heyebai.chr6	5820283	5830802	3470	4-hydroxy-3-methylbut-2-en-1-yl diphosphate synthase [Morus notabilis]
malb00003369	144.073	222.503	-0.60818	0.00031275	0.0019472	heyebai.chr6	5833414	5838704	1913	hypothetical protein L484_007661 [Morus notabilis]
malb00003373	942.894	707.851	0.40681	0.0011454	0.0059151	heyebai.chr6	5856037	5859982	1744	probable E3 ubiquitin-protein ligase LOG2 [Morus notabilis]
malb00003374	626.528	386.977	0.68371	5.02e-08	7.6e-07	heyebai.chr6	5863911	5865095	1185	F-box/kelch-repeat protein [Morus notabilis]
malb00003375	132.766	89.7113	0.53887	0.011427	0.040452	heyebai.chr6	5865432	5865889	318	hypothetical protein L484_007666 [Morus notabilis]
malb00003385	483.505	742.687	-0.59949	0.00059167	0.003353	heyebai.chr6	5925975	5931470	2439	B3 domain-containing transcription factor VRN1 [Morus notabilis]
malb00003387	1780.06	1152.48	0.61971	1.52e-08	2.53e-07	heyebai.chr6	5938391	5941995	1401	probable pyridoxal 5'-phosphate synthase subunit PDX2 [Morus notabilis]
malb00003388	3.43048	18.9788	-1.5127	0.0015351	0.0076218	heyebai.chr6	5945147	5946480	1179	uncharacterized protein LOC21391065 [Morus notabilis]
malb00003393	0.342441	5.92089	-1.1745	0.013892	0.047378	heyebai.chr6	5984658	5985572	915	hypothetical protein L484_014382 [Morus notabilis]
malb00003410	229.324	133.075	0.74753	0.0004795	0.0028078	heyebai.chr6	6069709	6073042	1221	MLO-like protein 6 [Morus notabilis]
malb00003412	32.8602	85.7705	-1.1788	0.00083206	0.0045012	heyebai.chr6	6099414	6101162	981	uncharacterized protein LOC21397542 isoform X2 [Morus notabilis]
malb00003413	329.263	645.494	-0.92345	1.77e-05	0.00015285	heyebai.chr6	6103958	6112089	2384	PREDICTED: MLO-like protein 3 [Eucalyptus grandis]
malb00003414	933.225	1774.5	-0.87232	0.00018859	0.0012484	heyebai.chr6	6126728	6132131	2713	auxin response factor 4 isoform X1 [Morus notabilis]
malb00003420	318.273	232.007	0.44295	0.0063418	0.024909	heyebai.chr6	6155341	6155584	159	E3 SUMO-protein ligase SIZ1 [Morus notabilis]
malb00003426	38.2144	148.256	-1.821	2.2e-13	7.87e-12	heyebai.chr6	6190788	6193415	1494	vicilin-like seed storage protein At2g28490 [Morus notabilis]
malb00003430	64.4085	103.043	-0.63548	0.009461	0.034697	heyebai.chr6	6216700	6218545	1014	uncharacterized protein LOC21397556 [Morus notabilis]
malb00003432	1185.6	974.28	0.27996	0.0088771	0.032967	heyebai.chr6	6241311	6244981	2117	uncharacterized protein LOC21397558 [Morus notabilis]
malb00003438	922.708	1281.52	-0.46081	0.0045526	0.018919	heyebai.chr6	6303794	6308255	3531	Carbamoyl-phosphate synthase large chain [Morus notabilis]
malb00003440	207.424	317.359	-0.59934	6.38e-05	0.00048551	heyebai.chr6	6323287	6324045	759	tRNA-splicing endonuclease subunit Sen2-1 [Morus notabilis]
malb00003446	1137.9	831.695	0.44735	2.34e-05	0.00019625	heyebai.chr6	6382099	6386161	1885	Arogenate dehydratase/prephenate dehydratase 2 [Morus notabilis]
malb00003447	153.811	58.9072	1.3089	5.67e-09	1.02e-07	heyebai.chr6	6387518	6388210	693	NEDD8-specific protease 1 [Morus notabilis]
malb00003450	327.31	501.93	-0.6041	1.47e-05	0.00012931	heyebai.chr6	6407343	6414473	4314	hypothetical protein L484_011213 [Morus notabilis]
malb00003459	39.9124	71.4819	-0.7598	0.0083973	0.031451	heyebai.chr6	6450096	6451240	603	Nitrate excretion transporter 1 [Morus notabilis]
malb00003467	733.739	328.926	1.0934	1.4e-06	1.55e-05	heyebai.chr6	6482202	6485648	1663	mitogen-activated protein kinase 3 [Morus notabilis]
malb00003472	67.954	106.368	-0.60858	0.0096305	0.035191	heyebai.chr6	6553398	6557419	1183	DNA repair protein RAD51-2-like protein [Morus notabilis]
malb00003473	27.9441	8.8702	1.3168	0.00089868	0.0048222	heyebai.chr6	6560261	6562515	640	hypothetical protein L484_011192 [Morus notabilis]
malb00003474	66.6655	32.0142	0.90098	0.010064	0.036461	heyebai.chr6	6578182	6578427	246	hypothetical protein L484_011191 [Morus notabilis]
malb00003476	808.023	1008	-0.31512	0.0032183	0.014239	heyebai.chr6	6596074	6600314	1584	mitogen-activated protein kinase homolog NTF6 [Morus notabilis]
malb00003479	15013.2	11585.2	0.36689	0.0064941	0.025396	heyebai.chr6	6611086	6617202	2984	two-component response regulator-like PRR37 [Morus notabilis]
malb00003485	3524.15	2699.83	0.37762	0.0037477	0.016151	heyebai.chr6	6649067	6655351	2022	putative LOV domain-containing protein [Morus nigra]
malb00003486	2458.25	1486.56	0.71683	4.6e-11	1.17e-09	heyebai.chr6	6655425	6660501	1350	putative LOV domain-containing protein [Morus nigra]
malb00003487	74.0825	186.401	-1.2347	1.28e-06	1.44e-05	heyebai.chr6	6662890	6666044	1861	PREDICTED: BTB/POZ domain-containing protein At5g60050 [Prunus mume]
malb00003489	101.118	178.769	-0.76825	0.001617	0.0079609	heyebai.chr6	6689814	6692447	1783	laccase-17 [Morus notabilis]
malb00003499	1605.01	3085.25	-0.92336	5.66e-11	1.41e-09	heyebai.chr6	6757190	6763999	3825	125 kDa kinesin-related protein [Morus notabilis]
malb00003503	500.214	258.836	0.93221	2.84e-12	8.81e-11	heyebai.chr6	6811104	6814472	2362	uncharacterized protein LOC21390595 isoform X1 [Morus notabilis]
malb00003504	850.308	1667.83	-0.92294	2.03e-05	0.00017259	heyebai.chr6	6816855	6817166	312	histone H4 [Zea mays]
malb00003515	795.881	248.899	1.6195	1.44e-19	1.05e-17	heyebai.chr6	6881978	6886129	2081	ankyrin repeat-containing protein At5g02620 [Morus notabilis]
malb00003521	1051.43	1715.83	-0.68234	0.00014645	0.0010032	heyebai.chr6	6974305	6981348	589	60S ribosomal protein L35 [Vigna radiata var. radiata]
malb00003522	16.4048	0.993115	2.0628	2.38e-05	0.00019983	heyebai.chr6	6983831	6985419	807	protein SODIUM POTASSIUM ROOT DEFECTIVE 2 [Morus notabilis]
malb00003523	31.1237	65.308	-0.94388	0.0026794	0.012195	heyebai.chr6	6990456	6993950	2466	pentatricopeptide repeat-containing protein At1g07740, mitochondrial [Morus notabilis]
malb00003524	141.674	206.114	-0.5247	0.0026674	0.012144	heyebai.chr6	6994672	6998027	1367	DNA repair protein RAD51-4-like protein [Morus notabilis]
malb00003528	238.276	355.895	-0.55286	0.006918	0.026734	heyebai.chr6	7019725	7022779	1881	monofunctional riboflavin biosynthesis protein RIBA 3, chloroplastic [Morus notabilis]
malb00003529	547.655	1028.79	-0.88874	1.55e-09	3.07e-08	heyebai.chr6	7024327	7026413	793	60S ribosomal protein L23A [Morus notabilis]
malb00003534	1144.06	941.118	0.27891	0.0051519	0.020999	heyebai.chr6	7053089	7057382	1158	hypothetical protein L484_010845 [Morus notabilis]
malb00003535	171.854	70.5961	1.2085	1.86e-07	2.49e-06	heyebai.chr6	7063226	7064995	1222	transcription factor MYB59 [Morus notabilis]
malb00003544	1.02935	12.021	-1.657	0.00079154	0.0043141	heyebai.chr6	7156564	7156938	291	-
malb00003545	750.36	1534.25	-1.0083	9.46e-12	2.68e-10	heyebai.chr6	7158548	7160847	616	PREDICTED: 40S ribosomal protein S15a-1-like isoform X1 [Tarenaya hassleriana]
malb00003547	5151.86	7364.96	-0.5017	0.0017387	0.0084794	heyebai.chr6	7164136	7164582	447	histone H2B.3 [Morus notabilis]
malb00003549	2679.06	4165.57	-0.60789	0.003159	0.014025	heyebai.chr6	7170044	7171058	784	PREDICTED: histone H2A [Eucalyptus grandis]
malb00003554	942.272	769.778	0.28738	0.013679	0.046782	heyebai.chr6	7196765	7201171	1537	uncharacterized protein LOC107411126 [Ziziphus jujuba]
malb00003555	265.408	182.457	0.52005	0.0061799	0.024426	heyebai.chr6	7203275	7205800	1223	ACT domain-containing protein ACR9 [Morus notabilis]
malb00003560	1451.29	2215.58	-0.5755	0.012246	0.042743	heyebai.chr6	7243310	7243621	312	histone H4 [Zea mays]
malb00003569	32.3887	236.278	-2.582	1.97e-18	1.31e-16	heyebai.chr6	7294963	7295715	753	thaumatin-like protein isoform 3 [Ficus pumila var. awkeotsang]
malb00003573	979.845	676.754	0.52628	5.13e-06	5.05e-05	heyebai.chr6	7357680	7358616	840	uncharacterized protein LOC21407911 [Morus notabilis]
malb00003575	130.415	190.577	-0.52562	0.0063998	0.025103	heyebai.chr6	7379404	7381236	1629	dof zinc finger protein DOF3.6 [Morus notabilis]
malb00003577	1596.95	1345.86	0.24471	0.009466	0.034706	heyebai.chr6	7392433	7397365	2559	U-box domain-containing protein 13 [Morus notabilis]
malb00003579	893.597	556.228	0.6665	1.94e-05	0.00016603	heyebai.chr6	7408593	7411752	1413	putative palmitoyltransferase ZDHHC14 [Morus notabilis]
malb00003581	9.86674	0.966455	1.3391	0.0065426	0.025551	heyebai.chr6	7415928	7416392	465	17.5 kDa class I heat shock protein [Morus notabilis]
malb00003586	47.2814	110.368	-1.0687	0.0011519	0.0059472	heyebai.chr6	7459929	7461337	558	hypothetical protein L484_025220 [Morus notabilis]
malb00003587	986.98	1544.61	-0.60975	0.0075723	0.028855	heyebai.chr6	7474348	7477840	1430	actin-1 [Morus notabilis]
malb00003589	203.424	122.141	0.7049	0.00034325	0.0021083	heyebai.chr6	7488048	7489932	1244	epsin-3 [Morus notabilis]
malb00003590	404.857	266.614	0.58907	7.52e-05	0.00055879	heyebai.chr6	7495532	7498188	2242	probable protein phosphatase 2C 4 [Morus notabilis]
malb00003592	575.455	423.796	0.43288	0.0019502	0.0093306	heyebai.chr6	7509173	7511979	1353	hypothetical protein L484_025226 [Morus notabilis]
malb00003593	54.1172	17.3712	1.4269	1.7e-05	0.00014715	heyebai.chr6	7519716	7523370	2254	protein TRM32 isoform X1 [Morus notabilis]
malb00003598	286.938	163.817	0.76026	0.0010589	0.0055425	heyebai.chr6	7538603	7542046	938	outer envelope pore protein 16, chloroplastic isoform X2 [Jatropha curcas]
malb00003599	101.08	173.222	-0.74276	0.00026624	0.0016925	heyebai.chr6	7542231	7544064	393	PREDICTED: mitochondrial import inner membrane translocase subunit Tim9 [Elaeis guineensis]
malb00003603	30.7569	61.5615	-0.89266	0.0035911	0.01561	heyebai.chr6	7561699	7563402	1704	pentatricopeptide repeat-containing protein At4g11690 [Morus notabilis]
malb00003610	111.255	34.8808	1.2916	0.0018232	0.0088196	heyebai.chr6	7619299	7636697	4050	factor of DNA methylation 4 [Morus notabilis]
malb00003616	2115.67	1706.68	0.30717	0.00080526	0.0043786	heyebai.chr6	7681615	7687715	2017	oxysterol-binding protein-related protein [Morus alba]
malb00003619	186.381	127.373	0.5284	0.0059433	0.023636	heyebai.chr6	7721867	7723936	2070	hypothetical protein L484_025264 [Morus notabilis]
malb00003622	740.23	432.02	0.76564	1.06e-10	2.55e-09	heyebai.chr6	7747215	7749107	1893	scarecrow-like protein 30 [Morus notabilis]
malb00003623	362.166	233.224	0.62049	2.66e-05	0.00021991	heyebai.chr6	7755941	7757915	1875	hypothetical protein L484_025268 [Morus notabilis]
malb00003626	240.032	379.527	-0.64668	6.07e-06	5.88e-05	heyebai.chr6	7783680	7787462	1209	uncharacterized protein LOC21407975 [Morus notabilis]
malb00003627	3334.32	2597.5	0.35586	0.0010951	0.0057023	heyebai.chr6	7794362	7800535	3518	ATP-dependent zinc metalloprotease FTSH 10, mitochondrial [Morus notabilis]
malb00003630	73.9881	190.582	-1.2336	2.12e-05	0.00017983	heyebai.chr6	7830518	7836514	2073	abscisic acid 8'-hydroxylase 2 isoform X1 [Sesamum indicum]
malb00003635	165.066	56.5002	1.3976	1.65e-06	1.81e-05	heyebai.chr6	7895851	7901166	846	Zinc transporter 1 [Morus notabilis]
malb00003642	1871.24	1398.69	0.41195	0.0024558	0.011341	heyebai.chr6	7944757	7947218	1327	Chaperone protein DnaJ [Morus notabilis]
malb00003643	983.837	1967.69	-0.96828	2.35e-08	3.76e-07	heyebai.chr6	7947469	7953046	3076	protein TOC75-3, chloroplastic [Morus notabilis]
malb00003644	9.89331	0	1.6253	0.00077682	0.0042448	heyebai.chr6	7955555	7958339	1167	hypothetical protein L484_025293 [Morus notabilis]
malb00003648	43257.5	30187.3	0.51507	2.08e-09	4.04e-08	heyebai.chr6	7971608	7974667	1651	ribulose bisphosphate carboxylase/oxygenase activase 2, chloroplastic [Morus notabilis]
malb00003649	3334.1	2510.75	0.40642	5.69e-07	6.84e-06	heyebai.chr6	7975401	7979717	2185	D-xylose-proton symporter-like 3 [Morus notabilis]
malb00003650	9.37298	0.667813	1.5843	0.0013506	0.0068234	heyebai.chr6	7981132	7981539	408	uncharacterized protein LOC21408002 [Morus notabilis]
malb00003661	27.9278	77.5941	-1.3323	5.06e-06	4.99e-05	heyebai.chr6	8044869	8048717	1273	hypothetical protein L484_013119 [Morus notabilis]
malb00003662	198.465	40.5928	2.158	4.15e-21	3.47e-19	heyebai.chr6	8052695	8055095	492	uncharacterized protein LOC21400226 [Morus notabilis]
malb00003678	1488.33	1172.09	0.33925	0.0058527	0.023336	heyebai.chr6	8154176	8156722	1057	methylsterol monooxygenase 2-2 isoform X1 [Ziziphus jujuba]
malb00003681	932.936	682.009	0.44525	0.00012708	0.00088483	heyebai.chr6	8175550	8182906	2229	myosin-14 [Morus notabilis]
malb00003686	68.7253	30.7777	1.043	0.00043523	0.002589	heyebai.chr6	8206534	8207619	1086	metal tolerance protein B [Morus notabilis]
malb00003697	524.755	325.456	0.66568	0.00026883	0.0017076	heyebai.chr6	8285864	8286340	477	copper transporter 6 [Morus notabilis]
malb00003703	27.498	8.13354	1.3665	0.00078623	0.0042892	heyebai.chr6	8317894	8318838	945	UDP-glucose iridoid glucosyltransferase [Morus notabilis]
malb00003707	123.332	83.2646	0.53969	0.010549	0.037859	heyebai.chr6	8349129	8350921	1649	UDP-glucose iridoid glucosyltransferase [Morus notabilis]
malb00003713	19.5172	60.996	-1.4543	4.23e-06	4.25e-05	heyebai.chr6	8390575	8391045	471	17.5 kDa class I heat shock protein [Morus notabilis]
malb00003721	15.3388	0.631704	2.0731	2.54e-05	0.00021055	heyebai.chr6	8413197	8413691	495	18.5 kDa class I heat shock protein [Morus notabilis]
malb00003722	458.581	931.042	-0.99537	2.61e-10	5.92e-09	heyebai.chr6	8430116	8435073	3644	uncharacterized protein LOC21389482 [Morus notabilis]
malb00003726	251.784	392.256	-0.62374	3.62e-05	0.000292	heyebai.chr6	8450407	8452212	362	Mitochondrial import inner membrane translocase subunit Tim10 [Morus notabilis]
malb00003727	112.962	178.032	-0.63086	0.00086501	0.0046555	heyebai.chr6	8452434	8455999	711	DNA-directed RNA polymerases I and III subunit RPAC2 [Morus notabilis]
malb00003730	51.4568	428.542	-2.889	1.23e-37	3.79e-35	heyebai.chr6	8464247	8475172	3332	uncharacterized protein LOC21389490 [Morus notabilis]
malb00003733	29.8902	0	3.0933	1.84e-10	4.27e-09	heyebai.chr6	8495065	8497246	1760	uncharacterized protein LOC21389490 [Morus notabilis]
malb00003734	188.928	340.457	-0.81234	7.62e-05	0.0005636	heyebai.chr6	8501740	8503508	1149	hypothetical protein L484_022086 [Morus notabilis]
malb00003736	140.42	543.031	-1.8442	3.22e-16	1.67e-14	heyebai.chr6	8520878	8523056	1276	proliferating cell nuclear antigen [Morus notabilis]
malb00003738	1564.54	1897.83	-0.27591	0.0041412	0.017516	heyebai.chr6	8528579	8532439	1784	hypothetical protein L484_022081 [Morus notabilis]
malb00003740	6863.46	4884.96	0.48208	0.00019781	0.0013024	heyebai.chr6	8539162	8541186	922	hypothetical protein L484_022080 [Morus notabilis]
malb00003741	221.665	141.305	0.614	0.0057036	0.022819	heyebai.chr6	8544203	8548228	504	uncharacterized protein LOC21404907 isoform X2 [Morus notabilis]
malb00003745	18635.8	11599.5	0.66303	0.00010161	0.00072802	heyebai.chr6	8575720	8582203	3218	alpha-glucan phosphorylase, H isozyme [Morus notabilis]
malb00003752	1217.56	722.342	0.74471	1.24e-12	3.97e-11	heyebai.chr6	8615016	8617356	1839	Peptide transporter [Morus notabilis]
malb00003753	18.1545	3.9269	1.3671	0.0041054	0.017396	heyebai.chr6	8629848	8632854	1476	hypothetical protein L484_024900 [Morus notabilis]
malb00003756	12.018	0	1.9084	0.00010288	0.00073645	heyebai.chr6	8640244	8640717	474	Peptide transporter [Morus notabilis]
malb00003763	3365.21	932.713	1.7637	4.05e-17	2.29e-15	heyebai.chr6	8697759	8703117	2320	uncharacterized protein LOC18775509 [Prunus persica]
malb00003767	5669.58	3887.14	0.53497	3.82e-05	0.00030617	heyebai.chr6	8778892	8785051	2934	ATP-dependent zinc metalloprotease FTSH 7, chloroplastic [Morus notabilis]
malb00003770	3597.47	4501.55	-0.32008	0.0011293	0.0058528	heyebai.chr6	8794157	8796766	1196	50S ribosomal protein L4, chloroplastic [Morus notabilis]
malb00003774	2192.35	1534.13	0.50661	6.89e-05	0.00051839	heyebai.chr6	8806408	8806677	270	uncharacterized protein LOC21404885 [Morus notabilis]
malb00003776	7332.96	4315.61	0.74595	1.18e-06	1.34e-05	heyebai.chr6	8816957	8821389	1972	Sodium-dependent phosphate transport protein 1 [Morus notabilis]
malb00003780	3769.1	2816.41	0.41618	2.22e-05	0.00018768	heyebai.chr6	8856969	8861137	3034	uncharacterized protein LOC21404876 [Morus notabilis]
malb00003782	22.6907	216.877	-2.8981	2.08e-21	1.79e-19	heyebai.chr6	8890026	8894553	1887	hypothetical protein L484_022039 [Morus notabilis]
malb00003783	78.9557	5.88478	2.9851	1.01e-14	4.46e-13	heyebai.chr6	8904638	8905591	915	Licodione synthase [Morus notabilis]
malb00003784	89.6334	2.96989	3.48	5.04e-16	2.55e-14	heyebai.chr6	8905736	8907441	853	Licodione synthase [Morus notabilis]
malb00003785	5081.57	2004.04	1.3207	2.92e-26	3.74e-24	heyebai.chr6	8909223	8914031	2228	Anthranilate synthase component I-2 [Morus notabilis]
malb00003789	2004.2	1632.02	0.29391	0.0011297	0.0058535	heyebai.chr6	8939843	8946603	1694	PREDICTED: UBX domain-containing protein 4 [Vitis vinifera]
malb00003790	439.998	660.429	-0.57378	5.13e-05	0.00039983	heyebai.chr6	8956426	8962615	2378	Licodione synthase [Morus notabilis]
malb00003792	171.904	372.575	-1.0742	1.06e-08	1.81e-07	heyebai.chr6	8968961	8970370	1410	UDP-glycosyltransferase 71K1 [Morus notabilis]
malb00003793	155.671	297.491	-0.9038	1.67e-07	2.25e-06	heyebai.chr6	8973099	8974623	1278	uncharacterized protein LOC18766907 [Prunus persica]
malb00003796	28.9867	57.3985	-0.87613	0.0049745	0.020362	heyebai.chr6	8996235	8997488	1254	UDP-glycosyltransferase 71K1 [Morus notabilis]
malb00003805	404.323	149.363	1.2818	2.97e-05	0.00024294	heyebai.chr6	9065792	9067930	1303	dehydrodolichyl diphosphate synthase 2 [Morus notabilis]
malb00003807	43.5319	89.8577	-0.96039	0.0003398	0.0020915	heyebai.chr6	9088914	9100725	4578	ABC transporter G family member 31 [Morus notabilis]
malb00003811	883.029	664.051	0.40509	0.00074323	0.0040892	heyebai.chr6	9123395	9125458	717	nudC domain-containing protein 2 [Morus notabilis]
malb00003812	367.616	279.996	0.38492	0.0060817	0.024087	heyebai.chr6	9132639	9134998	1490	inositol 3-kinase [Morus notabilis]
malb00003817	1969.84	1359.03	0.51723	0.0039032	0.016716	heyebai.chr6	9165262	9166194	933	probable pyridoxal 5'-phosphate synthase subunit PDX1 [Morus notabilis]
malb00003818	361.735	550.801	-0.59433	2.37e-05	0.00019866	heyebai.chr6	9186863	9199923	4133	Phosphoinositide phospholipase C 2 [Morus notabilis]
malb00003822	103.957	44.7377	1.0655	0.0010734	0.005603	heyebai.chr6	9237523	9243034	2037	inositol phosphorylceramide glucuronosyltransferase 1 [Morus notabilis]
malb00003824	2.70092	13.2655	-1.2806	0.0087563	0.032591	heyebai.chr6	9246390	9248738	2349	putative serine/threonine-protein kinase-like protein CCR3 [Morus notabilis]
malb00003827	2634.58	1389.16	0.90684	3.93e-12	1.18e-10	heyebai.chr6	9309659	9311930	2166	zinc finger CCCH domain-containing protein 66 [Morus notabilis]
malb00003830	486.838	365.394	0.40405	0.0049365	0.020238	heyebai.chr6	9328426	9332831	3542	U-box domain-containing protein 44 isoform X1 [Morus notabilis]
malb00003832	906.671	649.441	0.47148	0.00076736	0.004203	heyebai.chr6	9335130	9337331	1028	SelT-like protein [Morus notabilis]
malb00003833	2301.81	1391.46	0.71337	3.44e-08	5.37e-07	heyebai.chr6	9340607	9344988	2177	putative NADH dehydrogenase [Morus notabilis]
malb00003834	354.51	259.912	0.43773	0.0043724	0.018281	heyebai.chr6	9360462	9360794	333	PREDICTED: PHD finger-like domain-containing protein 5B [Brassica oleracea var. oleracea]
malb00003837	138.83	378.324	-1.3775	8.16e-11	1.99e-09	heyebai.chr6	9383826	9389659	3888	Chromodomain-helicase-DNA-binding protein 4 [Morus notabilis]
malb00003838	295.693	1254.27	-1.6265	6.84e-05	0.00051575	heyebai.chr6	9399524	9403311	1287	protein PMR5 [Morus notabilis]
malb00003840	483.578	55.8357	1.7432	0.00035801	0.0021862	heyebai.chr6	9411529	9415742	2008	asparagine synthetase [Morus alba var. multicaulis]
malb00003841	241.133	829.489	-1.7158	5.58e-20	4.23e-18	heyebai.chr6	9438271	9440580	1652	probable protein phosphatase 2C 25 [Morus notabilis]
malb00003844	2735.34	2270.41	0.26542	0.014586	0.049332	heyebai.chr6	9456012	9474276	6300	Clathrin heavy chain 1 [Cajanus cajan]
malb00003846	1093.54	133.827	2.9483	6.51e-75	2.16e-71	heyebai.chr6	9484220	9489245	2535	Potassium transporter 1 [Morus notabilis]
malb00003848	778.143	1233.87	-0.65331	4.05e-07	5e-06	heyebai.chr6	9502685	9504000	423	-
malb00003850	8938.54	6030.26	0.55794	1.68e-05	0.00014627	heyebai.chr6	9507341	9515176	2738	PREDICTED: 6-phosphofructo-2-kinase/fructose-2,6-bisphosphatase [Vitis vinifera]
malb00003851	56.3913	119.694	-1.0002	0.00015999	0.0010854	heyebai.chr6	9518220	9518996	777	RING-H2 finger protein ATL63 [Morus notabilis]
malb00003855	45.9422	100.745	-1.058	1.58e-05	0.00013798	heyebai.chr6	9593130	9598945	1094	BAG family molecular chaperone regulator 4 [Morus notabilis]
malb00003862	328.345	438.928	-0.4079	0.0068279	0.026456	heyebai.chr6	9638018	9641121	2319	pentatricopeptide repeat-containing protein At2g30100, chloroplastic [Morus notabilis]
malb00003866	58.2436	121.246	-0.99873	1.45e-05	0.0001283	heyebai.chr6	9664890	9665636	747	uncharacterized protein At5g39865 isoform X1 [Morus notabilis]
malb00003868	4038.07	3412.4	0.24054	0.012941	0.044718	heyebai.chr6	9680599	9686986	3930	ubiquitin-activating enzyme E1 1 [Morus notabilis]
malb00003870	2478.08	1826.81	0.43618	1.6e-06	1.76e-05	heyebai.chr6	9693223	9698219	3777	Ubiquitin-activating enzyme E1 1 [Morus notabilis]
malb00003879	1884.47	3037.52	-0.667	0.00011558	0.00081372	heyebai.chr6	9799695	9801880	1142	PREDICTED: 40S ribosomal protein S4-3 [Eucalyptus grandis]
malb00003880	52.7493	103.836	-0.86073	0.0074075	0.028343	heyebai.chr6	9809775	9813074	1452	glucan endo-1,3-beta-glucosidase 9 isoform X1 [Ziziphus jujuba]
malb00003884	1890.04	2793.67	-0.55805	2.1e-08	3.4e-07	heyebai.chr6	9827904	9829493	1386	hypothetical protein L484_011169 [Morus notabilis]
malb00003892	359.187	255.357	0.47946	0.0023135	0.010796	heyebai.chr6	9869266	9870406	1141	UDP-glycosyltransferase 87A1 [Morus notabilis]
malb00003896	169.174	109.055	0.59774	0.0087001	0.032413	heyebai.chr6	9894348	9895642	698	UDP-glycosyltransferase 87A2 [Morus notabilis]
malb00003897	222.151	139.818	0.64114	0.0011999	0.0061622	heyebai.chr6	9896472	9899615	1908	UDP-glycosyltransferase 87A2 [Morus notabilis]
malb00003899	108.173	162.918	-0.56939	0.0020609	0.0097838	heyebai.chr6	9907534	9908449	726	mating-type protein A-alpha Z4 [Morus notabilis]
malb00003900	1231.33	1686.38	-0.44782	6.41e-05	0.00048766	heyebai.chr6	9908707	9912068	1988	uncharacterized protein LOC21394423 [Morus notabilis]
malb00003901	3272.38	2240.27	0.53865	6.17e-06	5.96e-05	heyebai.chr6	9913006	9917555	2743	Uncharacterized protein L484_011150 [Morus notabilis]
malb00003905	128.456	204.146	-0.64759	0.00015539	0.0010581	heyebai.chr6	9996571	9998016	830	SWR1 complex subunit 6 [Morus notabilis]
malb00003912	2.74257	50.9431	-3.039	8.68e-13	2.89e-11	heyebai.chr6	10066343	10066810	468	uncharacterized protein LOC21394413 [Morus notabilis]
malb00003917	151.699	218.671	-0.5057	0.0097326	0.035497	heyebai.chr6	10100612	10104492	2147	hypothetical protein L484_011134 [Morus notabilis]
malb00003918	0.664567	20.4626	-2.4515	4.23e-07	5.2e-06	heyebai.chr6	10112081	10113581	261	hypothetical protein L484_005051 [Morus notabilis]
malb00003919	849.573	1029.53	-0.27344	0.011917	0.041841	heyebai.chr6	10131114	10133872	1066	U2 small nuclear ribonucleoprotein B'' [Morus notabilis]
malb00003924	268.554	522.072	-0.92505	3.64e-07	4.53e-06	heyebai.chr6	10156489	10160833	1554	hypothetical protein L484_003307 [Morus notabilis]
malb00003931	89.0481	298.581	-1.458	6.92e-05	0.00051978	heyebai.chr6	10271623	10273724	495	hypothetical protein L484_001535 [Morus notabilis]
malb00003943	22.8714	6.83403	1.2368	0.0054696	0.022073	heyebai.chr6	10387789	10388499	711	hypothetical protein L484_010694 [Morus notabilis]
malb00003946	320.948	428.546	-0.40897	0.0031904	0.014132	heyebai.chr6	10404407	10406232	1369	uncharacterized protein LOC21393980 [Morus notabilis]
malb00003948	212.647	372.656	-0.77865	4.77e-05	0.00037363	heyebai.chr6	10414689	10418866	2140	uncharacterized protein LOC21393978 isoform X2 [Morus notabilis]
malb00003950	8.28268	26.1253	-1.2387	0.0035803	0.015586	heyebai.chr6	10439766	10441123	507	hypothetical protein L484_010685 [Morus notabilis]
malb00003952	34.5227	116.846	-1.5951	2.55e-08	4.06e-07	heyebai.chr6	10451024	10452343	1320	protein GRAVITROPIC IN THE LIGHT 1 [Morus notabilis]
malb00003954	69.6907	121.587	-0.74709	0.0029202	0.013113	heyebai.chr6	10458692	10459783	1092	transcription repressor OFP1 [Morus notabilis]
malb00003961	3452.56	5064.34	-0.54376	1.29e-05	0.00011538	heyebai.chr6	10487712	10494747	1273	SODA protein [Morus notabilis]
malb00003964	98.4939	299.96	-1.4021	2.13e-05	0.00018097	heyebai.chr6	10513000	10514682	1100	expansin-A4 [Morus notabilis]
malb00003973	802.447	1351.75	-0.73232	4.5e-06	4.48e-05	heyebai.chr6	10612843	10615919	1670	transcription factor RF2b [Morus notabilis]
malb00003974	0	5.21528	-1.1102	0.014478	0.049032	heyebai.chr6	10621729	10622211	483	RING-H2 finger protein ATL72 [Morus notabilis]
malb00003983	1457.56	1833.65	-0.32712	0.0020098	0.0095766	heyebai.chr6	10685190	10698648	2275	ATP-dependent RNA helicase DBP2 [Morus notabilis]
malb00003985	598.483	432.902	0.46021	0.00012782	0.00088924	heyebai.chr6	10706888	10708924	2037	hypothetical protein L484_018799 [Morus notabilis]
malb00003994	108.705	56.6372	0.85493	0.0027196	0.012353	heyebai.chr6	10773804	10774541	738	pathogenesis-related genes transcriptional activator PTI6 [Morus notabilis]
malb00003996	625.091	794.511	-0.33995	0.0081732	0.030696	heyebai.chr6	10790760	10792436	1569	DEAD-box ATP-dependent RNA helicase 47 [Morus notabilis]
malb00003999	922.07	1292.8	-0.46974	0.011468	0.040561	heyebai.chr6	10797177	10801553	2441	probable inactive receptor kinase At5g58300 [Morus notabilis]
malb00004005	708.186	440.25	0.66499	0.00010157	0.000728	heyebai.chr6	10842003	10850163	2932	putative LRR receptor-like serine/threonine-protein kinase [Morus notabilis]
malb00004015	2664.93	3971.66	-0.56135	0.00026423	0.0016816	heyebai.chr6	10889991	10892374	1110	60S ribosomal protein L10 [Morus notabilis]
malb00004017	2.70497	22.8318	-1.8635	9.06e-05	0.00065719	heyebai.chr6	10894609	10896861	1005	putative B3 domain-containing protein At5g58280 [Morus notabilis]
malb00004022	2943.11	3580.03	-0.28069	0.00068746	0.0038203	heyebai.chr6	10940635	10945382	2206	RING finger and transmembrane domain-containing protein 2-like [Ziziphus jujuba]
malb00004030	1503	1139.43	0.39576	5.93e-05	0.0004549	heyebai.chr6	11018274	11019700	1101	NAD(P)H-quinone oxidoreductase subunit N [Morus notabilis]
malb00004033	1681.05	2367.37	-0.48762	9.81e-06	9.07e-05	heyebai.chr6	11043836	11046460	1262	uncharacterized protein LOC21405500 isoform X1 [Morus notabilis]
malb00004034	2755.16	3849.73	-0.47627	1.93e-05	0.00016499	heyebai.chr6	11047476	11049616	792	50S ribosomal protein L17, chloroplastic [Morus notabilis]
malb00004035	860.5	1120.62	-0.37689	0.00031409	0.001955	heyebai.chr6	11050048	11060359	3743	uncharacterized protein LOC107411701 [Ziziphus jujuba]
malb00004038	16.2076	36.5417	-0.96154	0.011345	0.040228	heyebai.chr6	11086681	11087598	918	pentatricopeptide repeat-containing protein At4g38150 [Morus notabilis]
malb00004041	967.386	758.208	0.34571	0.0060396	0.023949	heyebai.chr6	11105139	11108624	1565	hypothetical protein L484_022682 [Morus notabilis]
malb00004042	19.69	41.8826	-0.90621	0.013173	0.045388	heyebai.chr6	11111523	11111888	366	hypothetical protein L484_022681 [Morus notabilis]
malb00004046	45.0154	21.0717	0.95959	0.0033816	0.014841	heyebai.chr6	11150136	11151588	807	uncharacterized protein LOC21405487 [Morus notabilis]
malb00004053	245.638	401.458	-0.69461	6.98e-07	8.26e-06	heyebai.chr6	11204388	11214017	2640	Flap endonuclease 1 [Morus notabilis]
malb00004062	38.6269	71.0098	-0.812	0.0019584	0.0093624	heyebai.chr6	11335441	11336895	1455	pentatricopeptide repeat-containing protein At2g13600 [Morus notabilis]
malb00004065	181.519	276.073	-0.58332	0.0012508	0.006384	heyebai.chr6	11353399	11354411	510	PREDICTED: anaphase-promoting complex subunit 11 [Fragaria vesca subsp. vesca]
malb00004069	1509.17	758.516	0.94359	1.07e-05	9.76e-05	heyebai.chr6	11390662	11391781	783	Aspartic proteinase [Morus notabilis]
malb00004070	3955.59	2568.22	0.61326	7.52e-07	8.85e-06	heyebai.chr6	11394782	11397543	1223	preprofigain A [Ficus carica]
malb00004072	555.408	751.821	-0.43023	0.00038725	0.0023407	heyebai.chr6	11408640	11410040	1401	probable L-cysteine desulfhydrase, chloroplastic [Morus notabilis]
malb00004077	277.636	367.659	-0.39639	0.0055648	0.022395	heyebai.chr6	11469354	11472470	2271	Glucan endo-1,3-beta-glucosidase 7 [Morus notabilis]
malb00004078	18.5244	53.8343	-1.2995	0.00028766	0.0018089	heyebai.chr6	11488173	11493768	1932	hypothetical protein L484_022641 [Morus notabilis]
malb00004097	1251.99	1005.1	0.31258	0.0063149	0.024812	heyebai.chr6	11599752	11602955	3204	FACT complex subunit SPT16 [Morus notabilis]
malb00004098	1130.09	751.993	0.58059	6.28e-08	9.25e-07	heyebai.chr6	11604294	11607524	3231	FACT complex subunit SPT16-like [Ziziphus jujuba]
malb00004107	114.449	54.7505	0.99904	2.24e-05	0.00018871	heyebai.chr6	11658945	11659587	465	Shaggy-related protein kinase alpha [Morus notabilis]
malb00004115	50.6632	86.1434	-0.71706	0.0028738	0.012947	heyebai.chr6	11741693	11743911	2103	pentatricopeptide repeat-containing protein At1g56690, mitochondrial [Morus notabilis]
malb00004116	40.1888	94.6876	-1.1375	2.11e-05	0.0001792	heyebai.chr6	11751717	11755163	951	GDSL esterase/lipase At1g09390 [Morus notabilis]
malb00004119	10.6432	1.6859	1.22	0.013585	0.046531	heyebai.chr6	11773105	11775710	483	hypothetical protein L484_003039 [Morus notabilis]
malb00004124	1027.77	1363.75	-0.39761	0.0099456	0.036137	heyebai.chr6	11802968	11806201	1409	ABC transporter I family member 20 isoform X1 [Morus notabilis]
malb00004128	536.92	694.064	-0.36467	0.0022451	0.010529	heyebai.chr6	11867606	11871171	1019	Trafficking protein particle complex subunit 4 [Cajanus cajan]
malb00004131	16627	11824	0.48583	7.62e-06	7.2e-05	heyebai.chr6	11881435	11885191	1488	chloroplast stem-loop binding protein of 41 kDa b, chloroplastic [Morus notabilis]
malb00004140	3161.93	2266.84	0.46506	0.0070694	0.027211	heyebai.chr6	11963231	11963749	519	uncharacterized protein LOC21401857 [Morus notabilis]
malb00004142	232.002	108.734	1.0462	1.21e-07	1.68e-06	heyebai.chr6	11994100	11995115	456	NHL repeat-containing protein 2 [Morus notabilis]
malb00004148	248.776	166.818	0.55959	0.00067656	0.0037661	heyebai.chr6	12036577	12039885	462	hypothetical protein L484_003986 [Morus notabilis]
malb00004155	4883.88	9718.89	-0.94807	3.77e-06	3.82e-05	heyebai.chr6	12119593	12123463	1438	hypothetical protein L484_004111 [Morus notabilis]
malb00004163	374.265	682.426	-0.84313	1.44e-07	1.97e-06	heyebai.chr6	12185015	12197860	3193	Lon protease-like protein [Morus notabilis]
malb00004166	150.971	93.0513	0.65513	0.0064699	0.025323	heyebai.chr6	12260800	12261849	1050	nicotianamine synthase [Morus notabilis]
malb00004169	1921.7	2645.45	-0.45327	0.00045351	0.0026812	heyebai.chr6	12305705	12316417	3338	hypothetical protein L484_018915 [Morus notabilis]
malb00004173	469.43	312.688	0.57153	0.00022666	0.0014715	heyebai.chr6	12376809	12377541	666	hypothetical protein L484_000224 [Morus notabilis]
malb00004178	926.818	703.432	0.3915	0.0013156	0.0066654	heyebai.chr6	12475433	12477912	945	solute carrier family 40 member 3, chloroplastic [Morus notabilis]
malb00004188	40.7059	67.3083	-0.66713	0.013179	0.045402	heyebai.chr6	12738822	12739989	1092	putative uncharacterized protein DDB_G0277255 [Morus notabilis]
malb00004196	28.6564	56.0071	-0.84854	0.0091195	0.033668	heyebai.chr6	12904771	12907875	930	hypothetical protein CISIN_1g0090002mg, partial [Citrus sinensis]
malb00004197	45.6353	102.517	-1.0846	1.7e-05	0.00014715	heyebai.chr6	12930298	12932862	1080	uncharacterized protein LOC21395953 isoform X2 [Morus notabilis]
malb00004201	3355.02	2352.98	0.50254	0.000141	0.00096899	heyebai.chr6	12993030	12994739	1021	DnaJ homolog subfamily B member 6 [Morus notabilis]
malb00004209	1279.89	1032.15	0.30626	0.0050759	0.020733	heyebai.chr6	13078420	13082306	3633	trichohyalin [Morus notabilis]
malb00004213	115.705	217.608	-0.86683	4.06e-05	0.00032334	heyebai.chr6	13123858	13126992	845	Single-stranded DNA-binding protein [Morus notabilis]
malb00004215	21.1115	4.91057	1.4745	0.001001	0.0052801	heyebai.chr6	13167339	13168941	282	Wall-associated receptor kinase-like 20 [Morus notabilis]
malb00004216	1699.98	1227.09	0.46023	0.0012757	0.0064915	heyebai.chr6	13175668	13179306	1976	probable protein phosphatase 2C 5 [Ziziphus jujuba]
malb00004218	15.7422	42.8149	-1.2424	0.00026302	0.0016748	heyebai.chr6	13184680	13190939	3099	hypothetical protein L484_000522 [Morus notabilis]
malb00004222	1732.1	2428.92	-0.47932	0.00023691	0.00153	heyebai.chr6	13221999	13230458	3759	topless-related protein 3 [Morus notabilis]
malb00004224	1480.94	2186.93	-0.55492	7.7e-07	9.03e-06	heyebai.chr6	13250504	13254451	1746	probable protein phosphatase 2C 34 isoform X1 [Morus notabilis]
malb00004228	3997.48	2670.79	0.57542	2.77e-08	4.39e-07	heyebai.chr6	13275620	13280434	2412	ABC transporter G family member 11 [Ricinus communis]
malb00004229	87.527	133.731	-0.57994	0.0088279	0.032805	heyebai.chr6	13281290	13290408	3378	phospholipase D zeta 1-like [Ziziphus jujuba]
malb00004232	224.764	102.156	1.0593	2.31e-05	0.00019408	heyebai.chr6	13329743	13331574	991	F-box protein PP2-B15 [Morus notabilis]
malb00004236	556.691	205.501	1.33	3.43e-07	4.3e-06	heyebai.chr6	13354548	13356752	975	PREDICTED: putative pectinesterase/pectinesterase inhibitor 22 [Fragaria vesca subsp. vesca]
malb00004248	1087.37	835.198	0.37698	9.82e-05	0.00070543	heyebai.chr6	13436911	13439852	1631	serine/threonine-protein phosphatase PP1 [Morus notabilis]
malb00004250	2356.87	1292.81	0.85686	1.68e-16	8.97e-15	heyebai.chr6	13449148	13451117	980	PREDICTED: uncharacterized protein LOC107927273 isoform X1 [Gossypium hirsutum]
malb00004253	1827.08	2751.6	-0.57747	8.24e-05	0.00060471	heyebai.chr6	13475954	13477971	770	60S ribosomal protein L22-2 [Morus notabilis]
malb00004257	1304.06	1053.91	0.30401	0.0023475	0.010919	heyebai.chr6	13514415	13526018	2127	E3 ubiquitin-protein ligase RFI2 isoform X1 [Ziziphus jujuba]
malb00004265	231.464	360.195	-0.62395	2.46e-05	0.00020513	heyebai.chr6	13589769	13592330	1040	T-box protein 41 [Theobroma cacao]
malb00004267	4267.8	3156.86	0.43196	1.29e-07	1.78e-06	heyebai.chr6	13611243	13613737	1200	rubber elongation factor [Morus alba]
malb00004278	609.906	237.802	1.2899	2.86e-09	5.47e-08	heyebai.chr6	13754561	13759115	2107	Zinc finger protein MAGPIE [Morus notabilis]
malb00004289	86.5811	188.984	-1.0828	1.15e-08	1.95e-07	heyebai.chr6	13845300	13849363	1515	Putative protease Do-like 14 [Morus notabilis]
malb00004290	39.1877	546.097	-2.7673	1.96e-10	4.54e-09	heyebai.chr6	13850296	13850946	546	histone H2A.1 [Morus notabilis]
malb00004305	351.143	501.769	-0.50326	0.0008734	0.0046953	heyebai.chr6	14019797	14022114	905	60S ribosomal protein L18-2 [Morus notabilis]
malb00004325	885.938	1202.46	-0.42904	0.0069996	0.027013	heyebai.chr6	14228591	14230869	902	60S ribosomal protein L18-2 [Morus notabilis]
malb00004339	1675.4	1228.2	0.43802	0.0025178	0.011571	heyebai.chr6	14302425	14310540	3323	hypothetical protein L484_001430 [Morus notabilis]
malb00004346	2189.96	1749.2	0.32053	0.0016856	0.0082485	heyebai.chr6	14359117	14365124	3068	putative linoleate 9S-lipoxygenase 5 [Morus notabilis]
malb00004350	1697.61	6137.28	-1.7813	1.71e-20	1.36e-18	heyebai.chr6	14391301	14396611	2791	probable linoleate 9S-lipoxygenase 5 [Ziziphus jujuba]
malb00004351	1151.16	539.166	1.0147	7.85e-05	0.00057852	heyebai.chr6	14433784	14441734	3065	putative linoleate 9S-lipoxygenase 5 [Morus notabilis]
malb00004366	111.4	560.012	-2.1619	2.95e-17	1.71e-15	heyebai.chr6	14570790	14574227	2312	hypothetical protein L484_001175 [Morus notabilis]
malb00004367	37.128	228.747	-2.4286	7.52e-21	6.17e-19	heyebai.chr6	14575016	14577041	1220	probable microtubule-binding protein TANGLED [Morus notabilis]
malb00004368	157.563	237.702	-0.57523	0.00096899	0.0051413	heyebai.chr6	14577735	14583286	2040	Mitogen-activated protein kinase kinase kinase ANP1 [Morus notabilis]
malb00004400	411.521	264.216	0.62309	3.91e-05	0.00031284	heyebai.chr6	14857040	14861315	2032	hypothetical protein L484_002454 [Morus notabilis]
malb00004411	1031.76	802.792	0.35655	0.0037097	0.016017	heyebai.chr6	14999474	15006587	3573	hypothetical protein L484_002454 [Morus notabilis]
malb00004431	523.318	412.006	0.33937	0.0062533	0.024666	heyebai.chr6	15198668	15201871	1876	Nuclear transcription factor Y subunit C-3 [Morus notabilis]
malb00004434	62.9382	33.4342	0.79901	0.01416	0.048123	heyebai.chr6	15225306	15226598	1293	Basic 7S globulin [Morus notabilis]
malb00004448	726.076	259.077	1.4471	3.22e-20	2.5e-18	heyebai.chr6	15371395	15372639	1245	E3 ubiquitin-protein ligase ATL6 [Morus notabilis]
malb00004451	1633.16	1335.01	0.28675	0.014304	0.048534	heyebai.chr6	15457668	15467837	2241	probable E3 ubiquitin-protein ligase ARI8 [Morus notabilis]
malb00004455	55.2888	26.2853	0.95879	0.0017717	0.0086044	heyebai.chr6	15502938	15503240	303	hypothetical protein KK1_025209 [Cajanus cajan]
malb00004459	368.427	481.707	-0.37979	0.0036595	0.015856	heyebai.chr6	15589260	15592675	1384	PREDICTED: THUMP domain-containing protein 1 homolog [Pyrus x bretschneideri]
malb00004460	110.337	884.832	-2.7347	2.85e-22	2.63e-20	heyebai.chr6	15593736	15595778	1075	ubiquitin-conjugating enzyme E2 20 [Morus notabilis]
malb00004462	480.374	654.348	-0.43425	0.0067637	0.026247	heyebai.chr6	15607237	15611888	1346	hypothetical protein L484_003163 [Morus notabilis]
malb00004464	2167.3	3078.97	-0.4973	0.00017675	0.0011815	heyebai.chr6	15623765	15626277	995	60S ribosomal protein L7-4 [Morus notabilis]
malb00004467	2613.28	3969.98	-0.5925	5.71e-06	5.56e-05	heyebai.chr6	15635953	15643537	2440	magnesium-chelatase subunit ChlD, chloroplastic [Morus notabilis]
malb00004473	438.67	85.4179	2.0912	2.62e-11	6.9e-10	heyebai.chr6	15696124	15698483	526	PREDICTED: protein GAST1-like [Pyrus x bretschneideri]
malb00004475	1398.25	4895.21	-1.7413	8.76e-21	7.12e-19	heyebai.chr6	15710254	15713316	1239	BURP domain-containing protein 3 [Prunus persica]
malb00004480	216.623	124.797	0.76765	1.66e-05	0.00014408	heyebai.chr6	15773260	15775586	339	hypothetical protein L484_000685 [Morus notabilis]
malb00004490	185.758	130.36	0.49105	0.0099247	0.036084	heyebai.chr6	15868745	15875098	4850	Disease resistance protein [Morus notabilis]
malb00004504	813.989	598.298	0.43782	0.00033594	0.0020721	heyebai.chr6	15980221	15985923	1726	hypothetical protein L484_001841 [Morus notabilis]
malb00004505	18.8577	122.003	-2.3621	2.36e-13	8.4e-12	heyebai.chr6	15991918	15997777	1619	phytochromobilin:ferredoxin oxidoreductase, chloroplastic-like isoform X1 [Ziziphus jujuba]
malb00004506	1.71524	24.2052	-2.3525	4.77e-07	5.82e-06	heyebai.chr6	16003718	16007643	438	hypothetical protein L484_000685 [Morus notabilis]
malb00004513	57.3992	131.026	-1.1248	5.43e-07	6.58e-06	heyebai.chr6	16067738	16073177	4251	Disease resistance protein [Morus notabilis]
malb00004516	14431.9	9985.94	0.52613	6.14e-08	9.07e-07	heyebai.chr6	16087341	16114325	7935	protein CHROMATIN REMODELING 5 isoform X2 [Ziziphus jujuba]
malb00004525	1023.33	696.765	0.5478	6.56e-07	7.79e-06	heyebai.chr6	16155054	16159156	1702	probable magnesium transporter NIPA6 isoform X1 [Prunus persica]
malb00004529	740.575	571.033	0.36939	0.0016141	0.007952	heyebai.chr6	16206114	16210593	1721	hydroxyproline O-arabinosyltransferase 3 [Morus notabilis]
malb00004533	9.45424	47.3316	-1.8343	4.54e-06	4.52e-05	heyebai.chr6	16232828	16233067	240	hypothetical protein L484_000843 [Morus notabilis]
malb00004535	49.8188	24.3574	0.8908	0.0092942	0.034177	heyebai.chr6	16268153	16271194	1395	mitogen-activated protein kinase kinase kinase 17 [Morus notabilis]
malb00004537	29.0467	56.1644	-0.84544	0.005749	0.022973	heyebai.chr6	16275926	16278016	2091	pentatricopeptide repeat-containing protein At5g27110 [Morus notabilis]
malb00004564	1476.12	2221.18	-0.58272	6.31e-08	9.3e-07	heyebai.chr6	16547742	16552925	1238	Crt isogeny 1 [Cajanus cajan]
malb00004569	1084.97	1355.8	-0.31797	0.001839	0.0088793	heyebai.chr6	16653000	16659596	1199	Chaperone surA [Morus notabilis]
malb00004577	525.949	414.398	0.33807	0.0055929	0.022477	heyebai.chr6	16701809	16702183	375	splicing factor 3B subunit 6-like protein [Morus notabilis]
malb00004581	34.415	72.7207	-0.97122	0.00095026	0.0050604	heyebai.chr6	16758665	16759627	783	hypothetical protein L484_013536 [Morus notabilis]
malb00004583	1542.45	835.016	0.87434	1.49e-15	7.22e-14	heyebai.chr6	16769364	16774555	2533	F-box protein [Morus notabilis]
malb00004585	180.811	244.397	-0.42108	0.013541	0.046406	heyebai.chr6	16819109	16825907	1283	hypothetical protein L484_013543 [Morus notabilis]
malb00004594	16.0014	97.0164	-2.3056	7.21e-14	2.78e-12	heyebai.chr6	17000433	17002468	542	10 kDa chaperonin, mitochondrial [Morus notabilis]
malb00004597	7.76235	22.8241	-1.1858	0.0047417	0.019557	heyebai.chr6	17018253	17023280	3858	disease resistance-like protein DSC1 [Morus notabilis]
malb00004598	513.771	877.602	-0.75304	8.33e-07	9.7e-06	heyebai.chr6	17044769	17056517	6037	Disease resistance protein [Morus notabilis]
malb00004602	415.953	241.26	0.75899	2.69e-05	0.00022216	heyebai.chr6	17133367	17136860	1188	blue copper protein [Morus notabilis]
malb00004603	2.35747	13.4366	-1.4628	0.0024499	0.011319	heyebai.chr6	17148262	17152103	870	Heat stress transcription factor B-4 [Morus notabilis]
malb00004604	14.0656	34.5352	-1.038	0.0083548	0.031312	heyebai.chr6	17170193	17172309	597	hypothetical protein L484_013543 [Morus notabilis]
malb00004608	315.881	213.897	0.54511	0.0017482	0.0085119	heyebai.chr6	17278547	17284532	2124	hydroxymethylglutaryl-CoA lyase, mitochondrial [Morus notabilis]
malb00004615	685.957	1943.97	-1.4756	2.21e-29	3.64e-27	heyebai.chr6	17355890	17373728	6980	Disease resistance protein [Morus notabilis]
malb00004617	953.104	715.95	0.40668	0.00091472	0.0049004	heyebai.chr6	17444745	17456515	5246	Disease resistance protein [Morus notabilis]
malb00004619	66.1391	159.634	-1.2	1.34e-07	1.84e-06	heyebai.chr6	17491231	17492705	1074	Disease resistance protein [Morus notabilis]
malb00004620	423.431	587.753	-0.46458	0.00039974	0.0024006	heyebai.chr6	17492888	17505871	5272	Disease resistance protein [Morus notabilis]
malb00004623	409.704	244.139	0.72819	2.8e-06	2.92e-05	heyebai.chr6	17564303	17567833	1148	blue copper protein [Morus notabilis]
malb00004626	1782.47	904.56	0.94584	1.18e-07	1.65e-06	heyebai.chr6	17595541	17596056	516	pathogenesis related protein 1 isoform 4 [Morus alba var. multicaulis]
malb00004627	5253.42	3453.08	0.59932	1.42e-09	2.83e-08	heyebai.chr6	17602683	17606472	1782	tubulin beta-6 chain [Zea mays]
malb00004635	135.763	1524.55	-3.2277	2.11e-35	5.71e-33	heyebai.chr6	17652947	17655816	1729	cyclin-B1-4 [Prunus persica]
malb00004636	36.565	134.601	-1.6572	2.31e-07	3.03e-06	heyebai.chr6	17669447	17670559	1113	F-box/kelch-repeat protein At5g26960 [Ziziphus jujuba]
malb00004637	1209.01	1441.37	-0.25129	0.010422	0.03751	heyebai.chr6	17674685	17686217	2498	translation initiation factor eIF-2B subunit gamma-like [Ziziphus jujuba]
malb00004644	70.8013	116.789	-0.6858	0.0015269	0.0075869	heyebai.chr6	17777460	17780356	1432	feruloyl CoA ortho-hydroxylase 1-like [Ziziphus jujuba]
malb00004648	190.377	269.825	-0.48639	0.0062995	0.024781	heyebai.chr6	17794452	17807341	2246	hypothetical protein L484_004723 [Morus notabilis]
malb00004649	14.9231	41.7435	-1.2264	0.0011048	0.0057462	heyebai.chr6	17817575	17819957	387	LL-diaminopimelate aminotransferase [Morus notabilis]
malb00004650	58.2405	148.894	-1.2137	6.25e-05	0.00047666	heyebai.chr6	17820802	17824218	1005	LL-diaminopimelate aminotransferase [Morus notabilis]
malb00004669	3563.68	4640.88	-0.37809	1.39e-05	0.00012315	heyebai.chr6	18096524	18104999	3136	PREDICTED: protein argonaute 4 [Cucumis melo]
malb00004670	2024.73	1603.31	0.33361	0.0006094	0.00344	heyebai.chr6	18122496	18128532	933	hypothetical protein B456_003G140700 [Gossypium raimondii]
malb00004674	4.31054	26.7304	-1.8123	5.68e-05	0.00043786	heyebai.chr6	18177392	18187560	582	chitinase-like protein LA-ab-like protein, partial [Morus alba]
malb00004678	1.65227	14.38	-1.3408	0.00661	0.025745	heyebai.chr6	18277722	18283944	489	latex protein MLX56-6 [Morus alba var. alba]
malb00004682	3001.61	1640.07	0.86273	2.75e-17	1.6e-15	heyebai.chr6	18393290	18402659	2257	L-ascorbate oxidase [Prunus persica]
malb00004694	163.748	87.1612	0.81205	0.0080502	0.030312	heyebai.chr6	18510571	18516116	1371	hypothetical protein L484_022534 [Morus notabilis]
malb00004696	121.828	53.6521	1.099	1.84e-05	0.00015852	heyebai.chr6	18522420	18527178	1404	hypothetical protein L484_022534 [Morus notabilis]
malb00004697	38.8402	11.8745	1.3392	0.00096486	0.0051253	heyebai.chr6	18530552	18531675	939	hypothetical protein L484_022534 [Morus notabilis]
malb00004698	1480.4	2217.37	-0.57108	4.03e-05	0.00032138	heyebai.chr6	18537428	18539448	582	60S ribosomal protein L30 [Morus notabilis]
malb00004699	2065.2	4073.32	-0.94346	4.7e-07	5.74e-06	heyebai.chr6	18542223	18546048	845	60S ribosomal protein L28-2 [Morus notabilis]
malb00004702	85.8587	39.6051	0.98914	0.0015024	0.0074957	heyebai.chr6	18574841	18577261	2283	G-type lectin S-receptor-like serine/threonine-protein kinase RLK1 [Morus notabilis]
malb00004710	652.455	984.263	-0.58033	4.94e-05	0.00038587	heyebai.chr6	18791496	18799522	1242	NDR1/HIN1-like protein 13 [Morus notabilis]
malb00004722	456.27	335.751	0.43234	0.0043062	0.018072	heyebai.chr6	18926497	18936595	2926	uncharacterized protein LOC21392703 isoform X1 [Morus notabilis]
malb00004733	547.178	662.768	-0.27297	0.012704	0.044057	heyebai.chr6	19055285	19065288	4371	Aldehyde oxidase 1 [Morus notabilis]
malb00004734	1654.35	1230.24	0.42315	1.31e-05	0.00011693	heyebai.chr6	19071690	19088635	2685	PREDICTED: uncharacterized protein LOC103330800 [Prunus mume]
malb00004738	122.84	180.502	-0.52974	0.0090318	0.033429	heyebai.chr6	19133414	19137781	2519	hypothetical protein L484_009350 [Morus notabilis]
malb00004745	154.692	252.481	-0.67719	0.00076948	0.0042126	heyebai.chr6	19219410	19232532	2226	Serine/threonine-protein kinase TOUSLED [Morus notabilis]
malb00004752	309.861	1053.32	-1.7169	2.83e-26	3.65e-24	heyebai.chr6	19271351	19282492	4461	Kinesin-like protein KIF15 [Morus notabilis]
malb00004753	889.247	653.773	0.4374	0.00012264	0.0008568	heyebai.chr6	19287765	19294509	2530	outer envelope protein 61 [Morus notabilis]
malb00004771	800.245	570.511	0.48087	8.24e-05	0.00060471	heyebai.chr6	19447160	19449000	1063	hypothetical protein L484_017136 [Morus notabilis]
malb00004773	277.073	193.203	0.50339	0.0042869	0.018001	heyebai.chr6	19459508	19464040	1293	coiled-coil domain-containing protein R3HCC1L [Morus notabilis]
malb00004774	859.673	1338.78	-0.62983	6.86e-08	1e-06	heyebai.chr6	19465156	19467933	699	hypothetical protein L484_017131 [Morus notabilis]
malb00004783	171.186	87.6771	0.92774	1.02e-06	1.17e-05	heyebai.chr6	19595523	19598560	2874	protein FAF-like, chloroplastic [Morus notabilis]
malb00004785	3405.34	2446.81	0.47243	6.68e-07	7.92e-06	heyebai.chr6	19618884	19632273	4349	unnamed protein product, partial [Vitis vinifera]
malb00004788	36.1648	107.951	-1.4318	5.3e-07	6.43e-06	heyebai.chr6	19665614	19665922	309	hypothetical protein L484_016285 [Morus notabilis]
malb00004804	22.2487	6.27892	1.2805	0.0044864	0.018693	heyebai.chr6	19777156	19778499	1344	PREDICTED: pathogenesis-related protein R major form-like [Solanum tuberosum]
malb00004807	54.8101	199.296	-1.7748	2.97e-17	1.71e-15	heyebai.chr6	19795868	19796998	606	uncharacterized protein LOC21399349 [Morus notabilis]
malb00004810	161.68	69.6205	1.0998	0.00013728	0.00094719	heyebai.chr6	19866849	19868419	1266	NAC domain-containing protein 90 [Morus notabilis]
malb00004817	725.044	488.353	0.55915	2.48e-05	0.00020625	heyebai.chr6	19914657	19919826	1596	mitochondrial fission protein ELM1 [Morus notabilis]
malb00004819	1857.21	1415.79	0.38688	0.0003011	0.0018837	heyebai.chr6	19928842	19936142	2473	hypothetical protein L484_016305 [Morus notabilis]
malb00004820	36.0426	145.569	-1.7403	2.91e-07	3.72e-06	heyebai.chr6	19938096	19942859	2099	hypothetical protein L484_016306 [Morus notabilis]
malb00004823	427.24	558.008	-0.37686	0.012014	0.042094	heyebai.chr6	19970570	19975172	1865	Leucine-rich repeat and guanylate kinase domain-containing protein [Morus notabilis]
malb00004826	31.901	192.473	-2.3888	1.81e-19	1.3e-17	heyebai.chr6	20011472	20015295	1863	uncharacterized protein At5g41620 [Morus notabilis]
malb00004827	991.066	617.577	0.66852	1.49e-06	1.65e-05	heyebai.chr6	20018579	20024135	1729	bifunctional nitrilase/nitrile hydratase NIT4A [Morus notabilis]
malb00004830	4.37553	31.4233	-1.9649	1.22e-05	0.0001105	heyebai.chr6	20057177	20057533	357	bromodomain testis-specific protein [Morus notabilis]
malb00004832	0.664567	10.8298	-1.7395	0.00043227	0.0025747	heyebai.chr6	20059596	20059822	144	-
malb00004833	40.6502	136.299	-1.5916	9.05e-09	1.57e-07	heyebai.chr6	20065011	20065397	387	bromodomain testis-specific protein [Morus notabilis]
malb00004838	2004.65	1309.8	0.5958	0.00040387	0.0024235	heyebai.chr6	20096257	20099225	857	uncharacterized protein LOC21399374 [Morus notabilis]
malb00004843	72.5388	108.773	-0.55369	0.012269	0.042793	heyebai.chr6	20129629	20131032	1404	hypothetical protein L484_016327 [Morus notabilis]
malb00004844	58.3878	147.359	-1.2497	3.45e-07	4.31e-06	heyebai.chr6	20137000	20144134	3210	5'-3' exoribonuclease 3 [Morus notabilis]
malb00004845	65.6028	284.597	-1.9905	1.39e-17	8.46e-16	heyebai.chr6	20161812	20162456	645	NDR1/HIN1-like protein 1 [Morus notabilis]
malb00004848	620.536	1017.06	-0.67296	0.0030924	0.013772	heyebai.chr6	20345464	20351527	2898	serine/threonine-protein kinase Nek5 [Morus notabilis]
malb00004868	3669.96	2903.93	0.33346	0.0025921	0.011869	heyebai.chr6	20575639	20580686	2753	BEL1-like homeodomain protein 1 [Morus notabilis]
malb00004870	1786.51	1297.96	0.45215	0.00075146	0.0041276	heyebai.chr6	20586867	20588068	1014	Methyl-CpG-binding domain-containing protein 11 [Morus notabilis]
malb00004873	1302.91	2400.64	-0.86914	1.27e-13	4.71e-12	heyebai.chr6	20626309	20636126	3306	protein IQ-DOMAIN 1 isoform X1 [Morus notabilis]
malb00004874	353.777	534.037	-0.58244	2.25e-05	0.00018947	heyebai.chr6	20639474	20641000	1467	uncharacterized protein LOC21405135 [Morus notabilis]
malb00004881	314.242	499.413	-0.64508	0.00030885	0.001925	heyebai.chr6	20715345	20716575	1184	hypothetical protein L484_022326 [Morus notabilis]
malb00004898	43.5573	166.232	-1.8179	3.35e-15	1.56e-13	heyebai.chr6	20916037	20924616	1122	tRNA dimethylallyltransferase 2 [Morus notabilis]
malb00004902	1114.22	905.129	0.29543	0.011708	0.041231	heyebai.chr6	20989536	21000094	4200	hypothetical protein L484_022346 [Morus notabilis]
malb00004907	557.913	369.663	0.58277	1.23e-05	0.00011108	heyebai.chr6	21029674	21032922	1289	uncharacterized protein LOC21405173 isoform X2 [Morus notabilis]
malb00004911	166.471	252.198	-0.57567	0.0028611	0.0129	heyebai.chr6	21108076	21109355	1158	beta-1,6-galactosyltransferase GALT29A isoform X1 [Morus notabilis]
malb00004926	1176.42	962.51	0.2864	0.0045793	0.019005	heyebai.chr6	21217063	21226845	4101	Protein HIRA [Morus notabilis]
malb00004934	74.7694	141.04	-0.87241	2.5e-05	0.0002081	heyebai.chr6	21374541	21377707	795	hypothetical protein L484_009005 [Morus notabilis]
malb00004936	414.977	775.659	-0.87009	2.43e-06	2.58e-05	heyebai.chr6	21379805	21406095	6735	DNA polymerase epsilon catalytic subunit A-like isoform X1 [Ziziphus jujuba]
malb00004937	2738.5	4903.17	-0.8223	9.4e-09	1.62e-07	heyebai.chr6	21408174	21409668	771	60S acidic ribosomal protein P2B [Morus notabilis]
malb00004944	1050.58	683.697	0.60807	5.28e-06	5.18e-05	heyebai.chr6	21459744	21463642	1893	alkaline/neutral invertase E, chloroplastic [Morus notabilis]
malb00004953	565.141	284.606	0.95262	4.04e-07	5e-06	heyebai.chr6	21521816	21535364	6374	hypothetical protein L484_008988 [Morus notabilis]
malb00004954	64.9309	124.062	-0.88512	7.04e-05	0.00052831	heyebai.chr6	21538335	21540382	612	hypothetical protein L484_008986 [Morus notabilis]
malb00004955	1423.88	941.291	0.58955	1.25e-07	1.73e-06	heyebai.chr6	21543056	21545257	2202	DEAD-box ATP-dependent RNA helicase 21 [Morus notabilis]
malb00004957	4.05037	21.2087	-1.6193	0.00038861	0.0023471	heyebai.chr6	21562062	21562700	375	PREDICTED: stress-response A/B barrel domain-containing protein At5g22580 [Vigna angularis]
malb00004960	4449.18	3471.2	0.35327	0.0020633	0.0097895	heyebai.chr6	21596404	21600466	1776	hypothetical protein L484_008980 [Morus notabilis]
malb00004962	1588.74	1176.34	0.42675	0.00048665	0.0028446	heyebai.chr6	21610755	21615341	2085	Nucleobase-ascorbate transporter 12 [Morus notabilis]
malb00004965	2225.11	2626.55	-0.23732	0.0062618	0.024688	heyebai.chr6	21643252	21657486	3088	protein TIC 100 [Morus notabilis]
malb00004968	1305.87	2206.04	-0.74153	6.78e-08	9.91e-07	heyebai.chr6	21670076	21673179	1210	Histone deacetylase HDT1 [Morus notabilis]
malb00004969	3455.55	6336.88	-0.8342	6.18e-05	0.00047164	heyebai.chr6	21679512	21686153	2133	glucomannan 4-beta-mannosyltransferase 2 [Morus notabilis]
malb00004971	36.8395	11.507	1.3499	0.00055937	0.0031973	heyebai.chr6	21714733	21723078	1653	PREDICTED: GABA transporter 1 [Theobroma cacao]
malb00004977	28.1179	52.4707	-0.8046	0.0075937	0.028926	heyebai.chr6	21773683	21781968	3473	SMARCA3-like protein 2 [Morus notabilis]
malb00004978	20.4104	67.2017	-1.4639	2.76e-05	0.00022728	heyebai.chr6	21801038	21804413	1530	SMARCA3-like protein 2 [Morus notabilis]
malb00004990	1816.63	1276.11	0.50232	2.01e-05	0.00017124	heyebai.chr6	21930808	21938598	1853	hypothetical protein L484_014096 [Morus notabilis]
malb00004995	83.1728	532.393	-2.5871	9.66e-47	5.34e-44	heyebai.chr6	21977175	21981554	2546	Subtilisin-like protease SDD1 [Morus notabilis]
malb00005000	220.686	392.233	-0.80906	1.98e-07	2.64e-06	heyebai.chr6	22109162	22113980	1951	Aspartic proteinase-like protein 2 [Morus notabilis]
malb00005001	22.7444	1.37005	2.0066	4.45e-05	0.00035068	heyebai.chr6	22129252	22129910	234	probable receptor-like protein kinase At2g23200 [Morus notabilis]
malb00005002	93.2358	193.176	-0.9997	2.49e-06	2.63e-05	heyebai.chr6	22136020	22143275	3166	Protein argonaute 5 [Morus notabilis]
malb00005004	1161.47	727.242	0.66463	6.18e-08	9.13e-07	heyebai.chr6	22168875	22172335	1089	hypothetical protein L484_014080 [Morus notabilis]
malb00005005	209.439	137.057	0.58921	0.0017184	0.0083909	heyebai.chr6	22173334	22174690	1191	Putative disease resistance RPP13-like protein 1 [Morus notabilis]
malb00005007	56.7723	138.201	-1.2199	1.4e-08	2.34e-07	heyebai.chr6	22179859	22183640	1271	PREDICTED: uncharacterized protein LOC101304550 [Fragaria vesca subsp. vesca]
malb00005009	1292.23	812.401	0.65915	4.87e-08	7.39e-07	heyebai.chr6	22203846	22210052	1841	Histone-lysine N-methyltransferase ASHH1 [Morus notabilis]
malb00005010	169.289	68.323	1.2399	1.6e-08	2.64e-07	heyebai.chr6	22216189	22220999	1616	Lysosomal Pro-X carboxypeptidase [Morus notabilis]
malb00005011	268.833	125.95	1.057	1.47e-09	2.93e-08	heyebai.chr6	22240454	22247630	3126	Protein argonaute 5 [Morus notabilis]
malb00005015	116.194	55.6626	0.97771	0.0002544	0.0016257	heyebai.chr6	22290675	22291250	279	hypothetical protein L484_014080 [Morus notabilis]
malb00005016	247.045	114.793	1.0709	3.85e-10	8.52e-09	heyebai.chr6	22291483	22293229	309	-
malb00005021	565.607	875.739	-0.62057	1.02e-06	1.17e-05	heyebai.chr6	22337142	22343250	1841	Histone-lysine N-methyltransferase ASHH1 [Morus notabilis]
malb00005031	185.102	73.0622	1.2728	5.08e-09	9.26e-08	heyebai.chr6	22464565	22466201	718	hypothetical protein L484_014080 [Morus notabilis]
malb00005033	719.282	874.573	-0.27902	0.0062982	0.02478	heyebai.chr6	22479092	22481084	659	Cyclin-dependent kinases regulatory subunit 2, partial [Ananas comosus]
malb00005041	993.409	475.092	1.0475	3.92e-18	2.52e-16	heyebai.chr6	22580568	22585798	1964	pheophorbide a oxygenase, chloroplastic [Morus notabilis]
malb00005044	3038.33	4764.93	-0.63951	7.98e-08	1.15e-06	heyebai.chr6	22599582	22603567	1026	50S ribosomal protein L9 [Morus notabilis]
malb00005046	7227.18	13899.4	-0.93545	7.64e-25	8.65e-23	heyebai.chr6	22625178	22629657	1657	sodC protein [Morus notabilis]
malb00005054	3453.82	22.2227	5.8101	5.92e-52	5.73e-49	heyebai.chr6	22743549	22748186	1695	sodC protein [Morus notabilis]
malb00005055	336.883	142.161	1.2143	1.68e-15	8.1e-14	heyebai.chr6	22753990	22758881	3690	hypothetical protein L484_011781 [Morus notabilis]
malb00005056	42.5635	1.90456	2.94	5.38e-11	1.35e-09	heyebai.chr6	22759872	22760646	456	hypothetical protein L484_011781 [Morus notabilis]
malb00005062	27.3486	145.486	-2.0624	2.66e-09	5.11e-08	heyebai.chr6	22793644	22801708	2541	hypothetical protein L484_011785 [Morus notabilis]
malb00005063	305.212	415.802	-0.43353	0.0079359	0.02997	heyebai.chr6	22804453	22809099	1728	stearoyl-[acyl-carrier-protein] 9-desaturase, chloroplastic [Morus notabilis]
malb00005064	21.6196	204.521	-2.7101	7.91e-14	3.04e-12	heyebai.chr6	22809939	22810493	555	uncharacterized protein LOC18042893 [Citrus clementina]
malb00005066	69.8999	15.6759	1.873	1.48e-08	2.47e-07	heyebai.chr6	22811939	22815047	776	ubiquitin-like protein ATG12 [Ziziphus jujuba]
malb00005067	705.226	478.374	0.54957	3.68e-05	0.00029594	heyebai.chr6	22815670	22823039	1953	HIV Tat-specific factor 1-like protein [Morus notabilis]
malb00005071	420.846	261.814	0.67154	1.39e-06	1.54e-05	heyebai.chr6	22834736	22838689	1315	2-alkenal reductase (NADP(+)-dependent) [Morus notabilis]
malb00005072	268.907	497.658	-0.86828	1.56e-09	3.09e-08	heyebai.chr6	22839709	22843148	2470	PREDICTED: probably inactive leucine-rich repeat receptor-like protein kinase At5g48380 [Vitis vinifera]
malb00005074	61.2717	13.3583	1.9031	9.62e-09	1.66e-07	heyebai.chr6	22858791	22868415	1946	acetolactate synthase small subunit 1, chloroplastic [Morus notabilis]
malb00005075	148.004	24.1044	2.3699	2.71e-16	1.41e-14	heyebai.chr6	22869228	22872777	2437	hypothetical protein L484_011797 [Morus notabilis]
malb00005076	673.011	1046.77	-0.62927	7.09e-09	1.26e-07	heyebai.chr6	22877002	22888157	4647	Sister chromatid cohesion 1 protein 3 [Morus notabilis]
malb00005078	127.509	208.025	-0.68339	9.78e-05	0.00070278	heyebai.chr6	22892531	22897863	1547	beta-glucosidase 42 [Morus notabilis]
malb00005084	323.438	542.864	-0.72778	2.9e-06	3e-05	heyebai.chr6	22973586	22978585	2055	Beta-hexosaminidase subunit [Morus notabilis]
malb00005086	1032.59	1288.08	-0.31402	0.0094073	0.034537	heyebai.chr6	22984839	22994210	3705	conserved oligomeric Golgi complex subunit 1 [Morus notabilis]
malb00005087	71.1974	214.16	-1.5132	1.16e-12	3.74e-11	heyebai.chr6	22994633	22998115	1902	protease Do-like 10, mitochondrial [Morus notabilis]
malb00005090	320.484	686.669	-1.0758	7.09e-14	2.74e-12	heyebai.chr6	23022692	23024624	1522	hypothetical protein L484_003751 [Morus notabilis]
malb00005091	7.38231	24.626	-1.2811	0.0030223	0.013504	heyebai.chr6	23025056	23025961	370	-
malb00005092	293.503	203.785	0.51046	0.0020053	0.009559	heyebai.chr6	23044823	23058494	3400	SMARCA3-like protein 2 [Morus notabilis]
malb00005093	110.061	235.587	-1.0364	6.24e-06	6.02e-05	heyebai.chr6	23077736	23085348	3452	SMARCA3-like protein 2 [Morus notabilis]
malb00005095	18.8272	43.315	-1.0329	0.0027386	0.012424	heyebai.chr6	23102876	23103738	413	uncharacterized protein C227.17c [Prunus persica]
malb00005100	15.544	4.23499	1.1693	0.013995	0.047667	heyebai.chr6	23122064	23128873	1653	PREDICTED: GABA transporter 1 [Theobroma cacao]
malb00005102	58.0515	109.507	-0.85646	0.00051341	0.0029793	heyebai.chr7	3856	5446	657	PREDICTED: telomeric repeat-binding factor 2-like isoform X2 [Fragaria vesca subsp. vesca]
malb00005104	13.4467	70.9575	-2.1064	5.21e-11	1.32e-09	heyebai.chr7	25185	25932	410	hypothetical protein L484_013903 [Morus notabilis]
malb00005113	466.835	627.174	-0.41613	0.0045474	0.018907	heyebai.chr7	55406	57629	926	Peptidyl-prolyl cis-trans isomerase [Theobroma cacao]
malb00005117	201.924	374.917	-0.85482	2.45e-05	0.00020469	heyebai.chr7	74520	76393	1398	uncharacterized protein LOC21397056 [Morus notabilis]
malb00005123	31.145	149.251	-2.0894	7.85e-16	3.9e-14	heyebai.chr7	111560	115236	1944	putative S-acyltransferase [Morus notabilis]
malb00005125	2026.72	1708.26	0.24427	0.0086529	0.032279	heyebai.chr7	116722	120933	2388	putative polygalacturonase [Morus notabilis]
malb00005130	403.567	313.707	0.35556	0.013899	0.047396	heyebai.chr7	144510	147063	883	protein FAM192A [Morus notabilis]
malb00005131	1262.65	800.355	0.64555	1.58e-06	1.74e-05	heyebai.chr7	150202	156611	4372	ABC transporter B family member 11 [Morus notabilis]
malb00005134	109.575	193.45	-0.78572	7.51e-05	0.00055818	heyebai.chr7	170122	178524	3042	hypothetical protein L484_013876 [Morus notabilis]
malb00005137	251.121	114.34	1.0869	5.72e-08	8.53e-07	heyebai.chr7	194805	197024	661	PREDICTED: chaperone protein DnaJ-like isoform X1 [Gossypium hirsutum]
malb00005139	1094.02	863.405	0.3365	0.0036466	0.015807	heyebai.chr7	198508	202135	2992	hypothetical protein L484_013871 [Morus notabilis]
malb00005147	847.54	672.143	0.32979	0.0075527	0.028792	heyebai.chr7	273815	275298	555	autophagy-related protein 8i [Morus notabilis]
malb00005149	79.3206	134.071	-0.72028	0.00074682	0.004105	heyebai.chr7	285964	289401	2547	hypothetical protein L484_013861 [Morus notabilis]
malb00005151	789.353	980.673	-0.30963	0.0037018	0.015997	heyebai.chr7	292561	299422	2411	tRNA guanosine-2'-O-methyltransferase TRM13-like protein [Morus notabilis]
malb00005160	411.788	94.0866	1.522	0.00062569	0.00352	heyebai.chr7	371095	371532	438	protein NIM1-INTERACTING 1 [Populus trichocarpa]
malb00005161	664.765	1471.75	-1.0868	8.18e-07	9.55e-06	heyebai.chr7	383428	388222	1919	probable aquaporin NIP5-1 [Morus notabilis]
malb00005162	209.214	131.898	0.63451	0.0024861	0.011442	heyebai.chr7	398539	403061	2831	boron transporter 1 [Vigna radiata var. radiata]
malb00005163	321.316	505.266	-0.63977	5.35e-06	5.24e-05	heyebai.chr7	408876	419394	1447	GDSL esterase/lipase [Morus notabilis]
malb00005164	353.938	747.236	-1.0589	7.61e-16	3.8e-14	heyebai.chr7	420189	422710	937	Nitrogen regulatory protein P-II-like protein [Morus notabilis]
malb00005173	118.464	61.0902	0.88139	0.0010319	0.0054119	heyebai.chr7	498284	517127	2631	patatin-like protein 2 [Morus notabilis]
malb00005176	1524.9	1301.94	0.2261	0.013025	0.044977	heyebai.chr7	523899	535888	2891	DUF724 domain-containing protein 2 isoform X1 [Morus notabilis]
malb00005192	8755.35	5951.2	0.54868	4.96e-06	4.91e-05	heyebai.chr7	657463	660758	2954	pentatricopeptide repeat-containing protein At2g31400, chloroplastic [Morus notabilis]
malb00005193	4279.59	3613.56	0.24207	0.005401	0.021841	heyebai.chr7	662656	671697	3948	nodal modulator 1 [Morus notabilis]
malb00005194	960.507	595.518	0.68107	1.13e-09	2.29e-08	heyebai.chr7	677990	681634	1180	hypothetical protein L484_009728 [Morus notabilis]
malb00005195	546.456	301.28	0.83572	2.02e-07	2.68e-06	heyebai.chr7	682123	684058	1556	hypothetical protein L484_009729 [Morus notabilis]
malb00005206	728.789	470.952	0.61219	0.00018951	0.0012535	heyebai.chr7	720957	722321	909	probable WRKY transcription factor 65 [Morus notabilis]
malb00005211	834.063	608.612	0.44574	0.0012475	0.00637	heyebai.chr7	738115	744521	2956	Histone-lysine N-methyltransferase EZA1 [Morus notabilis]
malb00005212	845.932	625.107	0.42898	0.0012843	0.0065294	heyebai.chr7	744819	747846	2000	protein trichome birefringence-like 6 [Morus notabilis]
malb00005216	10419.3	7862.06	0.40149	0.00017825	0.0011892	heyebai.chr7	759181	772797	4501	putative glutamyl endopeptidase [Morus notabilis]
malb00005218	25262.7	19566.4	0.36256	0.0040332	0.01715	heyebai.chr7	782281	782676	396	calvin cycle protein CP12-1, chloroplastic [Morus notabilis]
malb00005222	188.654	478.331	-1.2724	7.67e-09	1.35e-07	heyebai.chr7	803489	816545	2608	DNA replication licensing factor MCM7 [Ziziphus jujuba]
malb00005223	3369.29	2618.11	0.35778	0.0052697	0.021415	heyebai.chr7	816684	828952	5883	PH-interacting protein [Morus notabilis]
malb00005224	863.575	630.684	0.44626	0.00020021	0.0013164	heyebai.chr7	829657	831367	1068	ribosomal RNA small subunit methyltransferase [Morus notabilis]
malb00005226	558.706	955.371	-0.75686	2.23e-07	2.94e-06	heyebai.chr7	837895	846590	4409	DNA mismatch repair protein Msh6-1 [Morus notabilis]
malb00005228	3499.53	1931.09	0.83636	6.28e-08	9.25e-07	heyebai.chr7	856092	857492	770	universal stress protein PHOS34 [Morus notabilis]
malb00005229	60.8775	107.429	-0.77231	0.00086928	0.0046775	heyebai.chr7	859209	859484	183	PREDICTED: 60S ribosomal protein L29-1-like [Gossypium arboreum]
malb00005235	161.176	243.715	-0.57168	0.0042042	0.017724	heyebai.chr7	902292	907953	3912	BRCT domain-containing protein [Morus notabilis]
malb00005242	1952.95	2418.24	-0.30469	0.0039643	0.016912	heyebai.chr7	928742	931985	1256	dnaJ protein ERDJ3B [Morus notabilis]
malb00005243	591.543	2022.56	-1.6867	2.51e-15	1.19e-13	heyebai.chr7	939438	943342	1999	transcription factor MYB12 [Morus notabilis]
malb00005244	3449.41	4289.11	-0.30915	0.014143	0.048079	heyebai.chr7	948547	958758	1569	probable protein disulfide-isomerase A6 [Morus notabilis]
malb00005245	146.019	291.247	-0.96689	3.46e-09	6.51e-08	heyebai.chr7	959356	961654	1313	uncharacterized protein LOC21390849 isoform X2 [Morus notabilis]
malb00005257	3700.51	2962.24	0.31635	0.0075255	0.028704	heyebai.chr7	1027617	1028171	555	hypothetical protein L484_007463 [Morus notabilis]
malb00005258	27.7338	132.313	-1.9412	1.12e-08	1.9e-07	heyebai.chr7	1031052	1031946	789	histone H1 [Morus notabilis]
malb00005260	2631.37	1650.19	0.66591	5.4e-11	1.36e-09	heyebai.chr7	1064394	1065832	1320	probable galacturonosyltransferase-like 7 [Morus notabilis]
malb00005261	204.183	1032.81	-2.2525	2.71e-33	6.23e-31	heyebai.chr7	1072635	1077111	3645	cellulose synthase-like protein D5 [Morus notabilis]
malb00005264	810.871	662.346	0.28836	0.0087486	0.032573	heyebai.chr7	1090596	1093146	1036	hypothetical protein L484_007471 [Morus notabilis]
malb00005265	134.684	182.579	-0.42566	0.013709	0.046865	heyebai.chr7	1093253	1096056	1686	hypothetical protein L484_007472 [Morus notabilis]
malb00005270	227.424	529.445	-1.1261	1.82e-05	0.00015691	heyebai.chr7	1120965	1124546	2011	kinesin-like protein KIN-14I isoform X1 [Ziziphus jujuba]
malb00005271	327.582	610.569	-0.87121	3.25e-07	4.1e-06	heyebai.chr7	1124600	1126765	1436	hypothetical protein L484_007478 [Morus notabilis]
malb00005272	1071.96	517.012	0.98111	7.51e-05	0.00055835	heyebai.chr7	1128418	1129753	810	DnaJ homolog subfamily B member 3 [Morus notabilis]
malb00005276	627.62	866.566	-0.45737	0.0004638	0.002733	heyebai.chr7	1152312	1165628	6558	putative ATP-dependent RNA helicase kurz [Morus notabilis]
malb00005293	6.77667	0.667813	1.207	0.013387	0.045974	heyebai.chr7	1240380	1240838	459	hypothetical protein L484_003347 [Morus notabilis]
malb00005298	299.583	439.462	-0.53817	0.00072344	0.0040002	heyebai.chr7	1262846	1263602	543	Phytosulfokines 3 [Morus notabilis]
malb00005299	1158.2	1417.18	-0.2885	0.0028674	0.012923	heyebai.chr7	1268626	1279049	3894	Pre-mRNA-processing factor 40-A-like protein [Morus notabilis]
malb00005300	1063.39	814.91	0.37667	0.0068515	0.026526	heyebai.chr7	1278861	1287802	4095	hypothetical protein L484_003352 [Morus notabilis]
malb00005304	750.642	481.598	0.60249	0.010133	0.03665	heyebai.chr7	1301922	1306144	1608	uncharacterized protein LOC21386895 [Morus notabilis]
malb00005305	492.88	936.788	-0.90141	1.81e-08	2.98e-07	heyebai.chr7	1307696	1310840	2083	pyruvate kinase isozyme A, chloroplastic [Morus notabilis]
malb00005306	291.787	401.449	-0.45048	0.0016732	0.0081981	heyebai.chr7	1320467	1325431	1550	Inositol-tetrakisphosphate 1-kinase 2 [Morus notabilis]
malb00005307	3455.56	2673.14	0.36554	0.0011387	0.0058872	heyebai.chr7	1327235	1360594	7756	PREDICTED: serine/threonine-protein kinase TOR isoform X2 [Pyrus x bretschneideri]
malb00005312	1906.18	260.647	2.8187	1.87e-102	8.68e-99	heyebai.chr7	1393637	1395344	1587	uncharacterized protein LOC21387258 [Morus notabilis]
malb00005314	1558.63	1193.88	0.37998	0.00031987	0.0019858	heyebai.chr7	1404418	1406008	1512	dentin sialophosphoprotein [Morus notabilis]
malb00005315	179.138	427.561	-1.1852	1.84e-07	2.47e-06	heyebai.chr7	1413584	1420078	5195	DNA (cytosine-5)-methyltransferase 1 [Morus notabilis]
malb00005316	98.4925	30.3725	1.5064	1.26e-06	1.41e-05	heyebai.chr7	1422931	1424150	885	probable xyloglucan endotransglucosylase/hydrolase protein 10 [Morus notabilis]
malb00005325	3103.69	5087.26	-0.70515	8.26e-12	2.36e-10	heyebai.chr7	1469972	1474280	1270	putative branched-chain-amino-acid aminotransferase 7 isoform X2 [Morus notabilis]
malb00005330	677.773	465.197	0.52869	0.00082713	0.0044807	heyebai.chr7	1494385	1496987	1142	Geranylgeranyl transferase type-2 subunit beta [Morus notabilis]
malb00005333	1078.2	1842.29	-0.75341	1.12e-06	1.27e-05	heyebai.chr7	1518913	1522611	1740	LL-diaminopimelate aminotransferase, chloroplastic [Morus notabilis]
malb00005335	937.249	483.033	0.8848	0.00066955	0.0037333	heyebai.chr7	1532419	1535275	1993	squalene monooxygenase [Morus notabilis]
malb00005336	50.9872	403.671	-2.844	2.23e-41	8.79e-39	heyebai.chr7	1546294	1549916	2265	DNA ligase 1 [Morus notabilis]
malb00005339	10870.8	6952.07	0.62954	3.1e-05	0.00025275	heyebai.chr7	1566657	1569018	1340	Malate dehydrogenase [Morus notabilis]
malb00005340	1984.52	2387.36	-0.26425	0.0034481	0.01509	heyebai.chr7	1569756	1572129	1517	uncharacterized protein LOC21384724 [Morus notabilis]
malb00005351	7276.58	11031.9	-0.57178	0.0066105	0.025745	heyebai.chr7	1632851	1634438	855	aquaporin AQPAn.G [Morus notabilis]
malb00005355	1030.61	835.064	0.29929	0.010217	0.036886	heyebai.chr7	1651768	1655829	1405	putative ER lumen protein-retaining receptor C28H8.4 [Cicer arietinum]
malb00005356	37.2062	158.115	-1.932	1.54e-13	5.63e-12	heyebai.chr7	1658848	1661743	1620	probable alkaline/neutral invertase B [Morus notabilis]
malb00005361	926.586	397.838	1.1826	4.57e-12	1.37e-10	heyebai.chr7	1705386	1705685	300	hypothetical protein L484_003221 [Morus notabilis]
malb00005371	1326.98	985.2	0.42322	0.00031693	0.0019706	heyebai.chr7	1770139	1774076	1759	eukaryotic translation initiation factor 4B3 [Ziziphus jujuba]
malb00005372	298.777	558.959	-0.88284	1.61e-09	3.17e-08	heyebai.chr7	1778320	1780279	1137	protodermal factor 1 [Ziziphus jujuba]
malb00005384	4507.73	3214.94	0.47824	0.00043226	0.0025747	heyebai.chr7	1832576	1833532	957	PI-PLC X-box domain-containing protein DDB_G0293730 [Morus notabilis]
malb00005390	396.981	700.532	-0.77899	0.00028441	0.0017928	heyebai.chr7	1878348	1878941	594	glycine-rich protein 2 [Morus notabilis]
malb00005391	19.8678	77.3174	-1.6019	2.56e-05	0.00021249	heyebai.chr7	1885738	1891512	2147	auxin transporter-like protein 2 [Morus notabilis]
malb00005394	40.4915	168.18	-1.8153	1.02e-08	1.75e-07	heyebai.chr7	1915008	1916697	1107	thaumatin-like protein 1 [Morus notabilis]
malb00005396	23.595	190.093	-2.6096	4.73e-15	2.14e-13	heyebai.chr7	1923664	1926912	1689	Endo-1,4-beta-xylanase A [Morus notabilis]
malb00005397	3986.01	2351.99	0.74801	5.98e-09	1.07e-07	heyebai.chr7	1930387	1935028	2117	protein NUCLEAR FUSION DEFECTIVE 4-like [Malus domestica]
malb00005398	907.08	668.282	0.43572	5.39e-05	0.00041836	heyebai.chr7	1948741	1951941	1182	peptidyl-prolyl cis-trans isomerase CYP21-1 [Morus notabilis]
malb00005399	979.317	489.923	0.98588	4.56e-18	2.93e-16	heyebai.chr7	1952997	1956473	1786	CTL-like protein DDB_G0288717 [Morus notabilis]
malb00005409	1477.77	1174.15	0.32845	0.0015201	0.0075642	heyebai.chr7	2020680	2025275	1082	L-ascorbate peroxidase 3 [Morus notabilis]
malb00005415	688.244	235.867	1.5073	8.1e-23	7.8e-21	heyebai.chr7	2068362	2069574	447	hypothetical protein MANES_S090300 [Manihot esculenta]
malb00005417	1536.91	974.214	0.6399	6.56e-05	0.00049704	heyebai.chr7	2077340	2093057	7929	hypothetical protein L484_025006 [Morus notabilis]
malb00005420	197.271	293.74	-0.55871	0.00073567	0.0040524	heyebai.chr7	2101247	2103989	1231	exosome complex component RRP4 homolog [Morus notabilis]
malb00005424	361.046	667.508	-0.86257	6.49e-08	9.54e-07	heyebai.chr7	2114948	2119469	2157	hypothetical protein L484_025013 [Morus notabilis]
malb00005427	25.4952	53.8596	-0.94974	0.0029343	0.013158	heyebai.chr7	2140309	2142293	1161	GDSL esterase/lipase [Morus notabilis]
malb00005428	902.664	1084.5	-0.26222	0.010595	0.037988	heyebai.chr7	2143294	2153240	2212	Elongation factor Tu [Morus notabilis]
malb00005429	5818.09	3045.13	0.91742	2.27e-12	7.08e-11	heyebai.chr7	2153922	2157887	1732	hypothetical protein L484_025020 [Morus notabilis]
malb00005430	1446.66	1867.6	-0.36466	0.00028348	0.0017895	heyebai.chr7	2164565	2167429	1655	BTB/POZ and MATH domain-containing protein 2 [Morus notabilis]
malb00005437	861.341	559.317	0.61089	7.39e-06	7.01e-05	heyebai.chr7	2246773	2249250	2478	Isoamylase 2 [Morus notabilis]
malb00005440	201.032	109.13	0.82959	0.00039168	0.0023608	heyebai.chr7	2260465	2261418	954	EID1-like F-box protein 3 [Morus notabilis]
malb00005442	514.561	313.988	0.70088	7e-08	1.02e-06	heyebai.chr7	2284240	2287731	824	putative glutathione peroxidase 4 [Morus notabilis]
malb00005446	166.495	11.1017	2.9609	1.02e-12	3.34e-11	heyebai.chr7	2328092	2329042	951	adenylate isopentenyltransferase 5, chloroplastic [Morus notabilis]
malb00005447	226.654	171.103	0.3954	0.013678	0.046782	heyebai.chr7	2337616	2341869	972	PREDICTED: uncharacterized protein LOC103979458 [Musa acuminata subsp. malaccensis]
malb00005448	29.7263	65.6879	-1.0102	0.0015353	0.0076218	heyebai.chr7	2342159	2344955	1248	transcription factor bHLH66 isoform X2 [Morus notabilis]
malb00005455	331.467	458.282	-0.4555	0.0033689	0.014799	heyebai.chr7	2385901	2389016	1949	protein trichome birefringence-like 10 [Morus notabilis]
malb00005473	233.566	1014.22	-2.0696	1.93e-43	8.8e-41	heyebai.chr7	2506887	2508671	1087	uncharacterized protein LOC21407785 [Morus notabilis]
malb00005474	12887.1	9901.86	0.3747	0.0014723	0.007358	heyebai.chr7	2509434	2511495	1491	chloroplast stem-loop binding protein of 41 kDa a, chloroplastic [Morus notabilis]
malb00005476	650.47	832.65	-0.35105	0.0031882	0.014125	heyebai.chr7	2519576	2521900	1278	cyclin-P3-1 [Ziziphus jujuba]
malb00005477	15.7575	141.315	-2.7073	2.96e-15	1.4e-13	heyebai.chr7	2522074	2527053	2061	unnamed protein product [Coffea canephora]
malb00005478	67.1634	176.564	-1.2019	0.00042875	0.0025577	heyebai.chr7	2545735	2547059	1170	probable inactive patatin-like protein 9 [Morus notabilis]
malb00005480	3901.42	5154.11	-0.39637	0.00045565	0.0026918	heyebai.chr7	2553595	2556711	1069	Ribosome-recycling factor [Morus notabilis]
malb00005481	106.842	218.517	-0.9557	0.00024306	0.0015653	heyebai.chr7	2556891	2559183	961	fatty-acid-binding protein 1 [Morus notabilis]
malb00005493	688.824	905.985	-0.38995	0.00083044	0.0044934	heyebai.chr7	2630584	2646779	6563	uncharacterized protein LOC21407803 [Morus notabilis]
malb00005498	1686.46	1008.34	0.71238	0.000239	0.0015417	heyebai.chr7	2668583	2670813	2011	protein MARD1 [Morus notabilis]
malb00005505	263.326	374.566	-0.49868	0.00027134	0.0017221	heyebai.chr7	2701686	2705118	1096	uncharacterized protein LOC21386004 [Morus notabilis]
malb00005508	49.8717	116.569	-1.1332	1.06e-05	9.75e-05	heyebai.chr7	2712746	2714965	2220	hypothetical protein L484_002429 [Morus notabilis]
malb00005511	38.7608	148.832	-1.6922	3.26e-07	4.12e-06	heyebai.chr7	2732081	2739774	2696	Type I inositol-1,4,5-trisphosphate 5-phosphatase CVP2 [Morus notabilis]
malb00005514	123.019	385.297	-1.5528	1.38e-11	3.81e-10	heyebai.chr7	2753783	2758330	1502	homocysteine S-methyltransferase 2 [Morus notabilis]
malb00005518	1323.69	640.106	1.0349	2.4e-20	1.89e-18	heyebai.chr7	2797723	2803886	2366	sulfate transporter 3.1 [Morus notabilis]
malb00005522	4.73728	16.5779	-1.1932	0.010441	0.037565	heyebai.chr7	2841159	2844831	1473	VAN3-binding protein [Ziziphus jujuba]
malb00005523	294.35	207.699	0.49021	0.0017726	0.0086068	heyebai.chr7	2845312	2846952	1006	protein LIFEGUARD 4 [Morus notabilis]
malb00005524	21.9948	83.8241	-1.4533	0.00059726	0.0033806	heyebai.chr7	2851608	2853204	1159	Chlorophyllase-1 [Morus notabilis]
malb00005533	12.1166	38.4776	-1.3664	0.00031182	0.0019424	heyebai.chr7	2911218	2913889	1203	Protein TIFY 4A [Morus notabilis]
malb00005542	14.8195	40.2564	-1.23	0.00043741	0.0025986	heyebai.chr7	3016618	3020494	3006	hypothetical protein L484_012535 [Morus notabilis]
malb00005546	9.67276	1.30897	1.3899	0.0048974	0.020099	heyebai.chr7	3061181	3062822	615	calmodulin-like protein 11 isoform X2 [Morus notabilis]
malb00005549	3070.73	2471.43	0.31073	0.0003369	0.0020775	heyebai.chr7	3079814	3082276	1495	2-methyl-6-phytyl-1,4-hydroquinone methyltransferase, chloroplastic [Morus notabilis]
malb00005554	274.952	1582.1	-2.3736	4.05e-24	4.39e-22	heyebai.chr7	3133871	3135497	810	histone H2A variant 1 [Morus notabilis]
malb00005555	858.901	1151.87	-0.41543	0.0019807	0.0094534	heyebai.chr7	3138703	3141614	1920	pyruvate kinase isozyme A, chloroplastic [Morus notabilis]
malb00005562	23.3847	50.5567	-0.9734	0.0025964	0.011883	heyebai.chr7	3187976	3190070	699	V-type proton ATPase subunit F [Sesamum indicum]
malb00005563	547.839	756.605	-0.45754	0.00057807	0.0032871	heyebai.chr7	3190377	3193336	1185	Indole-3-glycerol phosphate lyase [Morus notabilis]
malb00005564	921.05	677.586	0.43523	0.00076548	0.0041947	heyebai.chr7	3198466	3202351	1567	hypothetical protein L484_012559 [Morus notabilis]
malb00005569	275.316	198.505	0.46038	0.0028902	0.013001	heyebai.chr7	3235464	3238604	1253	putative uridine kinase C227.14 [Morus notabilis]
malb00005570	41.7892	272.315	-2.3063	3.72e-11	9.63e-10	heyebai.chr7	3242781	3247271	2139	F-box/LRR-repeat protein 17 [Morus notabilis]
malb00005571	35.925	81.6968	-1.0032	0.0048646	0.019982	heyebai.chr7	3255001	3258160	1479	phospholipase A1-Igamma1, chloroplastic [Morus notabilis]
malb00005574	345.416	468.774	-0.43082	0.0022623	0.01059	heyebai.chr7	3271747	3276842	1685	DNA-directed RNA polymerase III subunit rpc8 isoform X1 [Morus notabilis]
malb00005576	281.209	400.343	-0.49266	0.0062031	0.024509	heyebai.chr7	3280040	3284546	2216	probable galacturonosyltransferase 6 [Ziziphus jujuba]
malb00005577	1264.84	922.74	0.4446	0.0025121	0.01155	heyebai.chr7	3289540	3293706	1601	Magnesium transporter MRS2-I [Morus notabilis]
malb00005578	100.222	149.873	-0.55246	0.0081394	0.030584	heyebai.chr7	3300691	3305115	1513	E3 ubiquitin protein ligase DRIP2 isoform X1 [Morus notabilis]
malb00005580	839.403	598.557	0.47842	0.00056184	0.0032093	heyebai.chr7	3309220	3310347	642	PRA1 family protein E [Morus notabilis]
malb00005584	6.73604	26.3885	-1.438	0.00094918	0.0050559	heyebai.chr7	3341893	3342479	567	Ethylene-responsive transcription factor 3 [Morus notabilis]
malb00005588	41.0678	88.8615	-0.99571	0.00098527	0.0052146	heyebai.chr7	3387478	3389871	2394	PREDICTED: uncharacterized protein LOC104415387 [Eucalyptus grandis]
malb00005589	1088	885.487	0.2927	0.014817	0.049912	heyebai.chr7	3395710	3399122	2281	fructokinase-1 [Morus notabilis]
malb00005616	699.577	952.368	-0.43805	0.0005619	0.0032093	heyebai.chr7	3534074	3541097	3313	Poly [ADP-ribose] polymerase 1 [Morus notabilis]
malb00005625	143.773	473.204	-1.5999	1.78e-10	4.14e-09	heyebai.chr7	3613438	3617931	2419	hypothetical protein L484_009786 [Morus notabilis]
malb00005641	51.4293	181.085	-1.6731	3.38e-10	7.55e-09	heyebai.chr7	3735669	3737323	1575	inorganic phosphate transporter 1-4 [Morus notabilis]
malb00005642	1239.16	761.158	0.69103	6.71e-08	9.83e-07	heyebai.chr7	3738606	3740660	735	Actin-depolymerizing factor 6 [Morus notabilis]
malb00005646	105.313	43.9612	1.1617	1.39e-05	0.00012345	heyebai.chr7	3764309	3764851	543	uncharacterized protein LOC21393124 [Morus notabilis]
malb00005657	1222.71	1736.64	-0.50076	6.81e-07	8.07e-06	heyebai.chr7	3823719	3826455	1583	rho-N domain-containing protein 1, chloroplastic [Morus notabilis]
malb00005676	571.953	331.308	0.77106	7.03e-08	1.02e-06	heyebai.chr7	4025514	4027984	920	hypothetical protein PHAVU_001G162400g [Phaseolus vulgaris]
malb00005681	602.22	436.881	0.45632	0.00011513	0.00081161	heyebai.chr7	4062976	4071867	3446	glutathione gamma-glutamylcysteinyltransferase 3 isoform X1 [Morus notabilis]
malb00005682	7177.72	5279.76	0.43638	0.0002916	0.0018292	heyebai.chr7	4075979	4079472	2408	long-chain-alcohol oxidase FAO2 [Morus notabilis]
malb00005686	222.422	121.711	0.83888	7.53e-06	7.13e-05	heyebai.chr7	4091353	4091805	453	uncharacterized protein LOC21389383 [Morus notabilis]
malb00005693	29.0141	264.068	-2.6414	8.53e-13	2.84e-11	heyebai.chr7	4136660	4141562	1905	Protein BREAST CANCER SUSCEPTIBILITY 1-like protein [Morus notabilis]
malb00005697	224.219	862.659	-1.8792	7.19e-26	8.79e-24	heyebai.chr7	4162015	4164558	1728	putative vacuolar protein sorting-associated protein 13F [Morus notabilis]
malb00005700	594.142	467.483	0.33995	0.010056	0.036448	heyebai.chr7	4176041	4181711	4591	putative LRR receptor-like serine/threonine-protein kinase [Morus notabilis]
malb00005702	203.725	143.744	0.48164	0.013645	0.046701	heyebai.chr7	4184014	4187650	3252	probable leucine-rich repeat receptor-like protein kinase At1g35710 [Morus notabilis]
malb00005706	256.794	341.461	-0.40134	0.0064787	0.025344	heyebai.chr7	4209499	4214974	1542	hypothetical protein L484_015860 [Morus notabilis]
malb00005707	2619.17	4490.81	-0.76159	7.32e-08	1.06e-06	heyebai.chr7	4216455	4218714	928	60S ribosomal protein L23 [Morus notabilis]
malb00005713	214.881	119.325	0.81296	4.11e-05	0.00032671	heyebai.chr7	4249032	4252268	636	hypothetical protein L484_015867 [Morus notabilis]
malb00005717	10100.2	6699.6	0.58675	5.72e-10	1.22e-08	heyebai.chr7	4266097	4267487	1146	hypothetical protein L484_015870 [Morus notabilis]
malb00005718	203.164	124.377	0.68533	6.99e-05	0.00052477	heyebai.chr7	4270419	4272933	1508	uncharacterized protein LOC21398950 [Morus notabilis]
malb00005723	1366.53	874.541	0.63416	1.21e-07	1.68e-06	heyebai.chr7	4283200	4286478	1647	Auxin-responsive protein IAA11 [Morus notabilis]
malb00005728	889.954	594.402	0.56297	0.0013773	0.0069413	heyebai.chr7	4313239	4322079	1609	Cysteine-rich receptor-like protein kinase 3 [Morus notabilis]
malb00005729	116.473	66.1148	0.77506	0.00036226	0.0022092	heyebai.chr7	4323091	4324868	849	bifunctional TH2 protein, mitochondrial [Morus notabilis]
malb00005733	2628.55	2080.78	0.33161	0.0090771	0.033533	heyebai.chr7	4347031	4348572	787	photosystem II reaction center PSB28 protein, chloroplastic [Morus notabilis]
malb00005734	3.98841	193.077	-4.4485	1.34e-32	2.76e-30	heyebai.chr7	4348932	4351247	2316	subtilisin-like protease SBT1.2 [Morus notabilis]
malb00005737	1502.56	2289.89	-0.59501	3.05e-05	0.00024939	heyebai.chr7	4364697	4368366	1566	NADH dehydrogenase [ubiquinone] 1 alpha subcomplex subunit 9, mitochondrial [Morus notabilis]
malb00005738	4354.85	3093.18	0.48907	2.44e-07	3.19e-06	heyebai.chr7	4370072	4378709	6135	ABC transporter C family member 5 [Morus notabilis]
malb00005743	1796.25	1288.62	0.4741	2.12e-06	2.28e-05	heyebai.chr7	4399358	4404708	1861	Tyrosine decarboxylase 1 [Morus notabilis]
malb00005744	660.958	474.632	0.46823	0.0005592	0.0031971	heyebai.chr7	4408338	4412020	2577	WD repeat-containing protein 70 [Morus notabilis]
malb00005745	203.838	412.152	-0.96552	6.49e-06	6.23e-05	heyebai.chr7	4414280	4420552	2700	uncharacterized protein LOC21398974 isoform X1 [Morus notabilis]
malb00005746	2146.83	1739.14	0.30105	0.001442	0.0072254	heyebai.chr7	4426909	4430750	2323	uncharacterized protein LOC21398975 [Morus notabilis]
malb00005752	41.8594	94.5327	-1.0576	0.00033495	0.0020665	heyebai.chr7	4482605	4483239	312	-
malb00005760	309.583	464.674	-0.57529	9.84e-06	9.09e-05	heyebai.chr7	4592917	4595718	782	monothiol glutaredoxin-S10 isoform X1 [Morus notabilis]
malb00005763	2486.18	1905.74	0.37453	0.013013	0.044948	heyebai.chr7	4600957	4603344	1348	protein LOW PSII ACCUMULATION 1, chloroplastic [Morus notabilis]
malb00005766	2964.91	2323.44	0.34711	0.0018426	0.0088947	heyebai.chr7	4624173	4628921	3696	uncharacterized protein LOC21399001 isoform X1 [Morus notabilis]
malb00005767	1019.9	589.226	0.78109	5.87e-12	1.72e-10	heyebai.chr7	4631165	4635334	1152	hypothetical protein L484_015924 [Morus notabilis]
malb00005772	503.129	681.051	-0.42729	0.0034809	0.015205	heyebai.chr7	4691476	4695552	1887	chaperonin CPN60-2, mitochondrial [Morus notabilis]
malb00005773	983.71	642.137	0.60212	3.15e-05	0.00025631	heyebai.chr7	4709071	4710279	1007	hypothetical protein L484_015158 [Morus notabilis]
malb00005774	1000.59	609.633	0.68482	0.00056517	0.0032241	heyebai.chr7	4710325	4714099	993	hypothetical protein L484_015158 [Morus notabilis]
malb00005779	249.243	2428.76	-2.6252	2.65e-11	6.96e-10	heyebai.chr7	4746484	4746849	366	glycine-rich protein 5 [Morus notabilis]
malb00005787	84.7346	137.845	-0.67189	0.00093106	0.0049718	heyebai.chr7	4788544	4791274	2121	putative kinase-like protein TMKL1 [Morus notabilis]
malb00005788	111.967	541.009	-2.0778	5.02e-14	1.98e-12	heyebai.chr7	4795419	4800952	1715	probable pectate lyase 8 [Morus notabilis]
malb00005791	1577.12	1008.4	0.63753	4.36e-09	8.09e-08	heyebai.chr7	4817560	4823201	2362	Sterol 3-beta-glucosyltransferase [Morus notabilis]
malb00005796	330.316	459.831	-0.4642	0.0036956	0.015983	heyebai.chr7	4844115	4847627	1575	3-ketoacyl-CoA thiolase 2, peroxisomal [Morus notabilis]
malb00005802	1373.89	1069.3	0.35483	0.0083245	0.031219	heyebai.chr7	4886861	4887985	1125	uncharacterized protein LOC21398299 isoform X2 [Morus notabilis]
malb00005805	74.7915	177.901	-1.0354	0.0055538	0.022358	heyebai.chr7	4912747	4917826	1269	protein SULFUR DEFICIENCY-INDUCED 1 [Morus notabilis]
malb00005810	701.121	934.909	-0.40661	0.004827	0.019838	heyebai.chr7	4939750	4943594	2002	guanine nucleotide-binding protein-like NSN1 [Morus notabilis]
malb00005812	189.443	119.069	0.6372	0.0026454	0.012056	heyebai.chr7	4964365	4964775	411	hypothetical protein L484_015208 [Morus notabilis]
malb00005814	233.083	408.831	-0.77685	9.31e-05	0.0006732	heyebai.chr7	4970692	4976120	2386	NHL repeat-containing protein 2 [Morus notabilis]
malb00005818	284.2	207.075	0.44481	0.0052984	0.021517	heyebai.chr7	4984118	4987090	1868	uncharacterized vacuolar membrane protein YML018C [Morus notabilis]
malb00005822	54.0917	99.0748	-0.82147	0.00041551	0.0024869	heyebai.chr7	5015113	5019264	1379	cyclin-dependent kinase inhibitor 3 [Morus notabilis]
malb00005830	66.6064	142.226	-1.003	0.00028505	0.0017954	heyebai.chr7	5055843	5061063	3071	probable LRR receptor-like serine/threonine-protein kinase At5g48740 [Morus notabilis]
malb00005837	179.766	120.493	0.54778	0.010857	0.038742	heyebai.chr7	5104039	5110417	513	hypothetical protein L484_003043 [Morus notabilis]
malb00005838	2489.91	912.354	1.4186	4.77e-24	5.1e-22	heyebai.chr7	5115003	5116247	1245	uncharacterized protein LOC21386588 [Morus notabilis]
malb00005840	42.467	76.7637	-0.78382	0.0033672	0.014794	heyebai.chr7	5121079	5121881	589	purple acid phosphatase 15 [Morus notabilis]
malb00005843	1360.59	1022.89	0.40776	2.55e-05	0.00021188	heyebai.chr7	5147684	5149963	924	small ubiquitin-related modifier 1 [Morus notabilis]
malb00005855	26.8792	49.9914	-0.79534	0.010916	0.038897	heyebai.chr7	5212037	5214079	1998	hypothetical protein L484_007026 [Morus notabilis]
malb00005857	950.707	651.41	0.5364	2.75e-05	0.00022653	heyebai.chr7	5220990	5222502	934	hypothetical protein L484_007022 [Morus notabilis]
malb00005858	4.67431	75.4702	-2.9811	9.95e-13	3.25e-11	heyebai.chr7	5224376	5226169	1794	cell division control protein 45 homolog [Morus notabilis]
malb00005862	1616.29	2066.43	-0.34825	0.0074698	0.02853	heyebai.chr7	5236777	5239961	1580	oleoyl-acyl carrier protein thioesterase 1, chloroplastic [Morus notabilis]
malb00005863	433.6	281.831	0.60016	0.00071322	0.0039493	heyebai.chr7	5248577	5253248	2494	membrane protein of ER body-like protein [Morus notabilis]
malb00005864	149.344	231.609	-0.60733	0.0023009	0.010745	heyebai.chr7	5254906	5257457	2019	uncharacterized protein LOC21390429 [Morus notabilis]
malb00005865	824.12	1028.89	-0.3154	0.0062104	0.024526	heyebai.chr7	5259283	5265783	1269	DNA-directed RNA polymerases I, II, and III subunit RPABC5 [Morus notabilis]
malb00005869	13.3218	36.6996	-1.1765	0.0025301	0.011617	heyebai.chr7	5294473	5295819	1347	uncharacterized protein LOC21390422 [Morus notabilis]
malb00005875	44.5277	80.8421	-0.79451	0.0023189	0.010813	heyebai.chr7	5329095	5331741	1228	putative ER lumen protein-retaining receptor C28H8.4 [Morus notabilis]
malb00005877	28.8524	1.26341	2.2612	3.75e-06	3.8e-05	heyebai.chr7	5337597	5340860	1200	Cytochrome P450 82C4 [Morus notabilis]
malb00005890	86.0985	175.459	-0.96447	4.38e-05	0.00034616	heyebai.chr7	5454591	5456985	2274	UDP-rhamnose:anthocyanidin-3-glucoside rhamnosyltransferase [Morus alba]
malb00005891	2607.5	1663.91	0.63766	2.89e-07	3.7e-06	heyebai.chr7	5457279	5462707	1844	Serine/threonine-protein kinase MHK [Morus notabilis]
malb00005896	62.7777	106.713	-0.72272	0.0016539	0.0081137	heyebai.chr7	5485152	5485854	412	chloroplast envelope quinone oxidoreductase homolog [Morus notabilis]
malb00005901	672.437	1177.31	-0.75738	0.0015945	0.0078707	heyebai.chr7	5500477	5503528	1947	probable glucan endo-1,3-beta-glucosidase A6 [Morus notabilis]
malb00005903	685.841	1223.61	-0.81154	8.27e-07	9.65e-06	heyebai.chr7	5509294	5511192	580	FK506-binding protein 2 [Morus notabilis]
malb00005909	23.5209	6.48982	1.2625	0.0058739	0.023404	heyebai.chr7	5563859	5567576	883	GLABRA2 expression modulator [Morus notabilis]
malb00005914	146.583	342.298	-1.1341	1.1e-05	0.00010052	heyebai.chr7	5616418	5618263	1712	serine/threonine-protein kinase OXI1 [Morus notabilis]
malb00005915	2872.03	4999.83	-0.78455	6.34e-09	1.13e-07	heyebai.chr7	5623384	5625532	627	60S ribosomal protein L32-1 [Morus notabilis]
malb00005917	3504.99	2202.38	0.65616	4.06e-06	4.1e-05	heyebai.chr7	5638043	5640441	1395	Auxin-induced in root cultures protein 12 [Morus notabilis]
malb00005921	265.004	183.598	0.51407	0.0023306	0.010856	heyebai.chr7	5671043	5671825	783	cysteine-rich repeat secretory protein 55 [Morus notabilis]
malb00005922	473.78	127.643	1.8114	1.53e-19	1.11e-17	heyebai.chr7	5672224	5675579	1945	Asparagine--tRNA ligase, cytoplasmic 2 [Morus notabilis]
malb00005924	1075.85	586.69	0.86304	4.84e-14	1.92e-12	heyebai.chr7	5701308	5702914	733	dCTP pyrophosphatase 1 [Morus notabilis]
malb00005926	162.787	289.827	-0.80475	8.27e-06	7.76e-05	heyebai.chr7	5720075	5727344	2235	AUGMIN subunit 3 [Morus notabilis]
malb00005927	64.3975	100.761	-0.60374	0.01335	0.045887	heyebai.chr7	5728061	5728444	384	hypothetical protein L484_015846 [Morus notabilis]
malb00005928	87.531	159.917	-0.77173	0.013912	0.047418	heyebai.chr7	5735519	5737397	754	hypothetical protein L484_015847 [Morus notabilis]
malb00005929	4669.45	3284.05	0.48817	0.010405	0.037466	heyebai.chr7	5741780	5742100	321	hypothetical protein KK1_046374 [Cajanus cajan]
malb00005930	1351.48	2127.89	-0.63417	0.000256	0.0016346	heyebai.chr7	5752971	5754667	928	uncharacterized protein At5g48480 [Morus notabilis]
malb00005931	500.062	690.87	-0.45853	0.00022812	0.0014785	heyebai.chr7	5759123	5764570	1495	hypothetical protein L484_015850 [Morus notabilis]
malb00005932	959.214	1878.14	-0.92301	1.23e-05	0.00011121	heyebai.chr7	5767284	5773005	2809	Fimbrin-like protein 2 [Morus notabilis]
malb00005933	222.478	73.5133	1.5154	5.26e-12	1.56e-10	heyebai.chr7	5779520	5780011	492	PREDICTED: transcription factor IBH1-like [Prunus mume]
malb00005934	118.68	40.5445	1.408	9e-07	1.04e-05	heyebai.chr7	5788055	5788615	561	hypothetical protein L484_015852 [Morus notabilis]
malb00005935	6197.47	3223.8	0.93454	7.67e-24	8.03e-22	heyebai.chr7	5793860	5806533	2454	putative sodium-dependent transporter yocS [Morus notabilis]
malb00005937	325.983	558.071	-0.74368	0.0001746	0.0011708	heyebai.chr7	5809923	5813963	1886	monocopper oxidase-like protein SKU5 [Morus notabilis]
malb00005938	1715.77	1414.12	0.27607	0.008611	0.032127	heyebai.chr7	5818325	5822822	1752	serine carboxypeptidase-like 20 [Morus notabilis]
malb00005939	1220.1	1009.81	0.26924	0.014695	0.049637	heyebai.chr7	5823138	5826410	2511	hypothetical protein TSUD_312070 [Trifolium subterraneum]
malb00005941	619.552	481.241	0.35884	0.0041802	0.017652	heyebai.chr7	5831113	5834247	1765	uncharacterized protein LOC21390844 isoform X1 [Morus notabilis]
malb00005954	41.4661	74.4197	-0.77277	0.0046458	0.019226	heyebai.chr7	5887110	5889004	1857	putative pentatricopeptide repeat-containing protein At5g59200, chloroplastic [Morus notabilis]
malb00005962	16.1375	72.6684	-1.727	1.32e-05	0.00011776	heyebai.chr7	5961621	5967210	1086	hypothetical protein L484_007431 [Morus notabilis]
malb00005965	180.32	321.66	-0.816	3.25e-08	5.08e-07	heyebai.chr7	5973469	5976057	1217	Putative rRNA methyltransferase YqxC [Morus notabilis]
malb00005968	5.70467	27.0239	-1.5907	0.00034455	0.0021151	heyebai.chr7	5983015	5986765	2859	Testis-expressed sequence 11 protein [Morus notabilis]
malb00005969	3961.6	4684.74	-0.23981	0.0090248	0.033414	heyebai.chr7	6010498	6014548	2077	FRIGIDA-like protein 3 [Morus notabilis]
malb00005970	1134.78	722.974	0.64069	7.76e-08	1.12e-06	heyebai.chr7	6025397	6028370	2235	Probably inactive leucine-rich repeat receptor-like protein kinase [Morus notabilis]
malb00005976	10.4663	29.1313	-1.1928	0.0021799	0.010273	heyebai.chr7	6058140	6060480	1371	UDP-glycosyltransferase 74E2 [Morus notabilis]
malb00005979	2194.99	1051.45	1.0383	9.2e-13	3.03e-11	heyebai.chr7	6078174	6083261	4212	formin-like protein 1 [Ziziphus jujuba]
malb00005990	9.11888	46.4526	-1.8885	1.19e-06	1.35e-05	heyebai.chr7	6151608	6152869	797	Bifunctional dihydroflavonol 4-reductase/flavanone 4-reductase [Morus notabilis]
[truncated: 4,898 more rows]

## Sheet: EP2 to EW2 DEGs
Table S2: Gene lists used for venn plot in Fig 5.
Gene_id	readcount_PYL	readcount_YL	log2FoldChange	pval	padj	significant	chromosome	start	end	length	NR_Description
Novel00001	13.6196	10.1407	0.15975	0.51095	0.93493	FALSE	heyebai.chr1	113882	114387	396	-
Novel00002	3.70904	11.2623	-0.27346	0.15946	0.76816	FALSE	heyebai.chr1	273144	274792	891	hypothetical protein L484_003587 [Morus notabilis]
Novel00003	53.253	41.578	0.23252	0.33262	0.88789	FALSE	heyebai.chr1	1078423	1081107	2586	PREDICTED: putative disease resistance protein At3g14460 [Pyrus x bretschneideri]
Novel00004	23.4212	3.44142	0.61114	0.0052445	0.17023	FALSE	heyebai.chr1	1442809	1444782	679	hypothetical protein L484_009048 [Morus notabilis]
Novel00005	0	0	NA	NA	NA	NA	heyebai.chr1	1718193	1721197	2906	PREDICTED: putative disease resistance protein At3g14460 [Pyrus x bretschneideri]
Novel00006	40.3024	76.382	-0.61345	0.0094884	0.24504	FALSE	heyebai.chr1	1740136	1741534	1271	-
Novel00007	32.8111	35.9347	-0.086706	0.71936	0.97257	FALSE	heyebai.chr1	1885283	1888925	2911	FT-interacting protein 1-like [Ziziphus jujuba]
Novel00008	25.2404	33.1173	-0.17734	0.47901	0.92622	FALSE	heyebai.chr1	2541808	2542583	682	hypothetical protein L484_010151 [Morus notabilis]
Novel00009	126.681	146.686	-0.14149	0.54957	0.94182	FALSE	heyebai.chr1	2841477	2845413	2686	FACT complex subunit [Morus notabilis]
Novel00010	0	0.314047	-0.012532	0.83731	NA	NA	heyebai.chr1	2901199	2904001	1603	hypothetical protein L484_023746 [Morus notabilis]
Novel00011	7.11164	29.2766	-0.49314	0.025582	0.41495	FALSE	heyebai.chr1	3041080	3053312	420	UPF0481 protein [Morus notabilis]
Novel00012	2.64923	1.25245	0.071863	0.57119	0.94854	FALSE	heyebai.chr1	3047950	3051777	398	-
Novel00013	38.3872	56.0393	-0.26586	0.29018	0.86552	FALSE	heyebai.chr1	3117656	3127131	1077	Isoflavonoid 7-O-beta-apiosyl-glucoside beta-glycosidase [Morus notabilis]
Novel00014	1.42262	2.52375	-0.077445	0.59811	0.95335	FALSE	heyebai.chr1	3117747	3118201	455	-
Novel00015	22.3036	25.0466	-0.073335	0.76901	0.97883	FALSE	heyebai.chr1	3325167	3326983	1670	Anthocyanin 5-aromatic acyltransferase [Morus notabilis]
Novel00016	150.654	61.6415	0.97103	7.0653e-06	0.00098463	TRUE	heyebai.chr1	3519062	3535695	3126	hypothetical protein TSUD_366000 [Trifolium subterraneum]
Novel00017	0	0	NA	NA	NA	NA	heyebai.chr1	3546494	3548029	1536	-
Novel00018	0	0	NA	NA	NA	NA	heyebai.chr1	3597058	3597436	379	-
Novel00019	32.4721	47.6127	-0.20685	0.39621	0.90972	FALSE	heyebai.chr1	3598959	3600375	1417	hypothetical protein L484_010144 [Morus notabilis]
Novel00020	95.7089	74.2932	0.27051	0.21709	0.81621	FALSE	heyebai.chr1	3662094	3664939	1169	UPF0481 protein At3g47200 [Morus notabilis]
Novel00021	9.26768	5.38056	0.12068	0.5067	0.93351	FALSE	heyebai.chr1	3700042	3702010	767	Anthranilate synthase component I-2 [Morus notabilis]
Novel00022	9.82607	17.3938	-0.1852	0.3807	0.90608	FALSE	heyebai.chr1	3734657	3736475	1819	UPF0481 protein [Morus notabilis]
Novel00023	87.7464	108.67	-0.21395	0.35644	0.89761	FALSE	heyebai.chr1	3866654	3868620	808	Isoflavonoid 7-O-beta-apiosyl-glucoside beta-glycosidase [Morus notabilis]
Novel00024	93.9087	85.3815	0.10518	0.62902	0.96047	FALSE	heyebai.chr1	3962028	3965186	3060	PREDICTED: putative disease resistance RPP13-like protein 1 [Fragaria vesca subsp. vesca]
Novel00025	36.575	31.7234	0.13468	0.57274	0.94878	FALSE	heyebai.chr1	4079788	4081731	1810	Anthocyanin 5-aromatic acyltransferase [Morus notabilis]
Novel00026	28.1245	23.9121	0.045151	0.82008	0.98468	FALSE	heyebai.chr1	4436277	4437762	1317	-
Novel00027	169.284	227.713	-0.05963	0.73256	0.97403	FALSE	heyebai.chr1	6014609	6018470	1428	zinc finger BED domain-containing protein RICESLEEPER 2-like [Ziziphus jujuba]
Novel00028	0	0	NA	NA	NA	NA	heyebai.chr1	6335480	6339598	4020	PREDICTED: putative disease resistance protein At3g14460 [Pyrus x bretschneideri]
Novel00029	0	11.5104	-0.2176	0.091406	0.68043	FALSE	heyebai.chr1	6987256	6988501	863	hypothetical protein L484_015608 [Morus notabilis]
Novel00030	2.45467	2.26082	0.010939	0.94007	0.99203	FALSE	heyebai.chr1	7450929	7452959	658	hypothetical protein L484_013705 [Morus notabilis]
Novel00031	93.6566	182.212	-0.49566	0.048496	0.54546	FALSE	heyebai.chr1	7690594	7698050	3543	hypothetical protein L484_022864 [Morus notabilis]
Novel00032	98.0591	101.976	-0.029321	0.90709	0.99134	FALSE	heyebai.chr1	7796241	7839285	1483	PREDICTED: uncharacterized protein LOC103343912 [Prunus mume]
Novel00033	278.101	104.476	0.23181	0.22145	0.81683	FALSE	heyebai.chr1	8446288	8487172	3189	disease resistance protein RPM1 [Morus notabilis]
Novel00034	0.325369	0.942141	-0.023795	0.7147	NA	NA	heyebai.chr1	8931486	8932985	1306	zinc finger BED domain-containing protein RICESLEEPER 2-like [Ziziphus jujuba]
Novel00035	163.136	304.33	-0.66727	0.0024066	0.097857	FALSE	heyebai.chr1	9062392	9065000	2472	-
Novel00036	10.3945	17.5683	-0.1969	0.37384	0.90447	FALSE	heyebai.chr1	9171171	9173572	1724	disease resistance protein RPM1 [Morus notabilis]
Novel00037	25.5865	38.3643	-0.1788	0.44109	0.92059	FALSE	heyebai.chr1	9293888	9296751	2864	-
Novel00038	39.7826	35.613	0.10644	0.65325	0.96397	FALSE	heyebai.chr1	9732243	9733530	656	hypothetical protein L484_014206 [Morus notabilis]
Novel00039	326.076	214.573	0.45083	0.039481	0.50186	FALSE	heyebai.chr1	9905002	9906896	1716	PREDICTED: uncharacterized protein LOC103495048 [Cucumis melo]
Novel00040	35.7933	31.621	0.086785	0.72974	0.97391	FALSE	heyebai.chr1	9955115	9957283	1191	(R)-mandelonitrile lyase 4 [Morus notabilis]
Novel00041	19.2741	16.9585	0.0077153	0.93899	0.99203	FALSE	heyebai.chr1	10127127	10135293	3386	Retrovirus-related Pol polyprotein from transposon TNT 1-94, partial [Cajanus cajan]
Novel00042	100.065	120.567	-0.22247	0.24144	0.83103	FALSE	heyebai.chr1	10482286	10490826	1728	-
Novel00043	21.3446	42.1114	-0.24614	0.26222	0.84637	FALSE	heyebai.chr1	10927136	10928884	1434	F-box/kelch-repeat protein [Morus notabilis]
Novel00044	0	0.327293	-0.012532	0.83731	NA	NA	heyebai.chr1	11384020	11387361	3342	disease resistance protein RPM1 [Morus notabilis]
Novel00045	60.4584	58.1456	0.044024	0.83978	0.9848	FALSE	heyebai.chr1	11421683	11422577	895	-
Novel00046	0	1.29406	-0.052265	0.43382	NA	NA	heyebai.chr1	11527868	11533351	3430	Disease resistance protein RPM1 [Morus notabilis]
Novel00047	10.9797	15.7843	-0.19166	0.42935	0.91669	FALSE	heyebai.chr1	11693975	11722572	809	Zeaxanthin epoxidase [Morus notabilis]
Novel00048	68.9386	52.0736	0.14306	0.55197	0.94214	FALSE	heyebai.chr1	12528488	12538808	1249	-
Novel00049	0	0	NA	NA	NA	NA	heyebai.chr1	12698693	12701643	1408	hypothetical protein L484_006272 [Morus notabilis]
Novel00050	54.6871	12.687	1.2077	1.0536e-06	0.00018105	TRUE	heyebai.chr1	13377154	13378680	1172	aminopeptidase M1 [Morus notabilis]
Novel00051	35.0303	40.3843	-0.12241	0.6169	0.95739	FALSE	heyebai.chr1	13629471	13632722	652	-
Novel00052	296.114	351.149	-0.22117	0.13788	0.74533	FALSE	heyebai.chr1	14055318	14059706	3712	disease resistance protein RPM1 [Morus notabilis]
Novel00053	9.97579	10.4754	-0.026383	0.91408	0.99203	FALSE	heyebai.chr1	14263929	14265182	1254	-
Novel00054	0	0	NA	NA	NA	NA	heyebai.chr1	14265290	14267699	2410	Tubulin beta-2 chain [Morus notabilis]
Novel00055	15.926	23.8929	-0.2622	0.29455	0.8683	FALSE	heyebai.chr1	15282694	15283730	910	hypothetical protein L484_027897 [Morus notabilis]
Novel00056	4.20265	4.72784	-0.032846	0.86606	0.98559	FALSE	heyebai.chr1	16803361	16805553	905	-
Novel00057	76.2376	56.2232	0.25911	0.29433	0.86821	FALSE	heyebai.chr1	17553419	17556005	1923	uncharacterized protein LOC21385205 [Morus notabilis]
Novel00058	16.5101	25.3607	-0.21146	0.37724	0.90447	FALSE	heyebai.chr1	18247849	18257483	1134	putative UDP-sugar transporter DDB_G0278631 isoform X1 [Prunus persica]
Novel00059	0	0	NA	NA	NA	NA	heyebai.chr1	18688407	18694564	4814	hypothetical protein L484_019390 [Morus notabilis]
Novel00060	72.1306	25.9025	0.5944	0.016281	0.33123	FALSE	heyebai.chr1	19084041	19095131	5511	hypothetical protein VITISV_032667 [Vitis vinifera]
Novel00061	3.83059	0	0.22407	0.085918	0.66836	FALSE	heyebai.chr1	19266193	19271607	2836	Ubiquitin and WLM domain-containing protein [Morus notabilis]
Novel00062	68.3993	61.8425	0.1103	0.60637	0.95467	FALSE	heyebai.chr1	19481646	19487658	1701	-
Novel00063	0.715935	8.48705	-0.37464	0.033045	0.47115	FALSE	heyebai.chr1	19646388	19647737	666	hypothetical protein L484_025325 [Morus notabilis]
Novel00064	49.823	57.3492	-0.14424	0.52503	0.93734	FALSE	heyebai.chr1	20249339	20251668	2103	-
Novel00065	34.616	28.8669	0.125	0.61895	0.95817	FALSE	heyebai.chr1	21282868	21284653	1338	-
Novel00066	273.956	274.482	-0.0015144	0.99469	0.99889	FALSE	heyebai.chr1	21752513	21754188	722	hypothetical protein L484_001326 [Morus notabilis]
Novel00067	186.021	245.839	-0.30402	0.15741	0.76461	FALSE	heyebai.chr1	22311930	22316427	3329	Lysine-specific demethylase 3A [Morus notabilis]
Novel00068	11.2034	7.33481	0.18461	0.42542	0.91652	FALSE	heyebai.chr1	22363984	22365000	740	-
Novel00069	21.1889	15.9034	0.20202	0.42158	0.91555	FALSE	heyebai.chr1	22365938	22367042	907	hypothetical protein L484_004922 [Morus notabilis]
Novel00070	74.3236	106.448	-0.41974	0.034536	0.48012	FALSE	heyebai.chr1	22508472	22513304	1909	hypothetical protein L484_014482 [Morus notabilis]
Novel00071	19.2916	22.8729	-0.11974	0.63382	0.96094	FALSE	heyebai.chr1	22654614	22658541	830	hypothetical protein L484_014482 [Morus notabilis]
Novel00072	16.2504	10.1235	0.25215	0.29853	0.8713	FALSE	heyebai.chr1	22675900	22683760	975	-
Novel00073	64.1775	53.4012	0.013349	NA	NA	NA	heyebai.chr1	23006521	23029375	535	-
Novel00074	9.71418	8.21289	0.04865	0.8075	0.98372	FALSE	heyebai.chr1	23349712	23350788	925	protein ALP1-like [Setaria italica]
Novel00075	10.7656	7.8987	0.1288	0.57022	0.94846	FALSE	heyebai.chr1	23465840	23470636	3790	hypothetical protein VITISV_029448 [Vitis vinifera]
Novel00076	15.4425	27.5385	-0.4282	0.088327	0.67358	FALSE	heyebai.chr1	23509888	23513902	2670	-
Novel00077	30.3813	30.8191	-0.008974	0.97143	0.99595	FALSE	heyebai.chr1	23897663	23899598	1806	PREDICTED: pentatricopeptide repeat-containing protein At1g62720-like [Pyrus x bretschneideri]
Novel00078	13.9183	9.56368	0.13129	0.5433	0.94141	FALSE	heyebai.chr1	24945674	24946481	733	hypothetical protein L484_023136 [Morus notabilis]
Novel00079	711.457	753.49	-0.048662	0.84411	0.9848	FALSE	heyebai.chr1	24947301	24952288	4864	hypothetical protein VITISV_025054 [Vitis vinifera]
Novel00080	7.80948	0.314047	0.4221	0.016446	0.33217	FALSE	heyebai.chr1	25316616	25317853	1085	putative nuclease HARBI1 [Sesamum indicum]
Novel00081	10.4316	4.43842	0.35556	0.12176	0.73096	FALSE	heyebai.chr1	26338513	26339892	902	hypothetical protein L484_009868 [Morus notabilis]
Novel00082	11.6775	7.91007	0.17461	0.45348	0.92171	FALSE	heyebai.chr1	27175761	27177262	698	Kinesin-like protein KIF15 [Morus notabilis]
Novel00083	1.41336	2.8473	-0.10082	0.50804	0.93436	FALSE	heyebai.chr1	27388950	27394318	359	-
Novel00084	242.856	234.925	0.0431	0.79435	0.9823	FALSE	heyebai.chr1	27420746	27427363	3811	PREDICTED: uncharacterized protein LOC108198219 [Daucus carota subsp. sativus]
Novel00085	150.09	105.281	0.40292	0.048914	0.54799	FALSE	heyebai.chr1	28510741	28515644	588	uncharacterized protein LOC21401174 [Morus notabilis]
Novel00086	8.31193	5.44305	0.10303	0.58522	0.95123	FALSE	heyebai.chr1	28860960	28866067	523	-
Novel00087	0	0	NA	NA	NA	NA	heyebai.chr1	29998713	29999883	1140	uncharacterized protein LOC105420314, partial [Amborella trichopoda]
Novel00088	1.4693	0	0.058003	0.40574	NA	NA	heyebai.chr1	31285047	31285777	619	-
Novel00089	4.14671	3.83682	0.01431	0.93165	0.99203	FALSE	heyebai.chr1	31289730	31294786	807	-
Novel00090	15.213	12.3352	0.078226	0.72572	0.97277	FALSE	heyebai.chr1	31529696	31531606	530	Anthranilate synthase component I-2 [Morus notabilis]
Novel00091	163.554	115.579	0.31109	0.20189	0.80474	FALSE	heyebai.chr1	32519660	32526973	1053	Transposon Ty3-I Gag-Pol polyprotein [Morus notabilis]
Novel00092	1.68279	0	0.064133	0.3811	NA	NA	heyebai.chr1	32897434	32898629	746	hypothetical protein VITISV_005778 [Vitis vinifera]
Novel00093	29.2873	36.1867	-0.15689	0.53251	0.93899	FALSE	heyebai.chr1	33829390	33831565	1956	uncharacterized protein LOC103439350 [Malus domestica]
Novel00094	0	8.23737	-0.45093	0.0099288	0.25151	FALSE	heyebai.chr1	34827790	34828599	428	hypothetical protein L484_015608 [Morus notabilis]
Novel00095	14.6521	10.1274	0.19594	0.41866	0.91428	FALSE	heyebai.chr1	35824257	35826094	1214	-
Novel00096	177.659	84.4487	0.897	1.4685e-06	0.00024145	TRUE	heyebai.chr1	35952392	35954401	1537	PREDICTED: putative pentatricopeptide repeat-containing protein At1g12700, mitochondrial [Pyrus x bretschneideri]
Novel00097	36.4173	50.6877	-0.29401	0.22817	0.82026	FALSE	heyebai.chr1	37297262	37324500	367	hypothetical protein L484_025306 [Morus notabilis]
Novel00098	15.0811	4.69948	0.32952	0.10675	0.70372	FALSE	heyebai.chr1	37423541	37437067	1815	uncharacterized protein LOC107177920 [Citrus sinensis]
Novel00099	103.065	58.74	0.039223	0.71899	0.97257	FALSE	heyebai.chr1	38311775	38316089	3426	-
Novel00100	0.325369	0.312176	0.001853	0.97578	NA	NA	heyebai.chr1	38869220	38876712	3254	hypothetical protein L484_018358 [Morus notabilis]
Novel00101	1.0413	3.21246	-0.1258	0.36843	0.90313	FALSE	heyebai.chr1	38876818	38881262	1792	unnamed protein product [Solanum tuberosum]
Novel00102	23.8097	18.3855	0.16774	0.50209	0.93292	FALSE	heyebai.chr1	38897946	38906820	3097	hypothetical protein VITISV_041073 [Vitis vinifera]
Novel00103	0	4.77694	-0.13338	0.1988	0.80225	FALSE	heyebai.chr1	39103838	39106025	613	hypothetical protein L484_027897 [Morus notabilis]
Novel00104	86.3228	83.8284	0.033951	0.87115	0.98671	FALSE	heyebai.chr1	39183797	39187045	2794	Fatty acyl-CoA reductase 1 [Morus notabilis]
Novel00105	0	56	-2.0522	2.8296e-16	2.3952e-13	TRUE	heyebai.chr1	39306960	39328369	814	hypothetical protein L484_027897 [Morus notabilis]
Novel00106	3.67305	0.64134	0.1412	0.26366	0.84838	FALSE	heyebai.chr1	39829024	39832388	3048	hypothetical protein L484_004022 [Morus notabilis]
Novel00107	2195.64	2031.5	0.094297	0.60727	0.95467	FALSE	heyebai.chr1	40421071	40424248	1668	hypothetical protein L484_023746 [Morus notabilis]
Novel00108	0	5.98605	-0.29546	0.045503	0.5306	FALSE	heyebai.chr1	40607891	40609181	1218	PREDICTED: putative nuclease HARBI1 [Fragaria vesca subsp. vesca]
Novel00109	5.76389	4.45353	0.08864	0.67652	0.96739	FALSE	heyebai.chr1	40790887	40792937	901	hypothetical protein A4X09_g1993 [Tilletia walkeri]
Novel00110	0	2.18523	-0.047888	0.45344	NA	NA	heyebai.chr1	41059780	41065004	206	-
Novel00111	23.914	18.0412	0.1927	0.44314	0.92096	FALSE	heyebai.chr1	41241460	41242485	861	uncharacterized protein At3g43530-like [Brassica napus]
Novel00112	0.70668	2.24944	-0.1156	0.38542	NA	NA	heyebai.chr1	41263416	41268800	2295	hypothetical protein L484_018881 [Morus notabilis]
Novel00113	12.4767	0	0.64522	0.0010549	0.055809	FALSE	heyebai.chr1	42323986	42325278	420	-
Novel00114	0.762622	1.26382	-0.024557	0.78502	NA	NA	heyebai.chr1	42408833	42410623	1710	PREDICTED: uncharacterized protein LOC18609667 isoform X1 [Theobroma cacao]
Novel00115	10.8766	4.54049	0.21058	0.26744	0.84993	FALSE	heyebai.chr1	42565108	42566153	1046	-
Novel00116	8.21814	2.82642	0.13934	0.34875	0.8938	FALSE	heyebai.chr1	42960702	42961292	475	Putative multidrug resistance protein [Morus notabilis]
Novel00117	22.1664	10.4715	0.36561	0.12608	0.7364	FALSE	heyebai.chr1	43290582	43294605	3496	Disease resistance protein RPM1 [Morus notabilis]
Novel00118	157.202	197.045	-0.27611	0.11951	0.72743	FALSE	heyebai.chr1	43317609	43337679	2268	disease resistance protein RPM1 [Morus notabilis]
Novel00119	27.2125	16.8813	0.37709	0.1319	0.74069	FALSE	heyebai.chr1	43566609	43570375	3239	Disease resistance protein RPM1 [Morus notabilis]
Novel00120	187.373	241.717	-0.31668	0.064286	0.6014	FALSE	heyebai.chr1	43582881	43596291	3703	disease resistance protein RPM1 [Morus notabilis]
Novel00121	117.383	152.901	-0.29942	0.14271	0.75223	FALSE	heyebai.chr1	43674516	43687217	3732	disease resistance protein RPM1 [Morus notabilis]
Novel00122	100.731	128.283	-0.2064	0.40336	0.91148	FALSE	heyebai.chr1	43754660	43784839	2851	disease resistance protein RPM1 [Morus notabilis]
Novel00123	32.8744	39.676	-0.060637	0.77215	0.97943	FALSE	heyebai.chr1	43858317	43865354	3094	disease resistance protein RPM1 [Morus notabilis]
Novel00124	25.9129	19.377	0.16937	0.49308	0.93139	FALSE	heyebai.chr1	43874263	43874963	486	Anthranilate synthase component I-2 [Morus notabilis]
Novel00125	8.59986	9.73359	-0.019799	0.90004	0.99037	FALSE	heyebai.chr1	43893291	43905177	3134	disease resistance protein RPM1 [Morus notabilis]
Novel00126	36.0263	36.7233	-0.013709	0.9565	0.99352	FALSE	heyebai.chr1	44089166	44092856	3229	disease resistance protein RPM1 [Morus notabilis]
Novel00127	10.1996	12.5831	-0.090666	0.69166	0.9693	FALSE	heyebai.chr1	44338029	44339553	1427	hypothetical protein L484_004922 [Morus notabilis]
Novel00128	0	0	NA	NA	NA	NA	heyebai.chr1	44546678	44548674	831	hypothetical protein L484_016204 [Morus notabilis]
Novel00129	12.1329	11.6563	0.0087961	0.96155	0.99424	FALSE	heyebai.chr1	44868004	44869303	1151	-
Novel00130	21.3645	18.7226	0.043581	0.83651	0.98468	FALSE	heyebai.chr1	44905234	44907238	733	Uncharacterized protein TCM_024023 [Theobroma cacao]
Novel00131	6.96315	3.49441	0.10898	0.49145	0.93041	FALSE	heyebai.chr1	45516498	45517964	1056	hypothetical protein L484_022098 [Morus notabilis]
Novel00132	2.40798	1.59486	0.069305	0.66779	0.96682	FALSE	heyebai.chr1	46485332	46489242	408	-
Novel00133	27.1099	15.6761	0.36782	0.14249	0.752	FALSE	heyebai.chr1	47102783	47104152	1082	Ubiquitin and WLM domain-containing protein [Morus notabilis]
Novel00134	440.824	406.914	0.097395	0.59288	0.95264	FALSE	heyebai.chr1	47487912	47490609	1115	PREDICTED: DNA polymerase delta catalytic subunit-like [Pyrus x bretschneideri]
Novel00135	78.8761	67.0145	0.17403	0.43147	0.91669	FALSE	heyebai.chr1	47618416	47621179	1342	PREDICTED: uncharacterized protein LOC108212210 [Daucus carota subsp. sativus]
Novel00136	10.0788	10.8105	-0.014908	0.93314	0.99203	FALSE	heyebai.chr1	48151499	48164546	809	hypothetical protein L484_013306 [Morus notabilis]
Novel00137	23.7355	34.0939	-0.31009	0.20843	0.80896	FALSE	heyebai.chr1	48802692	48804209	955	hypothetical protein L484_027652 [Morus notabilis]
Novel00138	0.659994	1.56088	-0.039022	0.66618	NA	NA	heyebai.chr1	49305324	49306444	1061	hypothetical protein L484_019390 [Morus notabilis]
Novel00139	248.981	193.358	0.18187	0.46942	0.92345	FALSE	heyebai.chr1	49660813	49664491	1298	putative methyltransferase PMT8 [Morus notabilis]
Novel00140	279.741	288.011	-0.011088	0.96008	0.99406	FALSE	heyebai.chr1	49841970	49844213	2091	hypothetical protein L484_013710 [Morus notabilis]
Novel00141	12.9518	14.7602	-0.016766	0.90648	0.99128	FALSE	heyebai.chr1	49912089	49915199	2230	Disease resistance protein RPM1 [Morus notabilis]
Novel00142	3.95996	7.91209	-0.11715	0.47635	0.92502	FALSE	heyebai.chr1	50109342	50110830	1393	Retrovirus-related Pol polyprotein from transposon TNT 1-94 [Morus notabilis]
Novel00143	30.1511	29.0873	0.011278	0.95684	0.99352	FALSE	heyebai.chr1	51954992	51958720	3002	G-type lectin S-receptor-like serine/threonine-protein kinase At4g27290 [Morus notabilis]
Novel00144	31.0906	25.5504	0.12125	0.6263	0.96018	FALSE	heyebai.chr1	52043236	52047182	2517	G-type lectin S-receptor-like serine/threonine-protein kinase At4g27290 [Morus notabilis]
Novel00145	0	0	NA	NA	NA	NA	heyebai.chr1	52133290	52135877	1807	G-type lectin S-receptor-like serine/threonine-protein kinase At4g27290 isoform X1 [Malus domestica]
Novel00146	59.7787	43.8779	0.11797	0.59511	0.95335	FALSE	heyebai.chr1	53326821	53330560	2458	G-type lectin S-receptor-like serine/threonine-protein kinase [Morus notabilis]
Novel00147	68.329	51.5195	0.14161	0.55477	0.94298	FALSE	heyebai.chr1	53439133	53443970	2366	G-type lectin S-receptor-like serine/threonine-protein kinase At4g27290 [Ziziphus jujuba]
Novel00148	29.1002	38.0501	-0.22926	0.35378	0.89633	FALSE	heyebai.chr1	53464829	53470981	1043	hypothetical protein L484_007407 [Morus notabilis]
Novel00149	10.3478	18.4086	-0.1341	0.47159	0.92406	FALSE	heyebai.chr1	53554835	53557854	1283	hypothetical protein L484_021752 [Morus notabilis]
Novel00150	13.8438	7.85118	0.079024	0.59804	0.95335	FALSE	heyebai.chr1	53599881	53606921	2018	G-type lectin S-receptor-like serine/threonine-protein kinase At4g27290 [Morus notabilis]
Novel00151	16.7158	18.7317	-0.077885	0.75668	0.97666	FALSE	heyebai.chr1	53820730	53822321	254	-
Novel00152	126.343	117.325	0.067618	0.78011	0.98004	FALSE	heyebai.chr1	53860579	53862736	1282	G-type lectin S-receptor-like serine/threonine-protein kinase At4g27290 [Morus notabilis]
Novel00153	162.524	146.741	0.098104	0.6795	0.96789	FALSE	heyebai.chr1	53862828	53866813	1630	G-type lectin S-receptor-like serine/threonine-protein kinase At4g27290 [Morus notabilis]
Novel00154	2.34278	12.8741	-0.17344	NA	NA	NA	heyebai.chr1	53893571	53897390	3070	G-type lectin S-receptor-like serine/threonine-protein kinase At4g27290 [Morus notabilis]
Novel00155	88.6855	124.333	-0.32972	0.16104	0.76922	FALSE	heyebai.chr1	53906003	53911744	1578	Transcriptional regulator ATRX [Morus notabilis]
Novel00156	0.762622	0.312176	0.016654	0.78711	NA	NA	heyebai.chr1	53986033	53988406	1562	PREDICTED: G-type lectin S-receptor-like serine/threonine-protein kinase At4g27290 isoform X3 [Pyrus x bretschneideri]
Novel00157	10.237	6.69736	0.16828	0.45583	0.92171	FALSE	heyebai.chr1	54175884	54197347	924	-
Novel00158	672.087	581.181	0.18744	0.21828	0.81622	FALSE	heyebai.chr1	54255384	54263264	3143	G-type lectin S-receptor-like serine/threonine-protein kinase At4g27290 [Morus notabilis]
Novel00159	7.17725	6.28094	0.016609	0.9064	0.99128	FALSE	heyebai.chr1	54292385	54296058	2974	G-type lectin S-receptor-like serine/threonine-protein kinase At4g27290 [Morus notabilis]
Novel00160	21.0955	15.2089	0.22266	0.37517	0.90447	FALSE	heyebai.chr1	54395181	54404595	1066	hypothetical protein L484_012011 [Morus notabilis]
Novel00161	20.742	23.1701	-0.089408	0.72034	0.97257	FALSE	heyebai.chr1	54504087	54514464	808	hypothetical protein L484_009710 [Morus notabilis]
Novel00162	35.9646	27.6548	0.071626	0.71678	0.97252	FALSE	heyebai.chr1	54557474	54562301	3407	G-type lectin S-receptor-like serine/threonine-protein kinase At4g27290 [Morus notabilis]
Novel00163	4.83447	4.13949	0.04842	0.81469	0.98468	FALSE	heyebai.chr1	54647708	54650686	1078	hypothetical protein L484_023677 [Morus notabilis]
Novel00164	26.6007	19.6152	0.22071	0.37991	0.90587	FALSE	heyebai.chr1	54714325	54717577	1623	hypothetical protein TSUD_08600 [Trifolium subterraneum]
Novel00165	106.943	121.357	-0.13299	0.54985	0.94182	FALSE	heyebai.chr1	55011830	55019412	1486	hypothetical protein L484_014824 [Morus notabilis]
Novel00166	9.87317	13.3511	-0.16911	0.49174	0.93041	FALSE	heyebai.chr1	55509955	55510398	444	-
Novel00167	240.843	275.699	-0.019934	0.89593	0.9894	FALSE	heyebai.chr1	55511771	55523639	2417	G-type lectin S-receptor-like serine/threonine-protein kinase At4g27290 [Morus notabilis]
Novel00168	64.0107	35.6888	0.51634	0.034835	0.48164	FALSE	heyebai.chr1	56084427	56087388	1866	PREDICTED: G-type lectin S-receptor-like serine/threonine-protein kinase At4g27290 isoform X3 [Pyrus x bretschneideri]
Novel00169	394.532	389.103	0.018577	0.91255	0.99201	FALSE	heyebai.chr1	56152112	56156861	2379	G-type lectin S-receptor-like serine/threonine-protein kinase At4g27290 [Morus notabilis]
Novel00170	0.325369	0	0.016238	0.79019	NA	NA	heyebai.chr1	56158648	56159110	463	-
Novel00171	574.448	513.683	0.13861	0.43218	0.91682	FALSE	heyebai.chr1	56220430	56225877	2597	G-type lectin S-receptor-like serine/threonine-protein kinase At4g27290 [Morus notabilis]
Novel00172	13.6575	15.0273	-0.049758	0.83827	0.9848	FALSE	heyebai.chr1	56387001	56389017	822	hypothetical protein L484_011958 [Morus notabilis]
Novel00173	90.0394	108.047	-0.19279	0.3815	0.90608	FALSE	heyebai.chr1	57202494	57204844	1295	G-type lectin S-receptor-like serine/threonine-protein kinase [Morus notabilis]
Novel00174	163.907	139.544	0.13137	0.59822	0.95335	FALSE	heyebai.chr1	57225142	57228682	3541	hypothetical protein F511_00295 [Dorcoceras hygrometricum]
Novel00175	79.9014	75.7385	0.043811	0.86106	0.98535	FALSE	heyebai.chr1	57291221	57293188	1242	hypothetical protein L484_007407 [Morus notabilis]
Novel00176	50.8292	36.1562	0.30605	0.20878	0.80896	FALSE	heyebai.chr1	57780481	57808132	2674	uncharacterized protein LOC107430690 isoform X2 [Ziziphus jujuba]
Novel00177	166.422	104.612	0.33963	0.17666	0.77847	FALSE	heyebai.chr1	57806417	57833845	3030	G-type lectin S-receptor-like serine/threonine-protein kinase [Morus notabilis]
Novel00178	0	0	NA	NA	NA	NA	heyebai.chr1	57990308	57991059	646	hypothetical protein L484_007407 [Morus notabilis]
Novel00179	63.1399	59.7184	0.042967	0.86374	0.98535	FALSE	heyebai.chr1	58010055	58013883	2668	G-type lectin S-receptor-like serine/threonine-protein kinase At4g27290 [Morus notabilis]
Novel00180	4.04408	3.46776	0.022145	0.88228	0.98823	FALSE	heyebai.chr1	58141058	58147255	1829	(-)-germacrene D synthase [Morus notabilis]
Novel00181	4.35053	15.2904	-0.47698	0.035109	0.48324	FALSE	heyebai.chr1	58472832	58474706	1795	D-2-hydroxyglutarate dehydrogenase [Morus notabilis]
Novel00182	210.955	170.495	0.18153	0.46239	0.92233	FALSE	heyebai.chr1	58631261	58634240	1798	PREDICTED: uncharacterized protein LOC108334996 [Vigna angularis]
Novel00183	6.47982	4.1225	0.14299	0.49197	0.93041	FALSE	heyebai.chr1	58925388	58928178	1481	-
Novel00184	615.146	285.664	0.52494	0.036614	0.48807	FALSE	heyebai.chr1	58934731	58937349	2008	uncharacterized protein LOC107480660 [Arachis duranensis]
Novel00185	14.0842	41.7684	-0.26659	0.16732	0.77434	FALSE	heyebai.chr1	59727079	59749576	1551	cytochrome P450 71A1 [Morus notabilis]
Novel00186	14.3919	23.5535	-0.027083	NA	NA	NA	heyebai.chr1	59873606	59874240	635	Cytochrome P450 71A1 [Morus notabilis]
Novel00187	1.41336	7.89091	-0.16572	0.22408	0.81857	FALSE	heyebai.chr1	59904485	59930333	309	Cytochrome P450 [Morus notabilis]
Novel00188	7.79981	14.8947	-0.16234	0.39949	0.91008	FALSE	heyebai.chr1	59904859	59906936	1389	Cytochrome P450 71A1 [Morus notabilis]
Novel00189	463.381	489.202	-0.06817	0.68271	0.96819	FALSE	heyebai.chr1	60030840	60036894	4982	ABC transporter C family member 3 [Morus notabilis]
Novel00190	0	0	NA	NA	NA	NA	heyebai.chr1	60638090	60640270	1916	disease resistance protein RPM1 [Morus notabilis]
Novel00191	3.13317	2.52951	0.041243	0.81101	0.98468	FALSE	heyebai.chr1	60698098	60708549	3016	disease resistance protein RPM1 [Morus notabilis]
Novel00192	0	0	NA	NA	NA	NA	heyebai.chr1	60699792	60704519	3372	disease resistance protein RPM1 [Morus notabilis]
Novel00193	73.1686	37.1871	0.53228	0.033463	0.47336	FALSE	heyebai.chr1	60837679	60840405	1651	hypothetical protein L484_004180 [Morus notabilis]
Novel00194	10.0502	6.39469	0.11645	0.54663	0.94182	FALSE	heyebai.chr1	60928558	60929740	683	-
Novel00195	2.03592	5.96143	-0.2106	0.23535	0.82675	FALSE	heyebai.chr1	60981023	60982631	1021	-
Novel00196	649.668	642.244	0.014992	0.91871	0.99203	FALSE	heyebai.chr1	61780882	61785213	2916	putative serine/threonine-protein kinase ireA [Morus notabilis]
Novel00197	5.2347	3.78196	0.082096	0.66989	0.96682	FALSE	heyebai.chr1	62187854	62191543	1085	-
Novel00198	74.4513	62.2055	0.19109	0.39088	0.90788	FALSE	heyebai.chr1	62498696	62501760	1471	hypothetical protein L484_007407 [Morus notabilis]
Novel00199	11.7801	14.299	-0.10146	0.67456	0.96718	FALSE	heyebai.chr1	62930532	62932869	779	Uncharacterized protein TCM_024023 [Theobroma cacao]
Novel00200	239.429	144.286	0.60888	0.0010928	0.056235	FALSE	heyebai.chr1	63558953	63562238	1695	hypothetical protein L484_004022 [Morus notabilis]
Novel00201	0	0	NA	NA	NA	NA	heyebai.chr1	63734552	63738614	4063	PREDICTED: putative disease resistance RPP13-like protein 1 [Pyrus x bretschneideri]
Novel00202	9.39066	11.1906	-0.069622	0.75651	0.97665	FALSE	heyebai.chr1	63934887	63936732	646	Pre-mRNA-processing factor 39 [Morus notabilis]
Novel00203	65.7114	80.8184	-0.21464	0.33916	0.88971	FALSE	heyebai.chr1	63938281	63941017	2668	receptor-like protein 9DC3 [Morus notabilis]
Novel00204	49.328	21.5238	0.38591	0.10256	0.69972	FALSE	heyebai.chr1	64541369	64546081	3296	PREDICTED: receptor-like protein 12 [Prunus mume]
Novel00205	0	0	NA	NA	NA	NA	heyebai.chr1	64578255	64597412	3761	PREDICTED: receptor-like protein 12 [Prunus mume]
Novel00206	11.3521	5.38632	0.25896	0.23178	0.82298	FALSE	heyebai.chr1	64602075	64603631	1029	-
Novel00207	34.9112	39.1699	-0.098294	0.6915	0.9693	FALSE	heyebai.chr1	64786451	64786914	464	-
Novel00208	6.86257	5.66609	0.024716	0.86496	0.98553	FALSE	heyebai.chr1	65025514	65027033	1520	PREDICTED: receptor-like protein 12 [Prunus mume]
Novel00209	0	0	NA	NA	NA	NA	heyebai.chr1	65174916	65183533	907	PREDICTED: cytochrome P450 71D11-like [Prunus mume]
Novel00210	0.669249	35.4031	-1.299	6.5559e-08	1.4046e-05	TRUE	heyebai.chr1	65330506	65334198	966	protein WEAK CHLOROPLAST MOVEMENT UNDER BLUE LIGHT 1 [Morus notabilis]
Novel00211	2.35204	6.06351	-0.2437	0.21646	0.81588	FALSE	heyebai.chr1	65404530	65405217	575	zinc transporter 11 [Morus notabilis]
[truncated: 28,931 more rows]
