# Supplementary material for: Molecular and metabolic insights into purplish leaf coloration through the investigation of two mulberry (Morus alba) genotypes
Source: BMC Plant Biol. 2024 Jan 23;24:61. doi: 10.1186/s12870-024-04737-x (PMC10804552; doi:10.1186/s12870-024-04737-x)
Supplement: Supplementary file 7 — Supplementary Material 7: Table S3. Transcription factors identified in defferential expressed genes in EP2 compared to EW2 using plant trancription factor database V4.0 (http://planttfdb.gao-lab.org/) [file 12870_2024_4737_MOESM7_ESM.xlsx]

## Sheet: Sheet1
Table S3: Transcription factors identified in defferential expressed genes in EP2 compared to EW2 using plant trancription factor database V4.0 (http://planttfdb.gao-lab.org/).
Gene-name	TF_ID	Gene_Family
malb00024119	PK26651.1	AP2
malb00010729	Scf00343.g15875.t1	ARF
malb00017048	Scf00343.g15875.t1	ARF
malb00017051	Scf00343.g15875.t1	ARF
Novel00016	PDK_30s1160841g001	ARF
Novel01080	PDK_30s1160841g001	ARF
Novel01778	PDK_30s1160841g001	ARF
malb00000925	Thecc1EG000515t1	B3
malb00001461	Bra001729	B3
malb00003733	mrna07861.1-v1.0-hybrid	B3
malb00003734	mrna07861.1-v1.0-hybrid	B3
malb00012292	MDP0000283274	B3
malb00019959	Lus10023691	B3
malb00021962	ObartAA03S_FGP16125	B3
malb00022061	Thecc1EG000515t1	B3
malb00024672	MDP0000252726	B3
malb00025716	Bra020873	B3
malb00026173	Thecc1EG000515t1	B3
malb00024494	mrna00620.1-v1.0-hybrid	BBR-BPC
malb00017033	MDP0000647877	BES1
malb00000995	mrna15187.1-v1.0-hybrid	bHLH
malb00002739	mrna09125.1-v1.0-hybrid	bHLH
malb00004978	mrna00901.1-v1.0-hybrid	bHLH
malb00005093	mrna00901.1-v1.0-hybrid	bHLH
malb00007810	Bradi2g44117.1	bHLH
malb00012131	mrna09125.1-v1.0-hybrid	bHLH
malb00020453	Pbr038274.1	bHLH
malb00021958	Lus10020727	bHLH
malb00024420	312791	bHLH
malb00026390	OB06G28840.1	bHLH
malb00000033	ppa008311m	bZIP
malb00001511	PK17235.1	bZIP
malb00018488	Bra024424	bZIP
malb00021486	MDP0000261154	bZIP
malb00026415	mrna04504.1-v1.0-hybrid	bZIP
malb00001140	PDK_30s873781g005	C3H
malb00002725	Bra032634	C3H
malb00005839	PDK_30s873781g005	C3H
malb00006845	PDK_30s873781g005	C3H
malb00006942	BGIOSGA023566-PA	C3H
malb00009592	329122	C3H
malb00012239	mrna19889.1-v1.0-hybrid	C3H
malb00012716	PK22271.1	C3H
malb00014121	mrna19889.1-v1.0-hybrid	C3H
malb00019970	PDK_30s873781g005	C3H
malb00019990	PDK_30s873781g005	C3H
malb00026507	PH01000057G1650	C3H
Novel00237	e_gw1.2.36.1	C3H
Novel00459	e_gw1.2.36.1	C3H
Novel00461	fgenesh2_pg.C_Chr_05000117	C3H
malb00028443	PH01000201G0710	CAMTA
malb00021853	GRMZM2G351232_P01	E2F/DP
malb00024259	GRMZM2G351232_P01	E2F/DP
malb00027084	Bra009530	E2F/DP
Novel01238	Can001395	E2F/DP
malb00000192	GSMUA_Achr10P27000_001	ERF
malb00003187	Ciclev10003235m	ERF
malb00005641	BGIOSGA029206-PA	ERF
malb00008370	EMT28879	ERF
malb00009293	GSVIVT01032746001	ERF
malb00011416	GSMUA_Achr10P27000_001	ERF
malb00012605	Bra011244	ERF
malb00013864	OB04G27660.1	ERF
malb00017108	Pbr002083.1	ERF
malb00017555	PK15705.1	ERF
malb00018351	GSMUA_Achr10P27000_001	ERF
malb00021295	MDP0000254227	ERF
malb00026945	900671	ERF
malb00000005	Potri.012G137500.1	FAR1
malb00005009	MDP0000300795	FAR1
malb00006037	MDP0000318339	FAR1
malb00012164	Jcr4S06752.20	FAR1
malb00001692	ObartAA03S_FGP14057	G2-like
malb00010423	OpuncBB_FGP24461	G2-like
malb00012470	915820	G2-like
malb00018974	MDP0000321461	G2-like
malb00024554	Pbr013259.1	G2-like
malb00006881	GSVIVT01032362001	GATA
malb00012847	ObartAA03S_FGP7846	GATA
malb00009732	EMT21109	GeBP
malb00011415	PK10723.2	GeBP
malb00012976	Bra013842	GeBP
malb00015485	EMT21109	GeBP
malb00022124	MDP0000284588	GeBP
Novel00463	Bra013842	GeBP
Novel00471	Bra013842	GeBP
malb00003515	MDP0000315270	GRAS
malb00021109	NNU_016725-RA	GRAS
malb00021110	NNU_016725-RA	GRAS
malb00025182	NNU_016725-RA	GRAS
malb00021416	evm.model.supercontig_95.11	HB-PHD
malb00023713	ObartAA03S_FGP3953	HD-ZIP
Novel01840	GSMUA_Achr7P08840_001	HD-ZIP
malb00012267	MDP0000287465	HRT-like
malb00003721	NNU_003323-RA	HSF
malb00003792	PH01002606G0040	HSF
malb00007651	PH01002606G0040	HSF
malb00018025	PH01002606G0040	HSF
malb00018027	PH01002606G0040	HSF
malb00027119	PH01002606G0040	HSF
malb00028156	PH01002606G0040	HSF
Novel01582	PH01002606G0040	HSF
Novel01583	PH01002606G0040	HSF
malb00025170	Scf00126.g9742.t1	LBD
malb00007047	Gorai.008G018100.1	MIKC
malb00028135	PK28790.1	MIKC
malb00001606	MEDTR3G005900.1	M-type
malb00012898	LOC_Os11g12360.1	M-type
malb00020910	MEDTR3G005900.1	M-type
Novel01763	LOC_Os11g12360.1	M-type
Novel01837	MEDTR3G005900.1	M-type
Novel01910	MEDTR3G005900.1	M-type
Novel01912	MEDTR3G005900.1	M-type
malb00000676	PK17282.1	MYB
malb00005066	MDP0000437717	MYB
malb00005100	BGIOSGA030830-PA	MYB
malb00020549	MDP0000131822	MYB
malb00021415	Jcr4S05030.40	MYB
Novel01160	Jcr4S05030.40	MYB
malb00001049	EMT20798	MYB_related
malb00001050	EMT20798	MYB_related
malb00001052	EMT20798	MYB_related
malb00012763	OpuncBB_FGP22587	MYB_related
malb00017809	Ciclev10018969m	MYB_related
malb00018978	MDP0000253370	MYB_related
malb00021642	Pbr019774.1	MYB_related
malb00022034	Pbr019774.1	MYB_related
malb00022171	Pbr019774.1	MYB_related
malb00027846	MDP0000253370	MYB_related
Novel00294	OpuncBB_FGP22587	MYB_related
Novel01895	EMT20798	MYB_related
malb00005078	Jcr4S00282.90	NAC
malb00007453	Potri.T074200.1	NAC
malb00009274	mrna12442.1-v1.0-hybrid	NAC
malb00012382	GRMZM2G312201_P01	NAC
malb00013956	Lus10038670	NAC
malb00017831	mrna23394.1-v1.0-hybrid	NAC
malb00018676	Potri.T074200.1	NAC
malb00018679	Potri.T074200.1	NAC
malb00025123	Potri.T074200.1	NAC
malb00025565	PK12461.1	NAC
malb00027427	Jcr4S00282.90	NAC
Novel00096	AT1G64100.2	NAC
Novel00328	AT1G64100.2	NAC
Novel00954	AT1G64100.2	NAC
Novel00957	AT1G64100.2	NAC
Novel01660	AT1G64100.2	NAC
Novel01730	AT1G64100.2	NAC
malb00003846	27791.m000083	NF-X1
Novel01678	MDP0000311595	NF-YA
malb00027532	GSMUA_Achr8P13370_001	Nin-like
malb00003818	Potri.018G109200.1	RAV
malb00002238	C.cajan_44612	S1Fa-like
malb00024224	Bra039779	S1Fa-like
malb00000335	ObartAA03S_FGP4185	SRS
malb00019074	ObartAA03S_FGP4185	SRS
malb00002176	PH01001233G0100	STAT
malb00009893	mrna27137.1-v1.0-hybrid	STAT
malb00002377	GSMUA_Achr10P22520_001	TALE
malb00009292	mrna02674.1-v1.0-hybrid	TALE
malb00025269	mrna32207.1-v1.0-hybrid	TALE
malb00001919	GSMUA_Achr7P25320_001	TCP
malb00001920	GSMUA_Achr7P25320_001	TCP
malb00003196	Aquca_100_00034.3	TCP
malb00002499	XP_004487156	Trihelix
malb00008238	Pbr016131.2	Trihelix
malb00000380	mrna31843.1-v1.0-hybrid	WRKY
malb00000833	Potri.018G019800.1	WRKY
malb00001065	Nta000199	WRKY
malb00004513	Neem_2071_f_3	WRKY
malb00004598	Neem_2071_f_3	WRKY
malb00004615	Neem_2071_f_3	WRKY
malb00004617	Neem_2071_f_3	WRKY
malb00004619	Neem_2071_f_3	WRKY
malb00004953	Neem_2071_f_3	WRKY
malb00012301	AC202489_11.1	WRKY
malb00013086	EMT03342	WRKY
Novel00484	OB01G21870.1	WRKY
malb00012957	MDP0000259786	ZF-HD
