# Supplementary material for: Molecular and metabolic insights into purplish leaf coloration through the investigation of two mulberry (Morus alba) genotypes
Source: BMC Plant Biol. 2024 Jan 23;24:61. doi: 10.1186/s12870-024-04737-x (PMC10804552; doi:10.1186/s12870-024-04737-x)
Supplement: Supplementary file 8 — Supplementary Material 8: Table S4. Flavonoid biosynthesis DEGs in EP2/EW2 identified by mapman annotation (https://mapman.gabipd.org/mapman) [file 12870_2024_4737_MOESM8_ESM.xlsx]

## Sheet: Sheet1
Table S4: Flavonoid biosynthesis DEGs in EP2/EW2 identified by mapman annotation (https://mapman.gabipd.org/mapman).
category	mapman annotation	geneID	EP2	EW2	EP5	EW5
anthocyanin biosynthesis	(at1g66370 : 208.0) Encodes a member of the MYB family of transcription factors. Involved in regulation of anthocyanin biosynthesis. Affects the expression of enzymes involved in later steps of anthocyanin biosynthesis.; myb domain protein 113 (MYB113); CONTAINS InterPro DOMAIN/s: SANT, DNA-binding (InterPro:IPR001005), Homeodomain-like (InterPro:IPR009057), Myb, DNA-binding (InterPro:IPR014778),…	malb00001535	18.3862	8.91446	0	0.0641173
anthocyanin biosynthesis	(at3g13610 : 450.0) 2-oxoglutarate (2OG) and Fe(II)-dependent oxygenase superfamily protein; CONTAINS InterPro DOMAIN/s: Oxoglutarate/iron-dependent oxygenase (InterPro:IPR005123); BEST Arabidopsis thaliana protein match is: 2-oxoglutarate (2OG) and Fe(II)-dependent oxygenase superfamily protein (TAIR:AT1G55290.1); Has 8779 Blast hits to 8731 proteins in 1013 species: Archae - 0; Bacteria - 1145;…	malb00002554	0.0460366	0.24644	0.966737	0.173726
anthocyanin biosynthesis	(at3g13610 : 450.0) 2-oxoglutarate (2OG) and Fe(II)-dependent oxygenase superfamily protein; CONTAINS InterPro DOMAIN/s: Oxoglutarate/iron-dependent oxygenase (InterPro:IPR005123); BEST Arabidopsis thaliana protein match is: 2-oxoglutarate (2OG) and Fe(II)-dependent oxygenase superfamily protein (TAIR:AT1G55290.1); Has 8779 Blast hits to 8731 proteins in 1013 species: Archae - 0; Bacteria - 1145;…	malb00002555	0.0303729	0.0717483	0.360064	0.014638
anthocyanin biosynthesis	(q43716|ufog_pethy : 520.0) Anthocyanidin 3-O-glucosyltransferase (EC 2.4.1.115) (Flavonol 3-O-glucosyltransferase) (UDP-glucose flavonoid 3-O-glucosyltransferase) (Anthocyanin rhamnosyl transferase) - Petunia hybrida (Petunia) & (loc_os11g27370.1 : 377.0) no description available & (at5g54010 : 309.0) UDP-Glycosyltransferase superfamily protein; FUNCTIONS IN: transferase activity, transferring g…	malb00005890	61.8756	24.2715	2.09111	4.56194
anthocyanin biosynthesis	(loc_os07g40986.1 : 329.0) no description available & (at4g27250 : 183.0) NAD(P)-binding Rossmann-fold superfamily protein; FUNCTIONS IN: cinnamyl-alcohol dehydrogenase activity; INVOLVED IN: cellular metabolic process, metabolic process; LOCATED IN: cellular_component unknown; EXPRESSED IN: 13 plant structures; EXPRESSED DURING: 6 growth stages; CONTAINS InterPro DOMAIN/s: NAD-dependent epimeras…	malb00017673	2.0272	0.322897	9.05707	7.46448
anthocyanin biosynthesis	(loc_os07g40690.1 : 293.0) no description available & (p14720|dfra_pethy : 184.0) Dihydroflavonol-4-reductase (EC 1.1.1.219) (DFR) (Dihydrokaempferol 4-reductase) - Petunia hybrida (Petunia) & (at4g27250 : 176.0) NAD(P)-binding Rossmann-fold superfamily protein; FUNCTIONS IN: cinnamyl-alcohol dehydrogenase activity; INVOLVED IN: cellular metabolic process, metabolic process; LOCATED IN: cellular_…	malb00017674	3.68939	0.423579	131.653	40.9468
anthocyanin biosynthesis	(at5g49690 : 412.0) UDP-Glycosyltransferase superfamily protein; FUNCTIONS IN: transferase activity, transferring glycosyl groups; INVOLVED IN: metabolic process; CONTAINS InterPro DOMAIN/s: UDP-glucuronosyl/UDP-glucosyltransferase (InterPro:IPR002213); BEST Arabidopsis thaliana protein match is: UDP-Glycosyltransferase superfamily protein (TAIR:AT5G65550.1); Has 1807 Blast hits to 1807 proteins …	malb00018025	10.9436	4.62629	20.6341	18.6368
anthocyanin biosynthesis	(at4g27570 : 378.0) UDP-Glycosyltransferase superfamily protein; FUNCTIONS IN: transferase activity, transferring glycosyl groups; INVOLVED IN: N-terminal protein myristoylation, metabolic process; LOCATED IN: cellular_component unknown; CONTAINS InterPro DOMAIN/s: UDP-glucuronosyl/UDP-glucosyltransferase (InterPro:IPR002213); BEST Arabidopsis thaliana protein match is: UDP-Glycosyltransferase su…	malb00020058	0.167519	2.44112	0	0
anthocyanin biosynthesis	(p51092|ldox_pethy : 544.0) Leucoanthocyanidin dioxygenase (EC 1.14.11.19) (LDOX) (Leucocyanidin oxygenase) (Leucoanthocyanidin hydroxylase) - Petunia hybrida (Petunia) & (at4g22880 : 529.0) encodes leucoanthocyanidin dioxygenase, which is involved in proanthocyanin biosynthesis. Mutant analysis suggests that this gene is also involved in vacuole formation.; leucoanthocyanidin dioxygenase (LDOX);…	malb00022374	119.01	24.3302	0.139657	0.211807
anthocyanin biosynthesis	(at1g66370 : 208.0) Encodes a member of the MYB family of transcription factors. Involved in regulation of anthocyanin biosynthesis. Affects the expression of enzymes involved in later steps of anthocyanin biosynthesis.; myb domain protein 113 (MYB113); CONTAINS InterPro DOMAIN/s: SANT, DNA-binding (InterPro:IPR001005), Homeodomain-like (InterPro:IPR009057), Myb, DNA-binding (InterPro:IPR014778),…	Novel01038	7.03372	0.623686	0.139657	0.302988
dihydroflavonols biosynthesis	(p51110|dfra_vitvi : 399.0) Dihydroflavonol-4-reductase (EC 1.1.1.219) (DFR) (Dihydrokaempferol 4-reductase) - Vitis vinifera (Grape) & (at5g42800 : 381.0) dihydroflavonol reductase. Catalyzes the conversion of dihydroquercetin to leucocyanidin in the biosynthesis of anthocyanins.; dihydroflavonol 4-reductase (DFR); CONTAINS InterPro DOMAIN/s: NAD-dependent epimerase/dehydratase (InterPro:IPR0015…	malb00001039	13.0738	3.7099	0	0.0697154
dihydroflavonols biosynthesis	(p51110|dfra_vitvi : 338.0) Dihydroflavonol-4-reductase (EC 1.1.1.219) (DFR) (Dihydrokaempferol 4-reductase) - Vitis vinifera (Grape) & (at5g42800 : 312.0) dihydroflavonol reductase. Catalyzes the conversion of dihydroquercetin to leucocyanidin in the biosynthesis of anthocyanins.; dihydroflavonol 4-reductase (DFR); CONTAINS InterPro DOMAIN/s: NAD-dependent epimerase/dehydratase (InterPro:IPR0015…	malb00001040	0.987798	2.587	4.60263	2.16419
dihydroflavonols biosynthesis	(o81973|c93a3_soybn : 237.0) Cytochrome P450 93A3 (EC 1.14.-.-) (P450 CP5) - Glycine max (Soybean) & (loc_os06g41070.1 : 206.0) no description available & (at4g15350 : 188.0) member of CYP705A; "cytochrome P450, family 705, subfamily A, polypeptide 2" (CYP705A2); FUNCTIONS IN: electron carrier activity, monooxygenase activity, iron ion binding, oxygen binding, heme binding; INVOLVED IN: oxidation…	malb00003784	5.42737	2.03325	5.85246	0.203604
dihydroflavonols biosynthesis	(at1g07260 : 474.0) UDP-glucosyl transferase 71C3 (UGT71C3); FUNCTIONS IN: quercetin 3-O-glucosyltransferase activity, UDP-glycosyltransferase activity, transferase activity, transferring glycosyl groups; INVOLVED IN: metabolic process; LOCATED IN: cellular_component unknown; EXPRESSED IN: 7 plant structures; EXPRESSED DURING: F mature embryo stage, petal differentiation and expansion stage, E ex…	malb00003792	3.69678	8.68545	6.77221	15.5784
dihydroflavonols biosynthesis	(q43716|ufog_pethy : 520.0) Anthocyanidin 3-O-glucosyltransferase (EC 2.4.1.115) (Flavonol 3-O-glucosyltransferase) (UDP-glucose flavonoid 3-O-glucosyltransferase) (Anthocyanin rhamnosyl transferase) - Petunia hybrida (Petunia) & (loc_os11g27370.1 : 377.0) no description available & (at5g54010 : 309.0) UDP-Glycosyltransferase superfamily protein; FUNCTIONS IN: transferase activity, transferring g…	malb00005890	61.8756	24.2715	2.09111	4.56194
chalcones biosynthesis	(at1g59950 : 367.0) NAD(P)-linked oxidoreductase superfamily protein; FUNCTIONS IN: oxidoreductase activity; INVOLVED IN: oxidation reduction; CONTAINS InterPro DOMAIN/s: Aldo/keto reductase (InterPro:IPR001395), Aldo/keto reductase subgroup (InterPro:IPR020471), Aldo/keto reductase, conserved site (InterPro:IPR018170); BEST Arabidopsis thaliana protein match is: NAD(P)-linked oxidoreductase supe…	malb00006952	0.262455	0.623486	3.11922	0.724091
dihydroflavonols biosynthesis	(q9sbq9|f3ph_pethy : 689.0) Flavonoid 3'-monooxygenase (EC 1.14.13.21) (Flavonoid 3'-hydroxylase) (Cytochrome P450 75B2) - Petunia hybrida (Petunia) & (at5g07990 : 651.0) Required for flavonoid 3' hydroxylase activity.; TRANSPARENT TESTA 7 (TT7); CONTAINS InterPro DOMAIN/s: Cytochrome P450 (InterPro:IPR001128), Cytochrome P450, E-class, group I (InterPro:IPR002401), Cytochrome P450, conserved sit…	malb00012060	12.3332	1.91835	0.108398	0.0690463
dihydroflavonols biosynthesis	(loc_os09g33590.1 : 370.0) no description available & (at2g45400 : 210.0) involved in the regulation of brassinosteroid metabolic pathway; BEN1; FUNCTIONS IN: coenzyme binding, oxidoreductase activity, acting on CH-OH group of donors, binding, catalytic activity; INVOLVED IN: regulation of brassinosteroid biosynthetic process, brassinosteroid metabolic process, response to light intensity, flavon…	malb00017572	0.956668	0.364152	3.40318	1.90577
dihydroflavonols biosynthesis	(at2g45400 : 290.0) involved in the regulation of brassinosteroid metabolic pathway; BEN1; FUNCTIONS IN: coenzyme binding, oxidoreductase activity, acting on CH-OH group of donors, binding, catalytic activity; INVOLVED IN: regulation of brassinosteroid biosynthetic process, brassinosteroid metabolic process, response to light intensity, flavonoid biosynthetic process; LOCATED IN: cytoplasm; EXPRE…	malb00017574	99.7471	27.31	217.809	331.714
dihydroflavonols biosynthesis	(loc_os07g40986.1 : 329.0) no description available & (at4g27250 : 183.0) NAD(P)-binding Rossmann-fold superfamily protein; FUNCTIONS IN: cinnamyl-alcohol dehydrogenase activity; INVOLVED IN: cellular metabolic process, metabolic process; LOCATED IN: cellular_component unknown; EXPRESSED IN: 13 plant structures; EXPRESSED DURING: 6 growth stages; CONTAINS InterPro DOMAIN/s: NAD-dependent epimeras…	malb00017673	2.0272	0.322897	9.05707	7.46448
dihydroflavonols biosynthesis	(loc_os07g40690.1 : 293.0) no description available & (p14720|dfra_pethy : 184.0) Dihydroflavonol-4-reductase (EC 1.1.1.219) (DFR) (Dihydrokaempferol 4-reductase) - Petunia hybrida (Petunia) & (at4g27250 : 176.0) NAD(P)-binding Rossmann-fold superfamily protein; FUNCTIONS IN: cinnamyl-alcohol dehydrogenase activity; INVOLVED IN: cellular metabolic process, metabolic process; LOCATED IN: cellular_…	malb00017674	3.68939	0.423579	131.653	40.9468
dihydroflavonols biosynthesis	(at4g01070 : 425.0) the glycosyltransferase (UGT72B1) is involved in metabolizing xenobiotica (chloroaniline and chlorophenole). Comparison between wild type and knock-out mutant demonstrates the central role of this gene for metabolizing chloroaniline but significantly less for chlorophenole. The glucosyltransferase preferred UDP-xylose over UDP-glucose indicating its (additional) functioning as…	malb00018401	8.13913	4.04964	46.5219	17.6938
dihydroflavonols biosynthesis	(at4g27570 : 378.0) UDP-Glycosyltransferase superfamily protein; FUNCTIONS IN: transferase activity, transferring glycosyl groups; INVOLVED IN: N-terminal protein myristoylation, metabolic process; LOCATED IN: cellular_component unknown; CONTAINS InterPro DOMAIN/s: UDP-glucuronosyl/UDP-glucosyltransferase (InterPro:IPR002213); BEST Arabidopsis thaliana protein match is: UDP-Glycosyltransferase su…	malb00020058	0.167519	2.44112	0	0
dihydroflavonols biosynthesis	(at4g36220 : 343.0) encodes ferulate 5-hydroxylase (F5H). Involved in lignin biosynthesis.; ferulic acid 5-hydroxylase 1 (FAH1); FUNCTIONS IN: ferulate 5-hydroxylase activity, monooxygenase activity; INVOLVED IN: lignin biosynthetic process, response to UV-B, phenylpropanoid biosynthetic process; LOCATED IN: endoplasmic reticulum; EXPRESSED IN: 20 plant structures; EXPRESSED DURING: 12 growth sta…	malb00022061	2.24896	5.66006	0.0246737	1.12141
flavonols biosynthesis	(at2g36770 : 473.0) UDP-Glycosyltransferase superfamily protein; FUNCTIONS IN: transferase activity, transferring hexosyl groups, UDP-glycosyltransferase activity, transferase activity, transferring glycosyl groups; INVOLVED IN: metabolic process; LOCATED IN: cellular_component unknown; CONTAINS InterPro DOMAIN/s: UDP-glucuronosyl/UDP-glucosyltransferase (InterPro:IPR002213); BEST Arabidopsis tha…	malb00029329	0.511893	0.219357	6.09156	2.35619
flavonols biosynthesis	(at2g36780 : 409.0) UDP-Glycosyltransferase superfamily protein; FUNCTIONS IN: UDP-glycosyltransferase activity, transferase activity, transferring glycosyl groups; INVOLVED IN: metabolic process; LOCATED IN: cellular_component unknown; CONTAINS InterPro DOMAIN/s: UDP-glucuronosyl/UDP-glucosyltransferase (InterPro:IPR002213); BEST Arabidopsis thaliana protein match is: UDP-Glycosyltransferase sup…	malb00029331	1.05663	0.510241	6.34639	2.37943
flavonols biosynthesis		malb00026173	12.0073	22.7803	4.66915	8.00945
